# Supplementary material for: Epigenetic therapy sensitizes anti–PD-1 refractory head and neck cancers to immunotherapy rechallenge
Source: J Clin Invest. 2025 Mar 17;135(6):e181671. doi: 10.1172/JCI181671 (PMC11910227; doi:10.1172/JCI181671)
Supplement: Supplemental table 1 [file jci-135-181671-s214.xlsx]

## Sheet: Sheet1
	Dose Level 1	Dose Level 2	Overall
	(N=7)	(N=5)	(N=12)
Metastatic Disease
No	2 (28.6%)	1 (20.0%)	3 (25.0%)
Yes	5 (71.4%)	4 (80.0%)	9 (75.0%)
DFI ^ (Months)
Mean (SD)	6.2 (7.2)	11.3 (12.0)	8.5 (9.3)
Median (Range)	3.4 (0 – 15.3)	7.4 (1.6 – 28.7)	6.0 (0 – 28.7)
^ Only includes those participants with metastatic disease
