# Supplementary material for: Epigenetic therapy sensitizes anti–PD-1 refractory head and neck cancers to immunotherapy rechallenge
Source: J Clin Invest. 2025 Mar 17;135(6):e181671. doi: 10.1172/JCI181671 (PMC11910227; doi:10.1172/JCI181671)
Supplement: Supplemental table 10 [file jci-135-181671-s215.xlsx]

## Sheet: SuppTable_Sx_sigExpLRpathResult
Enriched gene sets (up and down) in RNA-seq data across participants					ID2 - Responder						ID5 - Responder						ID11 - Responder						ID3						ID4						ID6						ID8						ID10
Id	name	ConceptType	responder.consistent	num.IDs.signif	X.Genes_pat02	OddsRatio_pat02	P.Value_pat02	FDR_pat02	Direction_pat02	SigGenes_pat02	X.Genes_pat05	OddsRatio_pat05	P.Value_pat05	FDR_pat05	Direction_pat05	SigGenes_pat05	X.Genes_pat11	OddsRatio_pat11	P.Value_pat11	FDR_pat11	Direction_pat11	SigGenes_pat11	X.Genes_pat03	OddsRatio_pat03	P.Value_pat03	FDR_pat03	Direction_pat03	SigGenes_pat03	X.Genes_pat04	OddsRatio_pat04	P.Value_pat04	FDR_pat04	Direction_pat04	SigGenes_pat04	X.Genes_pat06	OddsRatio_pat06	P.Value_pat06	FDR_pat06	Direction_pat06	SigGenes_pat06	X.Genes_pat08	OddsRatio_pat08	P.Value_pat08	FDR_pat08	Direction_pat08	SigGenes_pat08	X.Genes_pat10	OddsRatio_pat10	P.Value_pat10
GO:0030198	extracellular matrix organization	GOBP	yes	7	247	0.662176	3.38299e-07	3.85009e-06	up	101, 10631, 1277, 1278, 1281, 1291, 1292, 1293, 1462, 1471, 1490, 1520, 1545, 1634, 2022, 2113, 2200, 2201, 23213, 2335, 3672, 3676, 3682, 3683, 3687, 3689, 3695, 3936, 4015, 4312, 4313, 4318, 4321, 5045, 5175, 55959, 633, 64094, 6622, 6678, 6696, 7040, 7046, 7076, 7077, 7412, 83716, 948, 9509, 9806	234	0.789033	0.0015761	0.00769427	up	101, 11035, 1520, 1803, 1834, 1999, 2022, 2191, 2331, 2683, 3383, 3683, 3684, 3687, 3689, 3694, 3695, 3696, 3936, 4015, 4053, 4314, 4318, 4319, 4322, 5045, 54507, 55790, 55959, 602, 633, 6624, 6662, 6696, 7040, 7045, 7092, 823, 9806	245	0.890678	0.0011456	0.00945801	up	10319, 10653, 10855, 11005, 1282, 1284, 1287, 1288, 1289, 1294, 1300, 1301, 1303, 1307, 140766, 1605, 169611, 196264, 1999, 2201, 2295, 2296, 2303, 23187, 23768, 25, 255743, 2621, 3037, 3038, 323, 3312, 3371, 3491, 351, 3655, 3673, 3675, 3678, 3685, 3691, 3694, 3696, 375790, 3909, 3911, 3912, 3914, 3915, 3918, 4053, 4088, 4237, 4312, 4313, 4314, 4319, 4320, 4322, 50509, 5054, 50848, 5154, 5268, 5…	249	0.803942	1.11446e-05	0.000813867	up	10516, 11035, 11096, 1277, 1278, 1281, 1285, 1291, 1292, 1294, 1298, 1299, 1301, 1471, 1513, 151887, 1634, 169611, 1803, 1805, 1842, 2006, 2022, 2113, 255743, 25890, 3491, 3683, 3687, 3690, 3791, 3908, 3910, 3911, 4035, 4060, 4239, 4313, 4320, 4324, 4325, 4629, 4851, 5175, 54507, 55790, 55959, 5654, 58494, 64094, 6423, 649, 7040, 7077, 7092, 7373, 7450, 79875, 8076, 83700, 8434, 8516, 948	250	1.35472	0.00229495	0.0139241	down	1285, 1295, 1471, 1490, 1520, 1634, 1803, 2, 2006, 2022, 2335, 3678, 3682, 3683, 3687, 3689, 3693, 4035, 4239, 4629, 50509, 5175, 54507, 7040, 7045, 7057, 7077, 7148, 7177, 7373, 8434, 948, 960, 9806	NA	NA	NA	NA	NA	NA	250	1.35666	8.22809e-24	1.41605e-20	down	101, 102, 10211, 10516, 10631, 10653, 11285, 1277, 1278, 1281, 1282, 1284, 1285, 1286, 1289, 1290, 1291, 1292, 1293, 1295, 1296, 1300, 1301, 1303, 1305, 1307, 133584, 1404, 140766, 1462, 1490, 1513, 1520, 176, 1999, 2006, 2022, 2191, 2192, 2200, 22795, 2280, 22801, 2295, 23213, 2331, 2335, 255743, 2683, 2876, 3339, 3383, 3384, 3491, 3672, 3675, 3676, 3678, 3683, 3684, 3685, 3687, 3689, 3690, 3691…	249	0.833315	2.16973e-10
GO:0043062	extracellular structure organization	GOBP	yes	7	247	0.662176	3.38299e-07	3.85009e-06	up	101, 10631, 1277, 1278, 1281, 1291, 1292, 1293, 1462, 1471, 1490, 1520, 1545, 1634, 2022, 2113, 2200, 2201, 23213, 2335, 3672, 3676, 3682, 3683, 3687, 3689, 3695, 3936, 4015, 4312, 4313, 4318, 4321, 5045, 5175, 55959, 633, 64094, 6622, 6678, 6696, 7040, 7046, 7076, 7077, 7412, 83716, 948, 9509, 9806	234	0.789033	0.0015761	0.00769427	up	101, 11035, 1520, 1803, 1834, 1999, 2022, 2191, 2331, 2683, 3383, 3683, 3684, 3687, 3689, 3694, 3695, 3696, 3936, 4015, 4053, 4314, 4318, 4319, 4322, 5045, 54507, 55790, 55959, 602, 633, 6624, 6662, 6696, 7040, 7045, 7092, 823, 9806	245	0.890678	0.0011456	0.00945801	up	10319, 10653, 10855, 11005, 1282, 1284, 1287, 1288, 1289, 1294, 1300, 1301, 1303, 1307, 140766, 1605, 169611, 196264, 1999, 2201, 2295, 2296, 2303, 23187, 23768, 25, 255743, 2621, 3037, 3038, 323, 3312, 3371, 3491, 351, 3655, 3673, 3675, 3678, 3685, 3691, 3694, 3696, 375790, 3909, 3911, 3912, 3914, 3915, 3918, 4053, 4088, 4237, 4312, 4313, 4314, 4319, 4320, 4322, 50509, 5054, 50848, 5154, 5268, 5…	250	0.804491	1.1819e-05	0.000851069	up	10516, 11035, 11096, 1277, 1278, 1281, 1285, 1291, 1292, 1294, 1298, 1299, 1301, 1471, 1513, 151887, 1634, 169611, 1803, 1805, 1842, 2006, 2022, 2113, 255743, 25890, 3491, 3683, 3687, 3690, 3791, 3908, 3910, 3911, 4035, 4060, 4239, 4313, 4320, 4324, 4325, 4629, 4851, 5175, 54507, 55790, 55959, 5654, 58494, 64094, 6423, 649, 7040, 7077, 7092, 7373, 7450, 79875, 8076, 83700, 8434, 8516, 948	251	1.35588	0.00216319	0.0132632	down	1285, 1295, 1471, 1490, 1520, 1634, 1803, 2, 2006, 2022, 2335, 3678, 3682, 3683, 3687, 3689, 3693, 4035, 4239, 4629, 50509, 5175, 54507, 7040, 7045, 7057, 7077, 7148, 7177, 7373, 8434, 948, 960, 9806	NA	NA	NA	NA	NA	NA	250	1.35666	8.22809e-24	1.41605e-20	down	101, 102, 10211, 10516, 10631, 10653, 11285, 1277, 1278, 1281, 1282, 1284, 1285, 1286, 1289, 1290, 1291, 1292, 1293, 1295, 1296, 1300, 1301, 1303, 1305, 1307, 133584, 1404, 140766, 1462, 1490, 1513, 1520, 176, 1999, 2006, 2022, 2191, 2192, 2200, 22795, 2280, 22801, 2295, 23213, 2331, 2335, 255743, 2683, 2876, 3339, 3383, 3384, 3491, 3672, 3675, 3676, 3678, 3683, 3684, 3685, 3687, 3689, 3690, 3691…	249	0.833315	2.16973e-10
GO:0032570	response to progesterone	GOBP	yes	6	30	0.589334	0.00297473	0.0152928	up	10062, 10628, 6347, 7040, 7097, 952	27	0.668166	0.00167137	0.00805709	up	10628, 1364, 2353, 2354, 2706, 6714, 7040, 7097, 8648, 952	29	0.756017	0.00014949	0.00178102	up	1364, 1828, 1829, 2353, 2354, 2706, 2821, 5764, 6714, 7042, 8061, 857	NA	NA	NA	NA	NA	NA	31	1.61174	0.00689854	0.0333163	down	10062, 2353, 2354, 6714, 7040, 7057	31	0.736216	0.00283254	0.0239076	up	11057, 1364, 1828, 1829, 2354, 2706, 5764, 6714, 6720, 7040, 706	NA	NA	NA	NA	NA	NA	28	1.23347	0.00138043
GO:0007167	enzyme linked receptor protein signaling pathway	GOBP	yes	5	728	0.841992	0.00978407	0.0417448	up	10312, 10628, 10636, 11167, 1123, 1278, 1281, 1435, 1436, 1490, 1535, 1536, 1601, 1634, 2022, 2200, 2201, 2242, 2252, 2268, 23213, 23433, 2534, 26999, 29992, 30011, 3055, 3071, 3487, 356, 3624, 3672, 3702, 3718, 3932, 3937, 4067, 409, 4092, 4313, 4318, 4688, 4919, 5045, 50515, 50852, 5284, 5329, 5579, 55824, 55959, 5600, 5641, 5664, 5791, 6347, 653361, 6622, 6776, 695, 7010, 7040, 7046, 7409, 753…	659	0.864326	0.00891559	0.0328196	up	1001, 1030, 10312, 10451, 10603, 10628, 11156, 1154, 115727, 116844, 1435, 1436, 1536, 1785, 1839, 1958, 2022, 2047, 2185, 2268, 2308, 2324, 2331, 23433, 2353, 255324, 26999, 2886, 2887, 29760, 29992, 30011, 3055, 3071, 3315, 3397, 3481, 3488, 3553, 3702, 3716, 3717, 3718, 3815, 3937, 4053, 4067, 409, 4318, 4688, 4689, 5045, 50515, 51763, 5329, 54361, 5579, 5580, 55824, 55959, 56937, 5728, 5753, …	702	0.922797	0.000326141	0.00350277	up	1001, 10076, 1012, 10256, 10272, 1030, 10458, 10468, 10551, 10552, 10755, 10787, 10818, 10849, 121551, 130399, 133396, 1464, 147372, 153090, 154, 1749, 1793, 1839, 1848, 1942, 1944, 1945, 1946, 1947, 1948, 1956, 1958, 1969, 1978, 2041, 2048, 2050, 2064, 2065, 2069, 2152, 2201, 222584, 2241, 2246, 2261, 2263, 22943, 2296, 2303, 23189, 2353, 23543, 23624, 23767, 23768, 2444, 25, 255743, 25791, 2591…	730	0.860711	0.000629452	0.0188654	up	1003, 10188, 10252, 10312, 10551, 11030, 11167, 1278, 1281, 1536, 1601, 1634, 1839, 2022, 2152, 2202, 2252, 2308, 23090, 23144, 2324, 255743, 2674, 284, 3071, 3082, 347, 3481, 3487, 3491, 367, 3690, 3791, 3815, 4035, 4067, 4091, 4233, 4313, 4486, 4692, 4851, 4881, 5166, 5284, 53358, 54829, 55022, 5580, 55959, 5618, 5654, 57530, 5793, 6098, 6272, 6423, 64399, 649, 654, 6720, 6935, 7010, 7040, 7043…	742	1.25962	0.00119317	0.00809375	down	10076, 10272, 10370, 1154, 116985, 1436, 1464, 147372, 1490, 1536, 155066, 1601, 1634, 1796, 1839, 2022, 203100, 2202, 2242, 2268, 2348, 2353, 23767, 27122, 2719, 284, 285220, 29992, 3055, 3071, 3624, 3678, 3693, 3725, 4035, 409, 4688, 5166, 5329, 54829, 55022, 55273, 558, 5587, 5590, 5641, 5664, 6098, 6272, 64399, 653, 653361, 6714, 695, 7040, 7048, 7057, 7080, 7314, 7867, 8483, 8829, 9021, 9046…	NA	NA	NA	NA	NA	NA	NA	NA	NA	NA	NA	NA	NA	NA	NA
GO:0009611	response to wounding	GOBP	yes	5	435	0.649956	1.326e-11	2.52621e-10	up	10019, 10398, 10631, 1230, 123036, 1277, 1278, 1281, 139818, 1471, 1490, 1634, 2113, 2149, 2162, 2207, 2252, 22846, 2335, 23533, 2534, 3043, 3162, 348, 3659, 3708, 391, 3932, 3937, 4015, 4067, 408, 409, 4321, 5027, 5265, 5294, 5329, 5336, 5341, 54331, 5547, 5579, 55959, 5873, 5880, 6347, 6507, 6556, 6678, 6696, 7040, 7046, 7076, 7099, 710, 729230, 7409, 7454, 7535, 7980, 81606, 81704, 8291, 8352,…	412	0.819432	0.00157284	0.00769338	up	1001, 10398, 10451, 10461, 10603, 10938, 1230, 18, 1839, 199, 2004, 2153, 2171, 2191, 23208, 23533, 23764, 2683, 2735, 3043, 3162, 3315, 3475, 348, 3659, 3708, 3717, 3937, 4015, 4067, 409, 4217, 4778, 5028, 5265, 5294, 5329, 5341, 54361, 5579, 5580, 55959, 57216, 5728, 57572, 5777, 5782, 5873, 60, 6279, 6280, 634, 6556, 6657, 6696, 6714, 673, 7040, 7099, 710, 7128, 7168, 7409, 7454, 7538, 81704, …	438	0.92511	0.00512481	0.0306352	up	1001, 10544, 10855, 11202, 1289, 131566, 133, 1606, 160851, 1793, 1832, 1839, 1956, 196527, 2064, 2065, 2069, 2150, 2152, 2171, 23028, 2303, 23186, 23189, 23348, 23499, 23513, 23764, 23767, 2621, 2697, 2737, 2767, 2769, 301, 30846, 3156, 3265, 3315, 3371, 3491, 3552, 3659, 3673, 3678, 3691, 3710, 3717, 3725, 3848, 388, 4088, 4162, 4192, 4488, 4627, 4628, 4747, 4778, 5028, 5054, 5055, 5058, 51330,…	NA	NA	NA	NA	NA	NA	455	1.44244	7.08039e-07	1.49921e-05	down	10398, 1230, 1471, 1490, 1634, 177, 1839, 199, 2, 2162, 2171, 2207, 22846, 22875, 2335, 2348, 23533, 23767, 301, 3043, 30846, 3162, 3170, 348, 3678, 3705, 3725, 388, 408, 409, 4147, 4628, 5023, 5027, 51090, 5265, 5329, 5467, 558, 5581, 5627, 5777, 6279, 6280, 6403, 6507, 6556, 6714, 7040, 7048, 7056, 7057, 7099, 710, 7225, 7454, 7538, 81704, 83706, 84525, 84959, 8829, 9314, 94, 948	447	0.879361	0.000657192	0.00759181	up	1001, 1020, 10461, 10544, 10630, 10672, 10855, 11057, 11093, 1192, 128272, 133, 134957, 136319, 151, 1832, 1861, 1906, 1956, 2064, 2150, 2171, 2186, 2192, 2316, 2335, 23513, 23657, 23767, 2596, 2683, 2697, 2768, 2778, 2876, 302, 3020, 3021, 3043, 3065, 3066, 30845, 3091, 3156, 3162, 3265, 3315, 3371, 3399, 348, 3491, 349667, 3569, 3691, 3705, 3725, 388552, 3913, 4088, 4097, 4147, 4192, 4217, 4627…	NA	NA	NA	NA	NA	NA	NA	NA	NA
GO:0034340	response to type I interferon	GOBP	yes	5	65	0.486504	2.55817e-13	5.99327e-12	up	10410, 10581, 2537, 25939, 2634, 3105, 3106, 3107, 3133, 3134, 3394, 3430, 3433, 3437, 3659, 3662, 4599, 4600, 4939, 54739, 5696, 6041, 6672, 6772, 684, 8638, 91543, 9636	67	0.720101	0.00183377	0.00871387	up	117854, 1958, 25939, 2634, 3105, 3133, 3394, 3659, 3662, 3663, 3669, 3716, 4600, 5777, 6772, 6773	68	0.850618	0.00918953	0.0477464	up	103, 10410, 11274, 1958, 2537, 2634, 3429, 3430, 3434, 3437, 3659, 3664, 3665, 3669, 4599, 4938, 4939, 4940, 54739, 6772, 684, 7474, 79594, 81844, 8519, 8638, 91543, 9636	NA	NA	NA	NA	NA	NA	NA	NA	NA	NA	NA	NA	65	1.38616	4.01118e-12	3.44106e-10	down	10379, 10410, 11274, 2537, 25939, 2634, 3106, 3134, 3394, 3429, 3433, 3434, 3455, 3659, 3665, 3669, 4599, 4600, 4938, 4939, 4940, 54739, 6672, 6772, 6773, 684, 84166, 8519, 8638, 91543, 9636	66	1.21859	0.000130486	0.00262141	down	10410, 11274, 2537, 25939, 3105, 3106, 3107, 3134, 3394, 3430, 3434, 3437, 3455, 3659, 3660, 3661, 3665, 3669, 4599, 4600, 4940, 6472, 684, 8638, 91543, 9636, 9641	NA	NA	NA
GO:0051094	positive regulation of developmental process	GOBP	yes	5	828	0.787302	5.45181e-05	0.000418831	up	101, 10125, 1050, 10507, 1051, 10636, 10673, 1116, 1230, 1240, 1277, 1435, 1490, 152007, 1536, 1545, 1601, 1634, 2022, 2113, 2201, 2242, 2252, 2335, 2534, 26051, 284207, 3059, 3071, 3162, 3398, 3458, 348, 3559, 3575, 3594, 3606, 3620, 3624, 3635, 3642, 3689, 3965, 4067, 4208, 4283, 4481, 4773, 5027, 51393, 5168, 54440, 54997, 55607, 5579, 5600, 5740, 57580, 595, 6387, 6546, 695, 7010, 7040, 7046,…	740	0.844165	0.00108617	0.00568561	up	100133941, 101, 10125, 10221, 10507, 1051, 10673, 10938, 1116, 11213, 114548, 116844, 1230, 1382, 1435, 152007, 1523, 1536, 1785, 1958, 1960, 201294, 202018, 2022, 2047, 2185, 23011, 23328, 23363, 2353, 23648, 26051, 2683, 27185, 2735, 3059, 3071, 3142, 3162, 3315, 338382, 3398, 348, 3553, 3559, 3570, 3579, 3594, 3600, 3620, 3635, 3689, 3716, 3717, 3726, 3815, 3984, 4067, 4070, 4217, 4283, 4481, …	781	0.9419	0.00516614	0.0308104	up	100133941, 10276, 1029, 10371, 10411, 10413, 10419, 10458, 10468, 10498, 1052, 10551, 10626, 10765, 10810, 10818, 10848, 10855, 115825, 118738, 1272, 128239, 133, 1382, 1399, 1454, 147040, 147372, 1523, 153090, 154, 1594, 1605, 1789, 1793, 182, 1826, 1855, 1893, 1894, 1946, 1948, 1958, 1960, 196527, 1981, 2011, 2041, 2048, 2065, 2152, 2201, 2246, 2263, 22883, 22943, 22954, 2296, 23013, 23028, 230…	NA	NA	NA	NA	NA	NA	834	1.3058	5.48763e-05	0.000617211	down	10370, 1051, 1116, 11197, 1230, 1240, 1389, 147372, 1490, 152007, 1536, 1601, 1634, 177, 201294, 2022, 2242, 23242, 23328, 2335, 2353, 23576, 23603, 23767, 247, 25946, 284207, 301, 306, 3071, 30846, 3162, 3170, 3373, 3400, 347902, 348, 3594, 3624, 3678, 3689, 3725, 388, 3984, 401138, 4023, 4481, 5027, 51393, 54440, 5467, 5468, 55273, 558, 5587, 55885, 5590, 5649, 57105, 57343, 5740, 5914, 6387, 6…	NA	NA	NA	NA	NA	NA	NA	NA	NA	NA	NA	NA	789	0.931917	0.00311759
GO:0060337	type I interferon signaling pathway	GOBP	yes	5	62	0.478159	7.30713e-14	1.85387e-12	up	10410, 10581, 2537, 25939, 2634, 3105, 3106, 3107, 3133, 3134, 3394, 3430, 3433, 3437, 3659, 3662, 4599, 4600, 4939, 54739, 5696, 6041, 6672, 6772, 684, 8638, 91543, 9636	64	0.711502	0.0011229	0.00583511	up	117854, 1958, 25939, 2634, 3105, 3133, 3394, 3659, 3662, 3663, 3669, 3716, 4600, 5777, 6772, 6773	65	0.844124	0.0068659	0.0383577	up	103, 10410, 11274, 1958, 2537, 2634, 3429, 3430, 3434, 3437, 3659, 3664, 3665, 3669, 4599, 4938, 4939, 4940, 54739, 6772, 684, 7474, 79594, 8519, 8638, 91543, 9636	NA	NA	NA	NA	NA	NA	NA	NA	NA	NA	NA	NA	62	1.39584	1.6676e-12	1.45442e-10	down	10379, 10410, 11274, 2537, 25939, 2634, 3106, 3134, 3394, 3429, 3433, 3434, 3455, 3659, 3665, 3669, 4599, 4600, 4938, 4939, 4940, 54739, 6672, 6772, 6773, 684, 84166, 8519, 8638, 91543, 9636	63	1.21604	0.00022749	0.00398146	down	10410, 11274, 2537, 25939, 3105, 3106, 3107, 3134, 3394, 3430, 3434, 3437, 3455, 3659, 3660, 3661, 3665, 3669, 4599, 4600, 4940, 684, 8638, 91543, 9636	NA	NA	NA
GO:0071357	cellular response to type I interferon	GOBP	yes	5	62	0.478159	7.30713e-14	1.85387e-12	up	10410, 10581, 2537, 25939, 2634, 3105, 3106, 3107, 3133, 3134, 3394, 3430, 3433, 3437, 3659, 3662, 4599, 4600, 4939, 54739, 5696, 6041, 6672, 6772, 684, 8638, 91543, 9636	64	0.711502	0.0011229	0.00583511	up	117854, 1958, 25939, 2634, 3105, 3133, 3394, 3659, 3662, 3663, 3669, 3716, 4600, 5777, 6772, 6773	65	0.844124	0.0068659	0.0383577	up	103, 10410, 11274, 1958, 2537, 2634, 3429, 3430, 3434, 3437, 3659, 3664, 3665, 3669, 4599, 4938, 4939, 4940, 54739, 6772, 684, 7474, 79594, 8519, 8638, 91543, 9636	NA	NA	NA	NA	NA	NA	NA	NA	NA	NA	NA	NA	62	1.39584	1.6676e-12	1.45442e-10	down	10379, 10410, 11274, 2537, 25939, 2634, 3106, 3134, 3394, 3429, 3433, 3434, 3455, 3659, 3665, 3669, 4599, 4600, 4938, 4939, 4940, 54739, 6672, 6772, 6773, 684, 84166, 8519, 8638, 91543, 9636	63	1.21604	0.00022749	0.00398146	down	10410, 11274, 2537, 25939, 3105, 3106, 3107, 3134, 3394, 3430, 3434, 3437, 3455, 3659, 3660, 3661, 3665, 3669, 4599, 4600, 4940, 684, 8638, 91543, 9636	NA	NA	NA
GO:0042060	wound healing	GOBP	yes	4	361	0.632506	5.80219e-12	1.16066e-10	up	10019, 10398, 10631, 123036, 1277, 1278, 1281, 139818, 1634, 2113, 2149, 2162, 2207, 2335, 23533, 2534, 3043, 3162, 348, 3659, 3708, 391, 3932, 3937, 4015, 4067, 408, 409, 4321, 5027, 5265, 5294, 5329, 5336, 5341, 54331, 5547, 5579, 5873, 5880, 6556, 6678, 7040, 7046, 7076, 7099, 710, 7409, 7454, 7535, 7980, 81606, 81704, 8291, 8352, 8357, 83706, 94, 948, 953, 958	347	0.811086	0.00166293	0.00803962	up	1001, 10398, 10451, 10461, 10603, 10938, 18, 1839, 2004, 2153, 2191, 23208, 23533, 23764, 2683, 3043, 3162, 3315, 3475, 348, 3659, 3708, 3717, 3937, 4015, 4067, 409, 4217, 4778, 5028, 5265, 5294, 5329, 5341, 54361, 5579, 5580, 57216, 57572, 5777, 5782, 5873, 60, 6279, 6280, 634, 6556, 6657, 6714, 7040, 7099, 710, 7128, 7168, 7409, 7454, 81704, 8291, 83706, 8573, 8837, 9060, 9066, 953	367	0.920931	0.00630861	0.0358701	up	1001, 10544, 10855, 1289, 131566, 1606, 160851, 1793, 1832, 1839, 1956, 196527, 2064, 2065, 2069, 2150, 2152, 23028, 2303, 23186, 23189, 23348, 23499, 23513, 23764, 2621, 2697, 2737, 2767, 2769, 301, 30846, 3156, 3265, 3315, 3371, 3491, 3552, 3659, 3673, 3678, 3710, 3717, 3848, 388, 4088, 4162, 4488, 4627, 4628, 4778, 5028, 5054, 5055, 5058, 51330, 5154, 5270, 5328, 5359, 54361, 54566, 5467, 5603…	NA	NA	NA	NA	NA	NA	374	1.45696	1.37211e-06	2.78144e-05	down	10398, 1634, 177, 1839, 2, 2162, 2207, 22875, 2335, 23533, 301, 3043, 30846, 3162, 3170, 348, 3678, 3705, 388, 408, 409, 4628, 5023, 5027, 5265, 5329, 5467, 558, 5581, 5627, 5777, 6279, 6280, 6403, 6556, 6714, 7040, 7048, 7056, 7057, 7099, 710, 7225, 7454, 81704, 83706, 84525, 84959, 94, 948	NA	NA	NA	NA	NA	NA	NA	NA	NA	NA	NA	NA	NA	NA	NA
GO:0045662	negative regulation of myoblast differentiation	GOBP	yes	3	14	0.547111	0.00811301	0.0358198	up	3606, 3627, 7040, 9547	13	0.628532	0.00165507	0.00800936	up	1649, 3627, 6662, 6926, 7040, 9547	15	0.735991	0.00122666	0.00984978	up	28514, 3627, 5467, 6662, 6926, 9547	NA	NA	NA	NA	NA	NA	NA	NA	NA	NA	NA	NA	NA	NA	NA	NA	NA	NA	NA	NA	NA	NA	NA	NA	NA	NA	NA
GO:0002250	adaptive immune response	GOBP	no	7	230	0.413808	7.10452e-47	1.75955e-44	up	10068, 10384, 10563, 10666, 10673, 1075, 11006, 11118, 11119, 114836, 1493, 1520, 1880, 2207, 23180, 2534, 3119, 3133, 3458, 3500, 3514, 3575, 3594, 3606, 3635, 3659, 3662, 3702, 3718, 4067, 4068, 4208, 5027, 50852, 51311, 51744, 5293, 5294, 54440, 54941, 5579, 55824, 567, 57823, 5788, 5873, 64005, 64092, 6504, 6556, 6693, 6890, 695, 7040, 7099, 710, 712, 713, 714, 716, 718, 7292, 729230, 7454, 7…	209	0.531564	2.72779e-25	4.83071e-23	up	10666, 10673, 11035, 11119, 114548, 127544, 1378, 1493, 1520, 1604, 201294, 2185, 28908, 3133, 3142, 3383, 3500, 3501, 3503, 3514, 3538, 3539, 3553, 3594, 3635, 3659, 3662, 3702, 3717, 3718, 4067, 50856, 51311, 5294, 54440, 5579, 5580, 55824, 5585, 567, 5777, 57823, 5788, 5873, 602, 604, 6095, 634, 639, 64005, 64092, 6556, 6693, 695, 7030, 7040, 7099, 710, 712, 7128, 713, 714, 716, 7454, 7462, 79…	256	1.41823	2.7748e-47	1.42153e-43	down	10148, 10333, 10462, 10538, 10563, 10666, 10673, 10859, 10990, 11006, 11025, 11027, 11035, 114836, 1191, 1378, 1445, 1493, 1512, 1520, 1880, 200558, 201294, 214, 2185, 2207, 220972, 23075, 23180, 2534, 2625, 27240, 28299, 28457, 28820, 28908, 28912, 30009, 3077, 3142, 3426, 3493, 3497, 3500, 3501, 3502, 3503, 3507, 3514, 3538, 3539, 3635, 3662, 3702, 3718, 387357, 3903, 4063, 4067, 4068, 4208, 42…	239	0.832834	0.000481234	0.0156931	up	10563, 11035, 115650, 1191, 1512, 1604, 23180, 27074, 28442, 3426, 3493, 3507, 3538, 3606, 4067, 4068, 4208, 51311, 54440, 5580, 6095, 6693, 7040, 710, 713, 718, 730, 83700, 90865, 920, 941	274	1.5648	2.36987e-08	7.52826e-07	down	1075, 11006, 1378, 1520, 1604, 177, 201294, 2207, 27074, 28442, 301, 3119, 3507, 3594, 3903, 5027, 51311, 54440, 54941, 5590, 5777, 64005, 6556, 6693, 695, 7037, 7040, 7099, 710, 712, 713, 714, 717, 730, 7454, 84868, 8741, 8832, 89857, 920, 93978, 9466	230	1.42683	5.47623e-27	1.43286e-23	down	10068, 10288, 10384, 10563, 10666, 10673, 10859, 11035, 11118, 11119, 115650, 133396, 163486, 1739, 1880, 201294, 23180, 23308, 2534, 2625, 27074, 28299, 28908, 301, 30835, 3142, 3426, 3493, 3500, 3502, 3507, 3514, 3538, 3539, 3594, 3606, 3635, 3659, 3665, 3702, 3717, 3718, 3981, 4208, 4683, 5294, 54440, 5452, 54941, 5532, 5579, 55824, 57823, 5788, 6363, 64005, 64092, 64167, 6693, 695, 7099, 710,…	206	1.16408	3.39026e-05	0.000926132	down	100507436, 10333, 10673, 127544, 1493, 1520, 163486, 182, 1880, 201294, 2207, 2302, 23180, 23308, 27242, 3383, 3500, 3553, 3575, 3635, 3659, 3665, 3717, 3718, 3903, 4067, 4179, 4791, 50943, 51752, 5294, 54440, 55061, 567, 5788, 5817, 5971, 602, 634, 64005, 64167, 64421, 6556, 6850, 6890, 7037, 7040, 7099, 712, 7128, 713, 714, 715, 7186, 7454, 7462, 7535, 7784, 7855, 814, 81622, 84868, 8809, 8832,…	NA	NA	NA
GO:0002252	immune effector process	GOBP	no	7	486	0.424667	1.95466e-59	1.12958e-56	up	10125, 10225, 10346, 10384, 10410, 1051, 10581, 10666, 1075, 10964, 11118, 11151, 11314, 11326, 114836, 1636, 1675, 1794, 1880, 2207, 2209, 2212, 2214, 2219, 2242, 2268, 23180, 2534, 25939, 26253, 2633, 2635, 26999, 29, 3002, 3055, 3071, 3109, 3119, 3133, 3162, 3433, 3437, 3458, 3500, 3514, 3559, 3575, 3594, 3606, 3627, 3635, 3659, 3662, 3683, 3718, 3824, 3902, 3932, 3936, 3955, 3965, 4067, 4068,…	471	0.55682	8.89513e-30	3.1762e-27	up	10125, 10225, 10346, 10451, 1051, 10666, 10964, 11035, 11151, 11213, 1130, 11314, 11326, 114548, 117854, 1378, 1604, 1636, 1794, 200315, 201294, 2185, 2209, 2212, 2214, 2268, 22904, 25939, 26253, 2633, 26999, 2867, 28908, 3055, 3071, 3109, 3133, 3142, 3162, 3383, 3500, 3501, 3503, 3514, 3538, 3539, 3553, 3559, 3594, 3600, 3627, 3635, 3659, 3662, 3663, 3669, 3683, 3718, 3815, 3824, 3936, 3984, 406…	516	1.23454	1.17305e-24	1.33545e-22	down	10060, 10093, 10095, 10125, 10225, 10475, 10533, 10538, 10666, 10859, 11035, 11151, 11213, 11314, 11326, 11334, 114836, 1191, 1378, 146850, 1512, 1524, 1636, 1675, 1794, 1880, 200316, 200558, 201294, 2185, 2207, 2209, 2214, 2219, 2242, 2268, 2294, 23075, 23180, 23705, 2534, 2625, 26253, 26999, 28299, 28457, 28820, 2885, 28908, 28912, 30009, 3055, 3071, 3077, 3109, 3142, 3162, 330, 3426, 3454, 345…	499	0.850876	0.000527644	0.0167843	up	10060, 11035, 11326, 1191, 1512, 1604, 1636, 1675, 1755, 23180, 23705, 25939, 284, 28442, 3071, 3075, 3426, 3434, 3493, 3507, 3538, 3606, 3683, 3764, 3815, 4067, 4068, 4242, 4939, 51284, 51311, 5225, 5336, 54210, 54440, 5473, 5580, 5627, 5654, 5914, 6095, 6693, 6813, 7040, 7043, 710, 713, 718, 730, 7474, 8013, 8638, 8692, 90865, 920, 941, 9452, 948, 9636, 9844	530	1.81496	1.36062e-19	2.84642e-17	down	1051, 1075, 11326, 1378, 1604, 1636, 1675, 1755, 177, 1794, 2, 201294, 2207, 2209, 2212, 2214, 2219, 2242, 2268, 23705, 25939, 26253, 284, 28442, 29, 301, 3055, 306, 3071, 3119, 3162, 3433, 3434, 3437, 3507, 3594, 3663, 3683, 3764, 3955, 3958, 3984, 409, 4242, 5027, 51284, 51311, 5225, 54210, 54440, 55361, 5581, 5590, 5627, 5724, 5777, 5914, 5950, 64005, 64170, 6556, 6693, 6714, 695, 7037, 7040, …	496	1.32579	1.86226e-24	1.94904e-21	down	10060, 10125, 10225, 10346, 10379, 10384, 10410, 10417, 10475, 10622, 10666, 10859, 10964, 11005, 11035, 11118, 11151, 11213, 1130, 11314, 133396, 146850, 163486, 1636, 1739, 1794, 1880, 2, 200316, 201294, 2219, 2268, 23180, 23586, 23705, 24138, 2534, 25939, 2625, 2633, 2635, 27086, 28299, 284, 28908, 301, 3071, 3142, 330, 3426, 3433, 3434, 3455, 3493, 3500, 3502, 3507, 3514, 3538, 3539, 3559, 35…	466	1.11857	5.01132e-05	0.00127455	down	100507436, 10410, 10417, 10964, 11151, 11314, 11326, 1173, 1524, 163486, 1794, 182, 1880, 200316, 201294, 2207, 2212, 2214, 22904, 2302, 23180, 25939, 27350, 3055, 3071, 3109, 330, 3383, 340061, 3434, 3437, 3455, 3500, 3553, 3559, 3575, 3588, 3600, 3627, 3635, 3659, 3661, 3665, 3669, 3683, 3718, 3764, 3902, 3932, 3965, 4067, 409, 4179, 4283, 4599, 4600, 4690, 4940, 50487, 50943, 51191, 51284, 519…	NA	NA	NA
GO:0002443	leukocyte mediated immunity	GOBP	no	7	203	0.42677	9.87976e-41	1.60577e-38	up	10125, 10225, 10384, 10666, 1075, 11118, 11151, 11314, 114836, 1636, 2207, 2242, 2268, 23180, 29, 3002, 3119, 3133, 3162, 3458, 3500, 3514, 3575, 3594, 3635, 3718, 3824, 3902, 3965, 4067, 4068, 409, 5027, 51311, 5272, 5293, 5294, 54440, 56253, 567, 5724, 57823, 5788, 5873, 5880, 64005, 64127, 6504, 6556, 6693, 684, 695, 7040, 7099, 710, 712, 713, 714, 716, 718, 7292, 729230, 7409, 7454, 7535, 801…	191	0.521542	7.95135e-26	1.72821e-23	up	10125, 10225, 10666, 11035, 11151, 1130, 11314, 114548, 1378, 1604, 1636, 201294, 2268, 28908, 3133, 3162, 3383, 3500, 3501, 3503, 3514, 3538, 3539, 3553, 3594, 3635, 3718, 3815, 3824, 4067, 409, 51311, 5272, 5294, 54210, 54440, 5580, 567, 5777, 57823, 5788, 5873, 602, 604, 6318, 634, 64005, 64127, 6556, 6693, 6777, 6813, 6844, 695, 7040, 7099, 710, 712, 713, 714, 716, 7409, 7454, 7462, 8013, 828…	223	1.35275	8.99004e-34	2.19314e-31	down	10125, 10225, 10538, 10666, 10859, 11035, 11151, 11314, 11334, 114836, 1191, 1378, 146850, 1512, 1636, 200558, 201294, 2207, 2242, 2268, 2294, 23075, 23180, 23705, 2625, 28299, 28457, 28820, 28908, 28912, 30009, 3077, 3162, 3426, 3493, 3497, 3500, 3501, 3502, 3503, 3507, 3514, 3538, 3539, 3635, 3718, 3815, 3824, 3965, 4067, 4068, 409, 4292, 5027, 50943, 51311, 51561, 5294, 54210, 54440, 5452, 558…	205	0.840207	0.00180866	0.0442355	up	11035, 1191, 1512, 1604, 1636, 23180, 23705, 28442, 3426, 3493, 3507, 3538, 3815, 4067, 4068, 51311, 54210, 54440, 5473, 5580, 6693, 6813, 7040, 710, 713, 718, 730, 8013	230	1.7494	5.87565e-13	6.68036e-11	down	1075, 1378, 1604, 1636, 177, 201294, 2207, 2242, 2268, 23705, 28442, 29, 306, 3119, 3162, 3507, 3594, 409, 5027, 51311, 54210, 54440, 55361, 5590, 5724, 5777, 64005, 6556, 6693, 695, 7037, 7040, 7099, 710, 712, 713, 714, 717, 730, 7454, 84868, 8741, 8832, 9466, 9846	206	1.39298	2.15107e-22	1.02332e-19	down	10125, 10225, 10384, 10417, 10666, 10859, 11035, 11118, 11151, 1130, 11314, 133396, 146850, 163486, 1636, 1739, 201294, 2268, 23180, 23705, 2625, 28299, 28908, 3426, 3493, 3500, 3502, 3507, 3514, 3538, 3539, 3594, 3635, 3665, 3718, 3815, 3824, 3902, 3965, 3981, 409, 4683, 5272, 5294, 54440, 5452, 5532, 57823, 5788, 6284, 6318, 64005, 64127, 6693, 6814, 684, 695, 7099, 710, 718, 7292, 730, 7409, 7…	183	1.18587	4.06328e-06	0.000150926	down	100507436, 10417, 11151, 11314, 163486, 182, 201294, 2207, 2302, 23180, 3383, 3500, 3553, 3575, 3635, 3665, 3718, 3902, 3965, 4067, 409, 4179, 50487, 50943, 5272, 5294, 54440, 55061, 567, 5724, 5788, 5817, 5880, 602, 634, 64005, 6556, 684, 6850, 7037, 7040, 7099, 712, 713, 714, 715, 7186, 7454, 7462, 7535, 7784, 7855, 84106, 84868, 8832, 91543, 9466, 958, 972	NA	NA	NA
GO:0002460	adaptive immune response based on somatic recombination of immune receptors built from immunoglobulin superfamily domains	GOBP	no	7	163	0.446431	6.2064e-32	5.29172e-30	up	10068, 10384, 10563, 10666, 10673, 1075, 11118, 114836, 2207, 23180, 3119, 3133, 3458, 3500, 3514, 3575, 3594, 3606, 3635, 3662, 3718, 4208, 5027, 51311, 54440, 567, 5788, 5873, 64005, 6504, 6556, 6693, 695, 7040, 7099, 710, 712, 713, 714, 716, 718, 7292, 729230, 7454, 84174, 84868, 89857, 91543, 920, 925, 958, 972	151	0.52981	1.24447e-22	1.29607e-20	up	10666, 10673, 11035, 114548, 1378, 1604, 201294, 28908, 3133, 3142, 3383, 3500, 3501, 3503, 3514, 3538, 3539, 3553, 3594, 3635, 3662, 3718, 51311, 54440, 5580, 5585, 567, 5777, 5788, 5873, 602, 604, 6095, 634, 64005, 6556, 6693, 695, 7040, 7099, 710, 712, 7128, 713, 714, 716, 7454, 8284, 8417, 84868, 89857, 920, 925, 972	179	1.40072	6.29872e-38	6.45366e-35	down	10148, 10333, 10538, 10563, 10666, 10673, 10859, 11035, 114836, 1191, 1378, 1512, 200558, 201294, 2207, 23075, 23180, 2625, 28299, 28457, 28820, 28908, 28912, 30009, 3077, 3142, 3426, 3493, 3497, 3500, 3501, 3502, 3503, 3507, 3514, 3538, 3539, 3635, 3662, 3718, 4063, 4208, 4292, 5027, 50943, 51176, 51311, 51561, 54440, 5452, 5580, 5585, 56940, 5777, 5788, 5873, 6504, 6556, 6693, 695, 7037, 712, 7…	167	0.827104	0.00072151	0.0213773	up	10563, 11035, 115650, 1191, 1512, 1604, 23180, 28442, 3426, 3493, 3507, 3538, 3606, 4208, 51311, 54440, 5580, 6095, 6693, 7040, 710, 713, 718, 730, 90865, 920, 941	193	1.63322	9.68708e-09	3.33312e-07	down	1075, 1378, 1604, 177, 201294, 2207, 28442, 301, 3119, 3507, 3594, 5027, 51311, 54440, 5590, 5777, 64005, 6556, 6693, 695, 7037, 7040, 7099, 710, 712, 713, 714, 717, 730, 7454, 84868, 8741, 89857, 920, 9466	163	1.43678	2.72372e-24	2.03617e-21	down	10068, 10384, 10563, 10666, 10673, 10859, 11035, 11118, 115650, 133396, 163486, 1739, 201294, 23180, 2625, 28299, 28908, 301, 3142, 3426, 3493, 3500, 3502, 3507, 3514, 3538, 3539, 3594, 3606, 3635, 3665, 3718, 3981, 4208, 4683, 54440, 5452, 5532, 5788, 6363, 64005, 6693, 695, 7099, 710, 718, 7292, 730, 7454, 8284, 84174, 8767, 8809, 89857, 9025, 90865, 91543, 920, 939, 972, 9984	147	1.16134	0.000436231	0.0066243	down	100507436, 10333, 10673, 163486, 182, 201294, 2207, 2302, 23180, 3383, 3500, 3553, 3575, 3635, 3665, 3718, 4179, 4791, 50943, 54440, 55061, 567, 5788, 5817, 5971, 602, 634, 64005, 6556, 7037, 7040, 7099, 712, 7128, 713, 714, 715, 7186, 7454, 7784, 7855, 84868, 8809, 89857, 91543, 920, 9466, 958, 972	NA	NA	NA
GO:0002685	regulation of leukocyte migration	GOBP	no	7	105	0.487938	4.79415e-18	1.83341e-16	up	101, 10563, 11240, 11314, 1230, 1240, 1435, 29, 3071, 3162, 3627, 3676, 3965, 4067, 4283, 4354, 5724, 5734, 5880, 6347, 6351, 6352, 6355, 6373, 6387, 6793, 7040, 719, 728, 729230, 79148, 7941, 8740, 9547, 972	102	0.655558	3.08083e-08	5.53995e-07	up	101, 11035, 11240, 11314, 1230, 1435, 1588, 199, 2185, 3071, 3162, 3383, 3554, 3570, 3579, 3627, 4067, 4283, 4354, 57118, 5734, 6278, 6369, 6373, 63940, 6793, 7040, 719, 728, 79148, 8740, 8764, 8784, 9547, 972	114	1.13492	0.0037079	0.0237742	down	10563, 11035, 11314, 1230, 1240, 199, 2185, 23075, 2833, 2841, 3071, 3162, 347, 3554, 3676, 3965, 4067, 4354, 4856, 51561, 57118, 5724, 5734, 5880, 5919, 6366, 6369, 6387, 63940, 6793, 7124, 719, 727, 728, 729230, 7941, 80310, 8740, 8764, 90865	NA	NA	NA	NA	NA	NA	111	1.43238	0.00497801	0.0258284	down	11240, 1230, 1240, 199, 29, 2920, 2921, 301, 3071, 3162, 3958, 4354, 5724, 6387, 6403, 653, 6793, 7040, 7057, 719, 728	107	1.22974	5.14302e-05	0.000964638	down	10563, 11035, 11240, 11314, 114609, 1230, 1236, 1240, 1893, 2621, 2841, 2919, 2920, 301, 3071, 347, 3627, 3676, 3958, 3965, 4283, 4354, 57402, 6347, 6363, 6366, 6387, 7060, 7424, 7941, 83700, 90865, 972	98	1.15454	0.00552297	0.0470546	down	101, 102, 11314, 1230, 1240, 1435, 199, 3071, 3383, 3627, 3676, 3965, 4067, 4254, 4283, 5054, 5228, 5724, 5880, 59341, 6352, 6364, 63940, 7040, 7060, 719, 728, 7422, 7784, 79148, 811, 83483, 8764, 972	112	0.872516	0.000938744
GO:0006956	complement activation	GOBP	no	7	31	0.393454	1.04285e-17	3.84615e-16	up	11326, 1675, 2219, 3500, 3514, 710, 712, 713, 714, 716, 718, 719, 728	34	0.445788	2.24849e-20	1.70306e-18	up	11326, 1378, 1604, 28908, 3500, 3501, 3503, 3514, 3538, 3539, 710, 712, 713, 714, 716, 719, 728	45	1.60406	1.87004e-37	1.37083e-34	down	11326, 1191, 1378, 1675, 2219, 28299, 28457, 28820, 28908, 28912, 3426, 3493, 3497, 3500, 3501, 3502, 3503, 3507, 3514, 3538, 3539, 5199, 5627, 712, 713, 718, 719, 720, 721, 727, 728	43	0.756608	2.74507e-06	0.000225923	up	11326, 1191, 1604, 1675, 28442, 3075, 3426, 3493, 3507, 3538, 5627, 710, 713, 718, 730	58	1.9344	9.45176e-11	5.74799e-09	down	11326, 1378, 1604, 1675, 2, 2219, 28442, 3507, 5627, 710, 712, 713, 714, 717, 719, 728, 730, 8547	43	1.57936	6.20152e-23	3.60584e-20	down	2, 2219, 28299, 28908, 3426, 3493, 3500, 3502, 3507, 3514, 3538, 3539, 710, 718, 730	NA	NA	NA	NA	NA	NA	36	0.841664	0.00115941
GO:0008544	epidermis development	GOBP	no	7	205	2.47229	0.00101986	0.00593433	down	26154, 388697, 6698, 6699, 6707, 8549	202	0.719048	1.61868e-06	1.88619e-05	up	1001, 10628, 1382, 1474, 147495, 1999, 2171, 2355, 23581, 23764, 26524, 2735, 29841, 3488, 353145, 360, 3713, 3868, 51806, 5453, 54544, 57216, 574414, 6278, 6304, 6615, 6662, 6700, 6703, 6704, 6705, 6706, 7051, 7421, 7454, 7538, 80326, 84283, 84518, 8456, 84648, 9368	211	0.673148	1.81438e-44	4.64754e-41	up	1001, 10413, 10468, 10626, 10855, 11005, 11166, 125981, 1294, 1308, 1382, 1474, 147495, 1475, 1594, 163778, 182, 1832, 1956, 1969, 1999, 2069, 2125, 2171, 2263, 22943, 23022, 2304, 23086, 2312, 2317, 23254, 23493, 23513, 2355, 23764, 25818, 26154, 2709, 27152, 2810, 28514, 29841, 301, 3229, 3280, 353145, 360, 3624, 3664, 3713, 3714, 3852, 3861, 3868, 3872, 3909, 3911, 3914, 3918, 43847, 4488, 466…	184	1.87658	0.00128379	0.0343117	down	1001, 10468, 117531, 1308, 135228, 2263, 2317, 25928, 26154, 2709, 2810, 3229, 3861, 3868, 3872, 388697, 3914, 3918, 5308, 55366, 7399, 8626, 94234	NA	NA	NA	NA	NA	NA	222	0.778921	7.33561e-08	3.3673e-06	up	1001, 10468, 10555, 10626, 10855, 1308, 1499, 16, 182, 1832, 1896, 1956, 2125, 2171, 224, 2263, 2304, 2319, 23513, 2355, 247, 25928, 26154, 27032, 2709, 2778, 2810, 28514, 3065, 3066, 3204, 3280, 3488, 3664, 3714, 3852, 3861, 3866, 3868, 3872, 3909, 3911, 3914, 4038, 4097, 43847, 4665, 4851, 4909, 50814, 5308, 5351, 538, 5465, 5604, 57216, 5744, 574414, 5879, 6424, 646, 6469, 64919, 6608, 6662, 6…	215	0.777634	9.56767e-30	4.93979e-26	up	10413, 10555, 10628, 11005, 11166, 1308, 135228, 1382, 1474, 147495, 1499, 1775, 1832, 1896, 2012, 2125, 2171, 224, 2252, 23022, 23086, 2312, 2549, 25833, 29841, 340481, 360, 3643, 3713, 3849, 3858, 3861, 3866, 3872, 3881, 3882, 388697, 4038, 43847, 4488, 4613, 5017, 51806, 5308, 53405, 538, 5493, 55366, 55504, 56603, 5727, 60401, 60485, 6278, 6304, 646, 64919, 652, 6608, 6662, 6699, 6700, 6703, …	198	1.425	1.91206e-28
GO:0016064	immunoglobulin mediated immune response	GOBP	no	7	70	0.46217	3.45638e-17	1.2229e-15	up	10666, 2207, 3119, 3458, 3500, 3514, 3635, 51311, 695, 7040, 710, 712, 713, 714, 716, 718, 7292, 958, 972	68	0.515852	2.0039e-18	1.31809e-16	up	10666, 1378, 1604, 28908, 3500, 3501, 3503, 3514, 3538, 3539, 3635, 51311, 5580, 5777, 602, 604, 695, 7040, 710, 712, 713, 714, 716, 972	84	1.47847	4.21277e-36	1.7985e-33	down	10538, 10666, 1191, 1378, 200558, 2207, 23075, 28299, 28457, 28820, 28908, 28912, 30009, 3426, 3493, 3497, 3500, 3501, 3502, 3503, 3507, 3514, 3538, 3539, 3635, 4292, 50943, 51311, 5452, 5580, 5777, 695, 7037, 712, 7124, 713, 718, 720, 721, 727, 8741, 939, 940, 9466, 9984	76	0.813607	0.00187883	0.0453103	up	1191, 1604, 28442, 3426, 3493, 3507, 3538, 51311, 5580, 7040, 710, 713, 718, 730	99	1.5512	0.0001574	0.00151603	down	1378, 1604, 2207, 28442, 3119, 3507, 51311, 5777, 695, 7037, 7040, 710, 712, 713, 714, 717, 730, 8741, 9466	75	1.47596	2.68822e-20	7.40394e-18	down	10666, 28299, 28908, 3426, 3493, 3500, 3502, 3507, 3514, 3538, 3539, 3635, 3665, 3981, 4683, 5452, 695, 710, 718, 7292, 730, 9025, 939, 972, 9984	67	1.21	0.000291125	0.00484864	down	2207, 2302, 3500, 3635, 3665, 4179, 50943, 55061, 602, 7037, 7040, 712, 713, 714, 715, 7784, 9466, 958, 972	NA	NA	NA
GO:0019724	B cell mediated immunity	GOBP	no	7	72	0.464142	3.20018e-17	1.14783e-15	up	10666, 2207, 3119, 3458, 3500, 3514, 3635, 51311, 695, 7040, 710, 712, 713, 714, 716, 718, 7292, 84174, 958, 972	69	0.517677	2.43913e-18	1.58353e-16	up	10666, 1378, 1604, 28908, 3500, 3501, 3503, 3514, 3538, 3539, 3635, 51311, 5580, 5777, 602, 604, 695, 7040, 710, 712, 713, 714, 716, 972	86	1.47437	5.36526e-36	1.9633e-33	down	10538, 10666, 1191, 1378, 200558, 2207, 23075, 28299, 28457, 28820, 28908, 28912, 30009, 3426, 3493, 3497, 3500, 3501, 3502, 3503, 3507, 3514, 3538, 3539, 3635, 4292, 50943, 51311, 5452, 5580, 5777, 695, 7037, 712, 7124, 713, 718, 720, 721, 727, 84174, 8741, 939, 940, 9466, 9984	78	0.815488	0.00215667	0.0490454	up	1191, 1604, 28442, 3426, 3493, 3507, 3538, 51311, 5580, 7040, 710, 713, 718, 730	101	1.54275	0.00019416	0.00182308	down	1378, 1604, 2207, 28442, 3119, 3507, 51311, 5777, 695, 7037, 7040, 710, 712, 713, 714, 717, 730, 8741, 9466	77	1.47809	1.03489e-20	3.38474e-18	down	10666, 28299, 28908, 3426, 3493, 3500, 3502, 3507, 3514, 3538, 3539, 3635, 3665, 3981, 4683, 5452, 695, 710, 718, 7292, 730, 84174, 9025, 939, 972, 9984	68	1.20428	0.000469844	0.00699079	down	2207, 2302, 3500, 3635, 3665, 4179, 50943, 55061, 602, 7037, 7040, 712, 713, 714, 715, 7784, 9466, 958, 972	NA	NA	NA
GO:0042742	defense response to bacterium	GOBP	no	7	111	0.515947	8.02856e-15	2.26049e-13	up	10133, 1051, 10563, 10578, 1535, 2207, 2268, 23166, 26253, 3133, 3394, 3458, 3500, 3514, 4069, 5027, 54, 567, 64127, 6556, 6693, 7097, 7099, 728, 8344, 84868, 920, 948, 9636	110	0.534231	1.05773e-19	7.66318e-18	up	1051, 1130, 2268, 23166, 23208, 26253, 3133, 3394, 3500, 3501, 3503, 3514, 3538, 3539, 3570, 4069, 54210, 5580, 567, 57115, 602, 6278, 6279, 6280, 6283, 64127, 6556, 6590, 6693, 7096, 7097, 7099, 728, 8398, 84659, 84868, 8764, 920	122	1.25092	8.76835e-12	4.93629e-10	down	10333, 10563, 11096, 11334, 1535, 2207, 2268, 23166, 23208, 26253, 284297, 28912, 3394, 3493, 3497, 3500, 3501, 3502, 3503, 3507, 3514, 3538, 3539, 4069, 5027, 51316, 51561, 5199, 54, 54210, 5580, 58484, 6170, 6556, 6693, 6850, 7096, 7100, 7124, 728, 84868, 8764, 920, 944, 9466	NA	NA	NA	NA	NA	NA	126	1.84228	1.92018e-12	1.89482e-10	down	1051, 1755, 2207, 2268, 26253, 28442, 306, 3140, 3240, 3394, 3507, 4069, 5027, 5225, 54, 54210, 58484, 6279, 6280, 6403, 64170, 6556, 6590, 6693, 7099, 728, 84868, 920, 9466, 948	115	1.32473	2.72941e-11	2.16409e-09	down	10417, 10563, 11005, 1130, 114609, 116842, 2268, 22861, 23166, 23208, 27086, 284297, 3394, 3493, 3500, 3502, 3507, 3514, 3516, 3538, 3539, 4069, 55576, 57402, 58484, 64127, 6693, 7099, 7110, 8767, 920, 948, 9636	100	1.16203	0.00286193	0.0285254	down	100507436, 10333, 10417, 140823, 1535, 163351, 2207, 23166, 23208, 284297, 29102, 3140, 3148, 3394, 3500, 4057, 4069, 5054, 5199, 5320, 54, 567, 602, 6364, 64170, 6556, 6850, 7096, 7097, 7099, 7100, 728, 79792, 8339, 8343, 8346, 8347, 8349, 84868, 85236, 8764, 8970, 920, 9466, 9636	112	1.21471	1.39638e-06
GO:0045087	innate immune response	GOBP	no	7	543	0.414305	4.86272e-65	3.613e-62	up	10062, 101, 10125, 10225, 10346, 10410, 10581, 10666, 11151, 11326, 114836, 115362, 118788, 1435, 1436, 1508, 1520, 1535, 1536, 1540, 1612, 1675, 2207, 2209, 2219, 2242, 2268, 23180, 23601, 23643, 2534, 2537, 25939, 26191, 26253, 2633, 2634, 2672, 3002, 3055, 3105, 3106, 3107, 3113, 3115, 3117, 3119, 3122, 3123, 3127, 3133, 3134, 3394, 342510, 3430, 3433, 3437, 3458, 3500, 3514, 3594, 3659, 3662,…	534	0.606086	1.51768e-23	1.8064e-21	up	101, 10125, 10225, 10346, 10437, 10666, 11151, 11213, 1130, 11326, 114548, 115362, 117854, 118788, 1378, 1435, 1436, 1520, 1536, 1604, 1958, 199, 200315, 201294, 2099, 2185, 2209, 2268, 23601, 25939, 26191, 26253, 2633, 2634, 2867, 3055, 3105, 3113, 3115, 3117, 3122, 3123, 3127, 3133, 3383, 338382, 3394, 3459, 3500, 3501, 3503, 3514, 3538, 3539, 3594, 3656, 3659, 3662, 3663, 3669, 3684, 3689, 370…	563	1.15564	6.54843e-12	3.81223e-10	down	100049587, 10010, 10062, 10125, 10225, 10326, 10333, 10437, 10462, 10475, 10666, 10695, 10859, 11151, 11213, 11326, 114836, 1191, 1378, 1436, 1445, 146850, 1508, 1513, 1520, 1535, 1536, 1612, 1675, 199, 200316, 201294, 2099, 2185, 2207, 2209, 2219, 2242, 2268, 23098, 23180, 23521, 23601, 23643, 23705, 2534, 26191, 2625, 26253, 2672, 284297, 3055, 3115, 330, 3394, 3426, 3454, 3455, 3493, 3497, 350…	NA	NA	NA	NA	NA	NA	583	1.83101	1.18079e-20	3.24974e-18	down	10062, 11326, 118788, 1378, 1436, 1508, 1520, 1536, 1604, 1612, 1675, 1755, 177, 199, 2, 201294, 2207, 2209, 2219, 2242, 2268, 23705, 25939, 26253, 28442, 301, 3055, 3113, 3115, 3117, 3118, 3119, 3120, 3122, 3123, 3127, 3140, 3394, 3433, 3434, 3437, 3507, 3594, 361, 3663, 3689, 3958, 409, 4360, 4688, 51284, 51311, 54209, 54210, 5468, 558, 5581, 5587, 5641, 5724, 5777, 58191, 58484, 6279, 6280, 63…	556	1.22202	3.37784e-13	3.33514e-11	down	10125, 10188, 10206, 10225, 10346, 10379, 10410, 10417, 10475, 10622, 10666, 10859, 11151, 11213, 11274, 1130, 114609, 115362, 146850, 1536, 1540, 1594, 2, 200316, 201294, 2069, 2219, 2268, 22861, 23098, 23180, 23586, 23705, 24138, 2534, 2537, 25939, 26191, 2625, 2633, 2634, 2672, 284297, 301, 30835, 3106, 3123, 3134, 330, 3394, 3426, 3429, 3433, 3434, 3455, 3493, 3500, 3502, 3507, 3514, 3538, 35…	526	1.13768	6.35451e-07	3.45351e-05	down	100507436, 101, 10211, 10318, 10333, 10410, 10417, 10695, 11151, 11274, 11326, 115362, 1435, 1436, 1513, 1520, 1535, 1536, 163351, 199, 2000, 200316, 201294, 2099, 2161, 2207, 23180, 23569, 23601, 23643, 2537, 25939, 2597, 26191, 27293, 27350, 284266, 284297, 3055, 30849, 3105, 3106, 3107, 3113, 3115, 3122, 3123, 3127, 3134, 3140, 3148, 330, 3383, 3384, 3394, 340061, 3430, 3434, 3437, 3455, 3460,…	553	1.10177	0.000868086
GO:0048871	multicellular organismal homeostasis	GOBP	no	7	221	0.750568	0.00370632	0.0185351	up	101, 11151, 113, 1200, 1435, 1436, 1490, 2149, 231, 284207, 3514, 3635, 4069, 5027, 5284, 54, 54440, 5547, 567, 5880, 64127, 6556, 6696, 7099, 79888, 8013, 924, 948, 952	196	0.7078	3.90253e-07	5.46464e-06	up	1001, 101, 10518, 11151, 118, 124590, 1258, 128866, 1364, 1435, 1436, 18, 196883, 2185, 2308, 271, 30061, 3315, 3514, 3553, 360, 3635, 3868, 4069, 4645, 50507, 51763, 54440, 567, 5743, 58476, 60, 6337, 64127, 6556, 6662, 6696, 6714, 6774, 7099, 7128, 8013, 84283, 92211, 9455, 952, 9572	NA	NA	NA	NA	NA	NA	209	0.822693	0.000203	0.00842043	up	109, 1364, 1512, 1513, 1901, 1910, 196883, 2034, 2308, 29123, 30061, 3493, 358, 360, 3690, 4692, 51208, 5166, 5284, 54, 54440, 6337, 654, 760, 79888, 8013, 8692, 9079, 947, 9476, 948, 952, 9696	223	1.50849	4.13282e-06	7.11007e-05	down	113, 1436, 1490, 2034, 231, 284207, 33, 361, 3988, 4069, 5027, 51208, 5166, 54, 54440, 5950, 6337, 6338, 6340, 6556, 6714, 7037, 7099, 760, 79888, 84959, 9476, 948	229	1.13307	0.00460084	0.0342478	down	10891, 11151, 154, 1910, 196883, 201163, 2034, 22841, 23178, 239, 24, 27031, 282809, 3037, 32, 3375, 340547, 340719, 3493, 3502, 3514, 358, 360, 3635, 376497, 388698, 4069, 4117, 4585, 4982, 5166, 51738, 51763, 54440, 5563, 5567, 55812, 56603, 5733, 58476, 6337, 64072, 64081, 64127, 654, 6584, 7099, 7442, 79705, 8013, 8029, 84959, 9079, 9455, 947, 948	216	0.906563	0.00110878	0.0142404	up	107, 108, 10848, 10891, 1268, 1499, 1525, 169200, 171392, 18, 1910, 2149, 2185, 2296, 2312, 239, 24, 242, 2624, 2651, 27347, 30061, 3037, 32, 340719, 3514, 3552, 360, 376497, 3848, 388697, 4692, 4891, 5027, 5166, 53832, 53833, 5576, 56603, 5733, 583, 59344, 5950, 6337, 6338, 64127, 6608, 6662, 7275, 7466, 760, 79068, 8029, 84283, 84959, 8626, 8861, 92211, 9455, 9456, 948, 9975	207	1.15777	0.000105948
GO:0050776	regulation of immune response	GOBP	no	7	611	0.371468	1.46724e-82	2.5437e-79	up	10062, 101, 10125, 10225, 10563, 10666, 10673, 11119, 11314, 11326, 114836, 115362, 118788, 123920, 1277, 1278, 1281, 146722, 1493, 150372, 1508, 1520, 1535, 1540, 1675, 2207, 2209, 2212, 2213, 2214, 2217, 2219, 2242, 2268, 23180, 2357, 2358, 2359, 23643, 2533, 2534, 25939, 26191, 26253, 2633, 2672, 26999, 27180, 28755, 29, 3055, 3071, 3105, 3106, 3107, 3109, 3113, 3115, 3117, 3119, 3122, 3123, 3…	587	0.544197	1.83062e-34	1.83025e-31	up	100133941, 101, 10125, 10225, 10451, 10666, 10673, 11035, 11119, 11213, 11314, 11326, 114548, 115362, 117854, 118788, 123920, 1378, 1493, 150372, 1520, 1604, 201294, 2099, 2209, 2212, 2213, 2214, 2268, 2353, 2357, 2358, 2533, 25939, 26191, 26253, 2633, 26999, 285852, 2867, 28755, 28908, 29121, 3055, 3071, 3105, 3109, 3113, 3115, 3117, 3122, 3123, 3127, 3133, 3142, 3162, 3383, 338382, 3459, 3500, …	639	1.28719	4.4756e-39	5.73213e-36	down	10010, 10062, 10093, 10095, 10125, 10225, 10333, 10563, 10666, 10673, 10695, 10859, 10871, 11035, 11213, 11314, 11326, 114836, 1191, 123920, 126014, 127943, 130132, 131450, 1378, 1445, 146850, 1493, 150372, 1508, 1512, 1513, 1520, 1535, 1675, 200558, 201294, 2099, 2207, 2209, 2213, 2214, 2217, 2219, 2242, 2268, 2294, 23098, 23180, 2359, 23643, 23705, 2533, 2534, 26191, 2625, 26253, 2672, 26999, 2…	632	0.866036	0.00152222	0.0394636	up	10563, 11035, 11326, 115650, 1191, 124976, 1277, 1278, 1281, 1512, 1513, 1604, 1675, 1755, 23180, 23705, 25939, 284, 28442, 3071, 3075, 3426, 3493, 3507, 3538, 3606, 3683, 3815, 4067, 4068, 4208, 4313, 4332, 51284, 51311, 5225, 5284, 5336, 54210, 54440, 5468, 5580, 5583, 5627, 56928, 5914, 6693, 6813, 7040, 7043, 710, 713, 718, 730, 7474, 8013, 857, 8685, 90865, 920, 941, 947, 948, 952, 975, 9844	676	1.95621	1.60714e-25	7.64123e-23	down	10062, 11326, 118788, 123920, 1378, 146722, 150372, 1508, 1520, 1604, 1675, 1755, 177, 2, 201294, 2206, 2207, 2209, 2212, 2214, 2219, 2242, 2268, 2353, 2357, 2358, 2359, 23705, 25939, 26253, 27036, 27180, 284, 28442, 29, 301, 3055, 3071, 3113, 3115, 3117, 3118, 3119, 3120, 3122, 3123, 3127, 3162, 3507, 3594, 3683, 3689, 3725, 3903, 3958, 3984, 409, 4332, 5027, 51284, 51311, 5225, 54209, 54210, 54…	620	1.25883	1.73111e-18	3.35515e-16	down	10125, 10225, 10288, 10417, 10563, 10622, 10666, 10673, 10859, 11005, 11035, 11119, 11213, 11274, 11314, 114609, 115362, 115650, 1236, 124976, 130132, 131450, 146850, 1540, 163486, 1893, 2, 201294, 2069, 2213, 2219, 2268, 23098, 23180, 23586, 2359, 23705, 2533, 2534, 25939, 26191, 2625, 2633, 2672, 28299, 284, 28755, 28908, 29121, 301, 3071, 30835, 3106, 3123, 3134, 3142, 330, 3426, 3455, 3493, 3…	579	1.16219	1.0519e-09	1.46783e-07	down	100507436, 101, 10211, 10318, 10333, 10417, 10616, 10673, 10695, 11274, 11314, 11326, 115362, 1277, 1278, 1281, 1493, 150372, 1513, 1520, 1535, 163486, 201294, 2099, 2207, 2212, 2213, 2214, 2217, 2280, 2302, 23180, 2359, 23643, 2533, 25939, 26191, 27242, 27293, 28755, 2876, 29085, 29121, 3055, 3071, 30849, 30968, 3105, 3106, 3107, 3109, 3113, 3115, 3122, 3123, 3127, 3134, 3148, 330, 3383, 3384, 3…	NA	NA	NA
GO:0072376	protein activation cascade	GOBP	no	7	38	0.420092	2.46038e-16	7.85058e-15	up	11326, 1675, 2219, 3500, 3514, 5547, 710, 712, 713, 714, 716, 718, 719, 728	41	0.470518	1.82892e-19	1.28772e-17	up	11326, 1378, 1604, 28908, 3500, 3501, 3503, 3514, 3538, 3539, 710, 712, 713, 714, 716, 719, 728	51	1.57191	3.57925e-37	2.29206e-34	down	11326, 1191, 1378, 1675, 2157, 2192, 2219, 28299, 28457, 28820, 28908, 28912, 3426, 3493, 3497, 3500, 3501, 3502, 3503, 3507, 3514, 3538, 3539, 5199, 5547, 5627, 7035, 712, 713, 718, 719, 720, 721, 727, 728	50	0.748065	3.13885e-07	3.1298e-05	up	11326, 1191, 1604, 1675, 2152, 28442, 3075, 3426, 3493, 3507, 3538, 5627, 7035, 710, 713, 718, 730, 7450	66	1.89418	1.98058e-10	1.10196e-08	down	11326, 1378, 1604, 1675, 2, 2219, 28442, 3507, 5627, 710, 712, 713, 714, 717, 719, 728, 730, 8547	51	1.54975	1.86626e-22	9.76614e-20	down	2, 2152, 2157, 2219, 2811, 28299, 28908, 3426, 3493, 3500, 3502, 3507, 3514, 3538, 3539, 710, 718, 730, 7450	NA	NA	NA	NA	NA	NA	44	0.82661	2.58349e-05
GO:0098542	defense response to other organism	GOBP	no	7	285	0.502231	5.24702e-29	3.73833e-27	up	10133, 10346, 10410, 1051, 10563, 10578, 10581, 10964, 116071, 1535, 1794, 2207, 2268, 23166, 23406, 2534, 25939, 26253, 2633, 2635, 3055, 3133, 3394, 3433, 3437, 3458, 3500, 3514, 3559, 3594, 3627, 3659, 3662, 3932, 4069, 4283, 4599, 4600, 4939, 5027, 51311, 54, 5551, 55601, 567, 5788, 6041, 60489, 64127, 6556, 6693, 6772, 684, 7040, 7097, 7099, 728, 7292, 81622, 8344, 84868, 85363, 8638, 8905, …	281	0.584432	6.32301e-21	5.35741e-19	up	10346, 1051, 10964, 1130, 114548, 116071, 117854, 1794, 200315, 201294, 2268, 23166, 23208, 25939, 26253, 2633, 3055, 3133, 3394, 3500, 3501, 3503, 3514, 3538, 3539, 3559, 3570, 3594, 3600, 3627, 3659, 3662, 3663, 3669, 4069, 4283, 4600, 51311, 54210, 5495, 5580, 567, 57115, 5788, 602, 6278, 6279, 6280, 6283, 6397, 64127, 64135, 64581, 6556, 6590, 6693, 6772, 6773, 7040, 7096, 7097, 7099, 7128, 7…	303	1.12196	5.46985e-05	0.000759404	down	10060, 10333, 10475, 10533, 10538, 10563, 10859, 11096, 11334, 1535, 1794, 200316, 201294, 2207, 2268, 23166, 23208, 23406, 23765, 2534, 26253, 283234, 284297, 28912, 3055, 330, 3394, 3454, 3455, 3493, 3497, 3500, 3501, 3502, 3503, 3507, 3514, 3538, 3539, 3559, 3588, 3662, 3663, 3764, 3932, 4069, 5027, 51284, 51311, 51316, 51561, 5199, 54, 54210, 5495, 5580, 57678, 5788, 58484, 596, 60489, 6170, …	NA	NA	NA	NA	NA	NA	308	1.5757	3.62473e-09	1.45826e-07	down	1051, 1755, 1794, 201294, 2207, 2268, 23406, 25939, 26253, 283234, 28442, 3055, 306, 3140, 3240, 3394, 3433, 3434, 3437, 3507, 3594, 3663, 3764, 4069, 5027, 51284, 51311, 5225, 54, 54210, 58484, 6279, 6280, 6403, 64170, 6556, 6590, 6693, 7040, 7099, 728, 84868, 8547, 8638, 920, 93978, 9466, 948	287	1.32297	2.17548e-18	4.06582e-16	down	10060, 10346, 10379, 10410, 10417, 10475, 10563, 10622, 10859, 10964, 11005, 1130, 114609, 116842, 133396, 1794, 200316, 201294, 2268, 22861, 23166, 23208, 23406, 23586, 24138, 2534, 25939, 2633, 2635, 27086, 283234, 284297, 330, 3394, 3433, 3434, 3455, 3493, 3500, 3502, 3507, 3514, 3516, 3538, 3539, 3559, 3594, 3600, 3627, 3659, 3665, 3669, 3932, 4069, 4283, 4599, 4600, 4938, 4939, 4940, 51191, …	269	1.18249	1.74016e-07	1.23075e-05	down	100507436, 10333, 10410, 10417, 10964, 1173, 140823, 1535, 163351, 1794, 200316, 201294, 2207, 23166, 23208, 23406, 25939, 27350, 284297, 29102, 3055, 3140, 3148, 330, 3394, 340061, 3434, 3437, 3455, 3500, 3559, 3588, 3600, 3627, 3659, 3661, 3665, 3669, 3764, 3932, 4057, 4069, 4283, 4599, 4600, 4940, 5054, 51191, 51284, 5199, 5320, 5359, 5371, 54, 54541, 5551, 567, 5788, 5970, 602, 60489, 6364, 6…	288	1.11128	0.00480994
GO:0000278	mitotic cell cycle	GOBP	no	6	831	1.87199	4.21876e-07	4.72883e-06	down	1761, 2059, 2138	816	2.60522	4.92839e-30	2.05309e-27	down	10040, 10112, 1033, 10403, 1058, 10592, 10615, 1062, 1063, 10726, 10733, 10926, 11004, 1104, 11065, 11107, 1111, 11113, 11130, 113130, 1163, 1164, 128239, 144455, 146909, 146956, 147841, 151242, 1543, 157313, 1719, 1778, 220134, 221150, 2273, 22974, 23026, 23160, 23397, 23594, 23595, 24137, 246184, 259266, 26271, 26574, 27229, 285753, 29127, 3161, 332, 348235, 3552, 3832, 3833, 387103, 3925, 4085…	815	0.883258	1.63868e-09	6.99581e-08	up	10112, 1012, 1017, 10197, 1021, 1022, 1026, 1029, 1030, 1033, 10419, 10498, 10534, 1058, 10592, 10615, 1062, 1063, 10733, 10769, 11004, 1104, 11065, 1111, 11113, 11130, 113130, 1163, 1164, 128239, 140609, 144455, 1452, 1454, 1457, 146691, 146909, 146956, 150094, 157313, 1613, 1647, 1869, 1956, 1978, 2009, 2069, 220134, 221035, 221150, 2241, 22822, 2296, 22974, 2305, 23141, 23165, 23212, 23310, 23…	NA	NA	NA	NA	NA	NA	838	0.368152	2.7116e-12	2.53244e-10	up	2296, 3169, 7015, 81610, 891, 90293	830	0.918946	0.00333094	0.0270665	up	100101267, 10040, 1019, 1022, 1026, 1029, 10474, 1058, 10592, 10615, 1063, 10630, 1069, 10776, 10899, 10950, 11044, 11065, 11104, 113130, 11331, 1163, 1164, 1213, 127829, 128866, 138151, 147841, 1499, 151242, 157313, 1639, 1642, 1647, 1778, 1781, 1788, 1843, 1869, 1906, 1956, 1978, 2010, 203068, 2059, 2138, 220134, 22919, 22933, 22974, 2305, 2316, 23160, 23165, 23326, 23331, 23354, 23476, 23511, …	825	1.16316	3.87777e-12	8.34204e-10	down	10051, 10112, 1019, 1026, 1029, 1031, 1033, 10361, 10403, 10459, 10460, 10519, 1058, 10592, 10615, 1062, 1063, 10630, 10733, 10926, 11004, 1104, 11065, 11073, 11130, 11190, 11200, 113130, 11339, 1163, 1164, 121441, 124997, 144455, 144715, 146909, 146956, 147841, 157313, 1647, 1719, 1763, 1788, 1869, 1978, 199, 2146, 220134, 221150, 22919, 22974, 22981, 22995, 2305, 23113, 23141, 23225, 23354, 233…	NA	NA	NA
GO:0001775	cell activation	GOBP	no	6	627	0.420207	1.11895e-65	9.69947e-63	up	10062, 101, 10125, 10320, 10398, 1051, 10666, 10673, 11119, 11151, 11314, 11326, 114836, 116071, 1277, 1278, 1281, 1435, 1471, 1490, 1493, 150372, 1794, 1880, 197358, 201633, 2149, 2207, 2242, 2268, 22806, 22918, 23533, 2534, 26191, 26253, 28755, 29, 29126, 29851, 3043, 3071, 3109, 3113, 3115, 3117, 3119, 3122, 3123, 3127, 3133, 3162, 3398, 3458, 348, 3500, 3514, 3559, 3575, 3594, 3606, 3614, 362…	599	0.548486	6.26847e-34	5.22268e-31	up	100133941, 101, 10125, 10320, 10398, 10451, 10461, 1051, 10666, 10673, 11035, 11119, 11151, 11314, 11326, 114548, 116071, 116372, 1316, 1326, 1435, 1493, 150372, 1604, 1794, 18, 1803, 1840, 1958, 196, 1960, 199, 201294, 201633, 2047, 2153, 2185, 2268, 22806, 22904, 23533, 26191, 26253, 2730, 28755, 29126, 29760, 29851, 3043, 3071, 3109, 3113, 3115, 3117, 3122, 3123, 3127, 3133, 3142, 3162, 3315, …	655	1.24968	2.85157e-31	5.4106e-29	down	10062, 10125, 10148, 10320, 10333, 10385, 10398, 10461, 10538, 10666, 10673, 10859, 11035, 11151, 112616, 11314, 11326, 11334, 114757, 114836, 1191, 1326, 1445, 146850, 1493, 150372, 1524, 1608, 1794, 1803, 1840, 1880, 197358, 199, 200558, 201294, 201633, 2047, 2153, 2157, 2185, 2207, 2242, 2268, 22806, 2294, 23075, 2322, 23533, 23765, 2534, 26191, 2625, 26253, 27240, 2729, 283234, 2841, 28639, 2…	NA	NA	NA	NA	NA	NA	686	1.57075	1.06974e-12	1.09701e-10	down	10062, 10398, 1051, 11326, 1471, 1490, 150372, 1604, 177, 1794, 1803, 199, 201294, 2207, 2242, 2268, 23533, 2615, 26253, 283234, 28442, 29, 301, 3043, 306, 3071, 3113, 3115, 3117, 3118, 3119, 3120, 3122, 3123, 3127, 3162, 348, 3507, 3594, 3614, 3624, 3683, 3689, 3725, 374403, 3849, 388, 3955, 3958, 408, 409, 4242, 4332, 5023, 5027, 51284, 51311, 54440, 55361, 558, 5581, 5590, 5724, 5777, 5914, 64…	639	1.20712	1.27069e-12	1.14647e-10	down	10125, 10288, 10320, 10385, 10666, 10673, 10859, 11005, 11035, 11119, 11146, 11151, 112616, 11314, 1141, 114609, 115650, 1236, 133396, 146850, 150, 1739, 1794, 1840, 1880, 197358, 201294, 201633, 2151, 2157, 2268, 22806, 2322, 23303, 23308, 23533, 239, 2534, 2615, 26191, 2621, 2625, 27086, 2811, 283234, 2841, 28755, 29760, 301, 3070, 3071, 30835, 3123, 3142, 3479, 3493, 3500, 3502, 3507, 3514, 35…	615	1.12548	1.43006e-06	6.6517e-05	down	100507436, 101, 102, 1026, 10333, 10385, 10397, 10461, 10630, 10673, 10808, 11151, 112616, 11314, 11326, 114757, 114897, 1209, 1277, 1278, 1281, 137797, 1435, 1490, 1493, 150372, 1524, 164684, 1650, 170692, 1794, 1880, 199, 2000, 201294, 2047, 2175, 2177, 2207, 2280, 22806, 22904, 22918, 2302, 2319, 23210, 23308, 23533, 26191, 27242, 2730, 2768, 286410, 28755, 29102, 29126, 3070, 3071, 30968, 310…	NA	NA	NA
GO:0001894	tissue homeostasis	GOBP	no	6	133	0.624071	1.44648e-06	1.45515e-05	up	101, 11151, 1200, 1435, 1436, 1490, 2149, 231, 3514, 3635, 4069, 5027, 5284, 54, 54440, 567, 5880, 64127, 6696, 7099, 79888, 924, 952	120	0.714804	4.39031e-05	0.000341856	up	1001, 101, 10518, 11151, 118, 124590, 1258, 128866, 1435, 1436, 2185, 3315, 3514, 3635, 4069, 50507, 54440, 567, 58476, 60, 64127, 6662, 6696, 6714, 7099, 7128, 92211, 9455, 952	126	1.14776	0.000648039	0.00598181	down	11151, 1200, 128338, 1436, 1445, 1512, 1513, 1901, 2185, 231, 27031, 282809, 3493, 3502, 3514, 3635, 3690, 3988, 4069, 5025, 5027, 5166, 537, 54, 54440, 55812, 5880, 596, 64072, 6647, 6696, 6850, 7037, 7275, 79705, 8029, 9079, 924, 947, 952, 9657	127	0.809999	0.000192027	0.00802951	up	1512, 1513, 1901, 2034, 29123, 3493, 3690, 51208, 5166, 5284, 54, 54440, 760, 79888, 9079, 947, 9476, 952, 9696	135	1.42092	0.00323122	0.0182931	down	1436, 1490, 2034, 231, 3988, 4069, 5027, 51208, 5166, 54, 54440, 5950, 6714, 7037, 7099, 760, 79888, 84959, 9476	138	1.16804	0.00283809	0.0239158	down	11151, 154, 2034, 24, 27031, 282809, 3375, 340547, 340719, 3493, 3502, 3514, 3635, 4069, 4117, 4585, 4982, 5166, 54440, 55812, 58476, 64072, 64081, 64127, 6584, 7099, 79705, 8029, 84959, 9079, 9455, 947	NA	NA	NA	NA	NA	NA	NA	NA	NA
GO:0001910	regulation of leukocyte mediated cytotoxicity	GOBP	no	6	35	0.439315	3.71877e-13	8.48304e-12	up	10125, 10666, 114836, 3133, 3575, 3594, 3902, 3965, 4068, 409, 5027, 5272, 56253, 567, 5788, 6347, 7409, 84868	29	0.617594	3.3938e-06	3.70428e-05	up	10125, 10666, 11035, 3133, 3383, 3594, 409, 5272, 567, 5788, 6318, 634, 6777, 7409, 8417, 84868	35	1.27169	3.9397e-06	8.34165e-05	down	10125, 10666, 10859, 11035, 114836, 146850, 23705, 3965, 4068, 409, 5027, 51561, 56253, 5788, 6777, 7409, 8417, 84868	NA	NA	NA	NA	NA	NA	39	1.68198	0.000366392	0.00308571	down	177, 23705, 3594, 409, 5027, 84868	35	1.24355	0.00729592	0.0479554	down	10125, 10666, 10859, 11035, 146850, 23705, 3594, 3902, 3965, 409, 5272, 5532, 5788, 6318, 6347, 7409	27	1.23075	0.00438121	0.0393115	down	100507436, 3383, 3575, 3902, 3965, 409, 5272, 567, 5788, 5817, 634, 84868	NA	NA	NA
GO:0002253	activation of immune response	GOBP	no	6	385	0.414462	6.17638e-58	2.92031e-55	up	10062, 101, 10666, 11119, 11314, 11326, 118788, 123920, 1493, 150372, 1508, 1520, 1535, 1540, 1675, 2207, 2209, 2212, 2214, 2219, 2268, 23180, 2357, 2358, 2359, 23643, 2533, 2534, 26191, 26253, 2633, 2672, 26999, 28755, 3055, 3071, 3113, 3115, 3117, 3119, 3122, 3123, 3127, 3458, 3500, 3514, 3635, 3659, 3662, 3689, 3702, 3932, 3937, 4067, 409, 4208, 4332, 4773, 50852, 51311, 5142, 5293, 53347, 533…	372	0.565595	5.60486e-26	1.28775e-23	up	101, 10451, 10666, 11119, 11213, 11314, 11326, 118788, 123920, 1378, 1493, 150372, 1520, 1604, 2099, 2209, 2212, 2214, 2268, 2357, 2358, 2533, 26191, 26253, 2633, 26999, 2867, 28755, 28908, 3055, 3071, 3113, 3115, 3117, 3122, 3123, 3127, 338382, 3500, 3501, 3503, 3514, 3538, 3539, 3635, 3656, 3659, 3662, 3684, 3689, 3702, 3937, 3984, 4067, 409, 4332, 4773, 4792, 50856, 51311, 5142, 5338, 5579, 55…	401	1.30477	1.22765e-34	3.9308e-32	down	10010, 10062, 10093, 10095, 10333, 10666, 10695, 11213, 11314, 11326, 1191, 123920, 130132, 1378, 1445, 1493, 150372, 1508, 1513, 1520, 1535, 1675, 2099, 2207, 2209, 2214, 2219, 2268, 23098, 23180, 2359, 23643, 2533, 2534, 26191, 2625, 26253, 2672, 26999, 28299, 28457, 28639, 28755, 28820, 2885, 28908, 28912, 3055, 3071, 3115, 330, 3426, 3493, 3497, 3500, 3501, 3502, 3503, 3507, 3514, 3538, 3539,…	NA	NA	NA	NA	NA	NA	436	1.71971	1.9974e-15	3.16557e-13	down	10062, 11326, 118788, 123920, 1378, 150372, 1508, 1520, 1604, 1675, 1755, 2, 2207, 2209, 2212, 2214, 2219, 2268, 2357, 2358, 2359, 26253, 28442, 3055, 3071, 3113, 3115, 3117, 3118, 3119, 3120, 3122, 3123, 3127, 3507, 3689, 3958, 3984, 409, 4332, 51284, 51311, 5581, 5627, 5641, 5777, 58484, 64005, 64170, 6714, 695, 7099, 710, 712, 713, 714, 717, 719, 728, 730, 7314, 7454, 7867, 79931, 84868, 8547,…	389	1.26244	1.15192e-14	1.28255e-12	down	10666, 11119, 11213, 11314, 114609, 1236, 130132, 1540, 163486, 2, 2219, 2268, 23098, 23180, 23586, 2359, 2533, 2534, 26191, 2625, 2633, 2672, 28299, 28755, 28908, 3071, 30835, 3123, 330, 3426, 3493, 3500, 3502, 3507, 3514, 3538, 3539, 3551, 3635, 3659, 3665, 3702, 3783, 3932, 3937, 3958, 4064, 409, 4208, 4620, 4773, 4893, 51284, 5142, 5336, 5359, 55601, 5567, 5579, 5581, 55824, 5682, 5683, 5684,…	371	1.13453	2.48793e-05	0.00071362	down	101, 10211, 10318, 10333, 10616, 10695, 11314, 11326, 1493, 150372, 1513, 1520, 1535, 163486, 2099, 2207, 2212, 2214, 23180, 2359, 23643, 2533, 26191, 27242, 27293, 28755, 29085, 3055, 3071, 30849, 30968, 3113, 3115, 3122, 3123, 3127, 330, 3384, 340061, 3500, 3635, 3654, 3656, 3659, 3661, 3665, 3684, 3689, 3932, 3937, 4057, 4067, 409, 4179, 4690, 4790, 4792, 5063, 50943, 51284, 5142, 5144, 5199, …	NA	NA	NA
GO:0002429	immune response-activating cell surface receptor signaling pathway	GOBP	no	6	254	0.441014	2.07843e-41	3.72755e-39	up	10666, 11119, 11314, 123920, 1493, 150372, 2207, 2209, 2212, 2214, 2219, 2268, 23180, 2357, 2358, 2359, 2533, 2534, 26191, 26253, 2633, 26999, 28755, 3055, 3071, 3113, 3115, 3117, 3119, 3122, 3123, 3127, 3458, 3500, 3514, 3635, 3702, 3932, 3937, 4067, 4208, 4332, 4773, 50852, 5142, 5293, 53347, 5336, 5579, 55824, 5696, 5698, 5699, 5788, 64005, 695, 719, 728, 7409, 7454, 7456, 7535, 8013, 84174, 8…	247	0.559084	4.34662e-23	4.72364e-21	up	10451, 10666, 11119, 11314, 123920, 1378, 1493, 150372, 2209, 2212, 2214, 2268, 2357, 2358, 2533, 26191, 26253, 2633, 26999, 2867, 28755, 28908, 3055, 3071, 3113, 3115, 3117, 3122, 3123, 3127, 3500, 3501, 3503, 3514, 3538, 3539, 3635, 3702, 3937, 3984, 4067, 4332, 4773, 4792, 50856, 5142, 5338, 5579, 5580, 55824, 5728, 5777, 5788, 5795, 60, 634, 64005, 64581, 6714, 695, 719, 728, 7409, 7454, 7456…	268	1.33249	3.22027e-33	6.87394e-31	down	10093, 10095, 10666, 11314, 123920, 130132, 1378, 1445, 1493, 150372, 2207, 2209, 2214, 2219, 2268, 23180, 2359, 2533, 2534, 26191, 2625, 26253, 26999, 28299, 28457, 28639, 28755, 28820, 2885, 28908, 28912, 3055, 3071, 3115, 3493, 3497, 3500, 3501, 3502, 3503, 3507, 3514, 3538, 3539, 3551, 3635, 3702, 3783, 387357, 3932, 3937, 4067, 4208, 4332, 4690, 50856, 50943, 5142, 5291, 5295, 53347, 5336, 5…	NA	NA	NA	NA	NA	NA	294	1.46843	4.54258e-06	7.68624e-05	down	123920, 1378, 150372, 2207, 2209, 2212, 2214, 2219, 2268, 2357, 2358, 2359, 26253, 28442, 3055, 3071, 3113, 3115, 3117, 3118, 3119, 3120, 3122, 3123, 3127, 3507, 3958, 3984, 4332, 5581, 5777, 64005, 64170, 6714, 695, 719, 728, 7314, 7454, 89857, 920, 93978, 9564	256	1.31168	3.45508e-16	4.75801e-14	down	10666, 11119, 11314, 1236, 130132, 163486, 2219, 2268, 23180, 2359, 2533, 2534, 26191, 2625, 2633, 28299, 28755, 28908, 3071, 30835, 3123, 3493, 3500, 3502, 3507, 3514, 3538, 3539, 3551, 3635, 3702, 3783, 3932, 3937, 3958, 4208, 4620, 4773, 4893, 5142, 5336, 5359, 5567, 5579, 5581, 55824, 5682, 5683, 5684, 5686, 5687, 5699, 5706, 5715, 5788, 64005, 695, 7294, 7335, 7409, 7454, 7456, 7462, 7535, 8…	239	1.15781	2.5833e-05	0.000736883	down	10616, 11314, 1493, 150372, 163486, 2207, 2212, 2214, 23180, 2359, 2533, 26191, 27242, 28755, 29085, 3055, 3071, 30968, 3113, 3115, 3122, 3123, 3127, 3384, 3500, 3635, 3932, 3937, 4067, 4690, 4790, 4792, 5063, 50943, 5142, 5144, 5359, 5687, 5691, 5698, 5699, 5720, 5721, 5788, 5795, 581, 5970, 5971, 634, 64005, 64170, 644150, 64581, 6461, 6714, 6850, 7070, 719, 728, 7410, 7454, 7456, 7462, 7535, 8…	NA	NA	NA
GO:0002449	lymphocyte mediated immunity	GOBP	no	6	154	0.436339	3.28439e-33	3.05038e-31	up	10125, 10225, 10384, 10666, 1075, 11118, 11151, 114836, 2207, 23180, 3002, 3119, 3133, 3458, 3500, 3514, 3575, 3594, 3635, 3824, 3902, 3965, 4068, 409, 5027, 51311, 5272, 54440, 56253, 567, 57823, 5788, 5873, 64005, 6504, 6556, 6693, 695, 7040, 710, 712, 713, 714, 716, 718, 7292, 7409, 7454, 84174, 84868, 91543, 925, 958, 972	145	0.527594	1.43758e-22	1.46663e-20	up	10125, 10225, 10666, 11035, 11151, 1130, 114548, 1378, 1604, 201294, 28908, 3133, 3383, 3500, 3501, 3503, 3514, 3538, 3539, 3553, 3594, 3635, 3824, 409, 51311, 5272, 54440, 5580, 567, 5777, 57823, 5788, 5873, 602, 604, 6318, 634, 64005, 6556, 6693, 6777, 695, 7040, 710, 712, 713, 714, 716, 7409, 7454, 8284, 8417, 84868, 925, 972	170	1.38397	1.7214e-34	4.91021e-32	down	10125, 10225, 10538, 10666, 10859, 11035, 11151, 114836, 1191, 1378, 146850, 1512, 200558, 201294, 2207, 23075, 23180, 23705, 2625, 28299, 28457, 28820, 28908, 28912, 30009, 3077, 3426, 3493, 3497, 3500, 3501, 3502, 3503, 3507, 3514, 3538, 3539, 3635, 3824, 3965, 4068, 409, 4292, 5027, 50943, 51311, 51561, 54440, 5452, 5580, 56253, 56940, 5777, 57823, 5788, 5873, 6504, 6556, 6693, 6777, 695, 7037…	NA	NA	NA	NA	NA	NA	180	1.64395	1.00524e-08	3.41391e-07	down	1075, 1378, 1604, 177, 201294, 2207, 23705, 28442, 3119, 3507, 3594, 409, 5027, 51311, 54440, 5590, 5777, 64005, 6556, 6693, 695, 7037, 7040, 710, 712, 713, 714, 717, 730, 7454, 84868, 8741, 9466	158	1.40791	3.11698e-21	1.16508e-18	down	10125, 10225, 10384, 10666, 10859, 11035, 11118, 11151, 1130, 133396, 146850, 163486, 1739, 201294, 23180, 23705, 2625, 28299, 28908, 3426, 3493, 3500, 3502, 3507, 3514, 3538, 3539, 3594, 3635, 3665, 3824, 3902, 3965, 3981, 409, 4683, 5272, 54440, 5452, 5532, 57823, 5788, 6318, 64005, 6693, 695, 710, 718, 7292, 730, 7409, 7454, 8284, 84174, 9025, 91543, 939, 972, 9984	135	1.191	2.35911e-05	0.000680451	down	100507436, 11151, 163486, 182, 201294, 2207, 2302, 23180, 3383, 3500, 3553, 3575, 3635, 3665, 3902, 3965, 409, 4179, 50943, 5272, 54440, 55061, 567, 5788, 5817, 602, 634, 64005, 6556, 7037, 7040, 712, 713, 714, 715, 7186, 7454, 7784, 7855, 84868, 91543, 9466, 958, 972	NA	NA	NA
GO:0002455	humoral immune response mediated by circulating immunoglobulin	GOBP	no	6	28	0.420971	3.12452e-13	7.22251e-12	up	3119, 3500, 3514, 710, 712, 713, 714, 716, 718	29	0.435013	3.56507e-20	2.65997e-18	up	1378, 1604, 28908, 3500, 3501, 3503, 3514, 3538, 3539, 5777, 602, 710, 712, 713, 714, 716	39	1.63094	1.04985e-36	5.37836e-34	down	1191, 1378, 28299, 28457, 28820, 28908, 28912, 3426, 3493, 3497, 3500, 3501, 3502, 3503, 3507, 3514, 3538, 3539, 5777, 712, 7124, 713, 718, 720, 721, 727	36	0.76835	5.26164e-05	0.00267467	up	1191, 1604, 28442, 3426, 3493, 3507, 3538, 710, 713, 718, 730	52	1.61026	0.000740057	0.00542847	down	1378, 1604, 28442, 3119, 3507, 5777, 710, 712, 713, 714, 717, 730	34	1.63595	2.63947e-24	2.03617e-21	down	28299, 28908, 3426, 3493, 3500, 3502, 3507, 3514, 3538, 3539, 710, 718, 730	NA	NA	NA	NA	NA	NA	NA	NA	NA
GO:0002521	leukocyte differentiation	GOBP	no	6	336	0.476294	1.39992e-37	1.61799e-35	up	101, 10125, 10320, 1050, 1051, 11006, 114836, 116071, 1230, 139716, 1435, 1436, 1493, 150372, 1794, 1880, 2200, 2207, 22806, 26191, 26253, 28959, 29887, 3059, 3071, 3398, 3458, 3559, 3575, 3594, 3606, 3624, 3635, 3659, 3662, 3676, 3702, 3718, 3932, 3955, 3965, 399, 4067, 4208, 4242, 4318, 5293, 5336, 54440, 54997, 55365, 567, 5734, 57580, 5788, 6304, 6504, 6688, 6693, 695, 7040, 7099, 714, 7292, …	318	0.663228	4.26124e-13	1.67732e-11	up	101, 10125, 10221, 10320, 10461, 1051, 11035, 114548, 116071, 1230, 1316, 139716, 1435, 1436, 1493, 150372, 1794, 1840, 1958, 1960, 2185, 22806, 22904, 2353, 26191, 26253, 28959, 29760, 29887, 3059, 3071, 3142, 3398, 3559, 3594, 3600, 3635, 3659, 3662, 3702, 3718, 3726, 3815, 399, 4067, 4242, 4286, 4318, 4853, 54361, 54440, 567, 5734, 57580, 5777, 5788, 5914, 602, 604, 6095, 6237, 6304, 634, 639,…	343	1.20772	2.92917e-15	2.23972e-13	down	10125, 10320, 10461, 1050, 10538, 10859, 11006, 11025, 11035, 112616, 11334, 114836, 1230, 139716, 140685, 1436, 146850, 1493, 150372, 1794, 1840, 1880, 2185, 2207, 22806, 2322, 26191, 2625, 26253, 2841, 28959, 29760, 29887, 30009, 3059, 3071, 3087, 3111, 3142, 3398, 3559, 3635, 3662, 3676, 3702, 3707, 3718, 3815, 387357, 3932, 3965, 3976, 399, 4063, 4066, 4067, 4208, 4242, 4286, 4318, 472, 50943…	NA	NA	NA	NA	NA	NA	355	1.50292	1.17942e-07	3.0766e-06	down	10272, 1051, 11006, 1230, 1436, 150372, 177, 1794, 2207, 2353, 26253, 2719, 29887, 301, 3071, 3594, 3624, 3725, 3955, 4242, 51208, 54209, 54440, 5468, 558, 5590, 5777, 5914, 6688, 6693, 6714, 695, 7037, 7040, 7048, 7099, 714, 7305, 760, 84959, 920, 9398, 9846, 9935	334	1.14477	0.000212289	0.00298631	down	10125, 10221, 10288, 10320, 10859, 11005, 11035, 112616, 1230, 1236, 133396, 146850, 1794, 1840, 1880, 22806, 22985, 2322, 26191, 2621, 2625, 27086, 2841, 28959, 29760, 301, 3059, 3071, 3142, 3516, 3559, 3594, 3600, 3606, 3635, 3659, 3665, 3676, 3702, 3718, 3815, 3932, 3965, 3981, 399, 4208, 4242, 4286, 472, 4853, 4860, 5336, 54440, 5452, 55012, 5532, 55365, 55795, 558, 56603, 5788, 6363, 6422, 6…	325	1.11737	0.000602354	0.00861484	down	101, 10461, 112616, 1209, 1230, 140685, 142, 1435, 1436, 1493, 150372, 1794, 1880, 2175, 2177, 2200, 2207, 22806, 22904, 2302, 23210, 26191, 284266, 286410, 28959, 29102, 3059, 3071, 3559, 3575, 3600, 3624, 3635, 3659, 3665, 3676, 3718, 3932, 3965, 3976, 4057, 4066, 4067, 4179, 4254, 4318, 4323, 4830, 5075, 50943, 51208, 54361, 54440, 54567, 55012, 55365, 558, 567, 572, 57580, 5788, 581, 5971, 60…	NA	NA	NA
GO:0002682	regulation of immune system process	GOBP	no	6	934	0.363126	1.28215e-90	6.66849e-87	up	10062, 101, 10125, 10225, 1051, 10563, 10666, 10673, 11006, 11119, 11151, 11240, 11314, 11326, 114836, 115362, 118788, 1230, 123920, 1240, 1277, 1278, 1281, 1435, 1441, 146722, 1493, 150372, 1508, 1520, 1535, 1540, 1636, 1675, 1794, 1880, 201633, 2113, 2200, 2207, 2209, 2212, 2213, 2214, 2217, 2219, 2242, 2268, 22806, 23180, 2357, 2358, 2359, 23643, 2533, 2534, 25939, 26191, 26253, 2633, 2672, 26…	905	0.554626	1.17159e-37	1.4642e-34	up	100133941, 101, 10125, 10221, 10225, 10451, 10461, 1051, 10666, 10673, 11035, 11119, 11151, 11213, 11240, 11314, 11326, 114548, 115362, 117854, 118788, 1230, 123920, 1326, 1378, 1435, 1441, 1493, 150372, 1520, 1588, 1604, 1636, 1794, 1803, 1831, 1840, 196, 1960, 199, 201294, 201633, 2099, 2185, 2209, 2212, 2213, 2214, 2268, 22806, 2353, 2357, 2358, 2533, 25939, 26191, 26253, 2633, 2678, 26999, 28…	976	1.2391	2.37737e-35	8.11953e-33	down	10010, 10062, 10093, 10095, 10125, 10148, 10225, 10333, 10385, 10443, 10461, 10475, 10563, 10666, 10673, 10695, 10859, 10871, 11006, 11025, 11035, 11151, 11213, 11314, 11326, 114836, 1191, 1230, 123920, 1240, 126014, 127943, 130132, 131450, 1326, 1378, 140685, 1441, 1445, 146850, 1493, 150372, 1508, 1512, 1513, 1520, 1535, 1636, 1675, 1794, 1803, 1831, 1840, 1880, 199, 200316, 200558, 201294, 201…	969	0.857136	0.000240803	0.00974253	up	10563, 11035, 11326, 115650, 1191, 124976, 1277, 1278, 1281, 1441, 1512, 1513, 1604, 1636, 1675, 1755, 1803, 1831, 2113, 2175, 23180, 23705, 25939, 284, 28442, 3071, 3075, 3426, 3434, 347, 3481, 3493, 3507, 3538, 360, 3606, 3683, 3707, 3815, 4067, 4068, 4208, 4313, 4332, 4851, 51208, 51284, 51311, 5225, 5243, 5284, 5336, 54210, 54440, 5468, 5473, 55024, 5580, 5583, 5627, 5654, 56928, 5914, 6095, …	NA	NA	NA	NA	NA	NA	952	1.20574	1.06831e-15	1.39761e-13	down	10125, 10221, 10225, 10288, 10385, 10417, 10443, 10475, 10563, 10622, 10666, 10673, 10859, 11005, 11035, 11119, 11146, 11151, 11213, 11240, 11274, 11314, 1141, 114609, 115362, 115650, 1230, 1236, 1240, 124976, 130132, 131450, 133396, 146850, 1540, 163486, 1636, 1739, 1794, 1840, 1880, 1893, 2, 200316, 201163, 201294, 201633, 2069, 2113, 2213, 2219, 2268, 22806, 22985, 23098, 23180, 23308, 23586, …	907	1.1224	4.35527e-08	3.87694e-06	down	100507436, 101, 102, 10211, 1026, 10318, 10333, 10385, 10417, 10461, 10519, 10616, 10673, 10695, 10808, 11151, 11274, 11314, 11326, 115362, 1173, 1209, 1230, 1240, 1277, 1278, 1281, 140685, 1435, 1441, 1493, 150372, 1513, 1520, 1535, 163486, 1794, 182, 1880, 199, 200316, 201294, 2099, 2175, 2177, 2200, 2207, 2212, 2213, 2214, 2217, 2280, 22806, 2302, 23180, 2319, 23308, 23457, 2359, 23643, 2533, …	NA	NA	NA
GO:0002684	positive regulation of immune system process	GOBP	no	6	659	0.388381	1.40222e-77	1.82323e-74	up	10062, 101, 10125, 10563, 10666, 10673, 11119, 11151, 11314, 11326, 114836, 115362, 118788, 1230, 123920, 1240, 1435, 1493, 150372, 1508, 1520, 1535, 1540, 1675, 1880, 2113, 2207, 2209, 2212, 2214, 2219, 2242, 2268, 23180, 2357, 2358, 2359, 23643, 2533, 2534, 26191, 26253, 2633, 2672, 26999, 28755, 29126, 29851, 3055, 3059, 3071, 3109, 3113, 3115, 3117, 3119, 3122, 3123, 3127, 3133, 3162, 3398, 3…	633	0.560919	2.2973e-32	1.43553e-29	up	100133941, 101, 10125, 10221, 10451, 10666, 10673, 11119, 11151, 11213, 11314, 11326, 114548, 115362, 117854, 118788, 1230, 123920, 1326, 1378, 1435, 1493, 150372, 1520, 1604, 1803, 1960, 199, 201294, 2099, 2185, 2209, 2212, 2214, 2268, 2353, 2357, 2358, 2533, 26191, 26253, 2633, 26999, 2867, 28755, 28908, 29126, 29851, 3055, 3059, 3071, 3109, 3113, 3115, 3117, 3122, 3123, 3127, 3133, 3142, 3162,…	688	1.25576	2.17622e-33	5.06763e-31	down	10010, 10062, 10093, 10095, 10125, 10148, 10333, 10443, 10563, 10666, 10673, 10695, 10859, 11151, 11213, 11314, 11326, 114836, 1191, 1230, 123920, 1240, 130132, 1326, 1378, 140685, 1445, 146850, 1493, 150372, 1508, 1513, 1520, 1535, 1675, 1803, 1880, 199, 201294, 2099, 2185, 2207, 2209, 2214, 2219, 2242, 2268, 2294, 23075, 23098, 23180, 2359, 23643, 23705, 2533, 2534, 26191, 2625, 26253, 2672, 26…	NA	NA	NA	NA	NA	NA	728	1.80214	5.76026e-21	1.67368e-18	down	10062, 11326, 118788, 1230, 123920, 1240, 1378, 150372, 1508, 1520, 1604, 1675, 1755, 177, 1803, 199, 2, 201294, 2207, 2209, 2212, 2214, 2219, 2242, 2268, 2353, 2357, 2358, 2359, 23705, 26253, 283234, 28442, 2920, 2921, 301, 3055, 3071, 3113, 3115, 3117, 3118, 3119, 3120, 3122, 3123, 3127, 3162, 3507, 3594, 3624, 3689, 3725, 3958, 3984, 409, 4332, 5027, 51284, 51311, 5225, 54209, 54440, 558, 5581…	670	1.24386	2.27921e-17	3.50798e-15	down	10125, 10221, 10288, 10417, 10443, 10563, 10622, 10666, 10673, 10859, 11119, 11151, 11213, 11314, 1141, 114609, 115362, 115650, 1230, 1236, 1240, 130132, 146850, 1540, 163486, 1880, 2, 201294, 2069, 2113, 2219, 2268, 22985, 23098, 23180, 23308, 23586, 2359, 23705, 2533, 2534, 26191, 2621, 2625, 2633, 2672, 28299, 283234, 28755, 28908, 2919, 2920, 301, 3059, 3071, 30835, 3123, 3142, 330, 3426, 347…	636	1.13268	2.37454e-07	1.61313e-05	down	101, 102, 10211, 1026, 10318, 10333, 10417, 10616, 10673, 10695, 10808, 11151, 11314, 11326, 115362, 1230, 1240, 140685, 1435, 1493, 150372, 1513, 1520, 1535, 163486, 182, 1880, 199, 201294, 2099, 2207, 2212, 2214, 2302, 23180, 2319, 23308, 23457, 2359, 23643, 2533, 26191, 27242, 27293, 286410, 28755, 29085, 29126, 3055, 3059, 3071, 30849, 30968, 3109, 3113, 3115, 3122, 3123, 3127, 3148, 3276, 33…	NA	NA	NA
GO:0002694	regulation of leukocyte activation	GOBP	no	6	319	0.432288	1.97556e-48	5.13744e-46	up	10062, 101, 10125, 1051, 10666, 10673, 11151, 11314, 11326, 1493, 150372, 1880, 201633, 2207, 2242, 2268, 22806, 2534, 26191, 28755, 29, 29126, 29851, 3071, 3109, 3113, 3115, 3117, 3119, 3122, 3123, 3127, 3133, 3162, 3398, 3458, 3500, 3514, 3559, 3575, 3594, 3606, 3620, 3624, 3635, 3659, 3662, 3718, 374403, 3902, 3932, 3965, 4067, 4208, 4332, 4773, 51744, 54440, 55824, 5724, 5788, 5880, 6347, 635…	307	0.563596	1.95884e-24	2.79779e-22	up	100133941, 101, 10125, 10451, 10461, 1051, 10666, 10673, 11035, 11151, 11314, 11326, 114548, 1326, 1493, 150372, 1604, 1803, 1840, 196, 1960, 199, 201294, 201633, 2268, 22806, 26191, 28755, 29126, 29851, 3071, 3109, 3113, 3115, 3117, 3122, 3123, 3127, 3133, 3142, 3162, 3398, 3481, 3500, 3501, 3503, 3514, 3538, 3539, 3553, 3559, 3594, 3600, 3620, 3635, 3659, 3662, 3718, 374403, 4067, 4332, 4773, 5…	344	1.29669	1.22507e-30	2.16414e-28	down	10062, 10125, 10148, 10385, 10461, 10666, 10673, 10859, 11035, 11151, 11314, 11326, 1326, 1445, 146850, 1493, 150372, 1803, 1840, 1880, 199, 200558, 201294, 201633, 2207, 2242, 2268, 22806, 2294, 2534, 26191, 2625, 27240, 283234, 28639, 28755, 2885, 2934, 29851, 30009, 3071, 3077, 3109, 3111, 3115, 3142, 3162, 3398, 3493, 3497, 3500, 3501, 3502, 3503, 3507, 3514, 3538, 3539, 3559, 3635, 3662, 370…	NA	NA	NA	NA	NA	NA	360	1.57424	8.10827e-10	3.89048e-08	down	10062, 1051, 11326, 150372, 1604, 177, 1803, 199, 201294, 2207, 2242, 2268, 2615, 283234, 28442, 29, 301, 3071, 3113, 3115, 3117, 3118, 3119, 3120, 3122, 3123, 3127, 3162, 3507, 3594, 3624, 374403, 3958, 4332, 54440, 558, 5590, 5724, 5777, 5914, 6693, 6714, 683, 695, 7037, 7040, 7048, 7057, 7099, 7940, 79626, 80381, 84868, 8741, 8832, 920, 9466, 975, 9846	334	1.30718	4.00313e-18	6.9828e-16	down	10125, 10288, 10385, 10666, 10673, 10859, 11005, 11035, 11146, 11151, 11314, 1141, 114609, 115650, 1236, 133396, 146850, 1739, 1840, 1880, 201294, 201633, 2268, 22806, 23308, 2534, 2615, 26191, 2621, 2625, 283234, 28755, 301, 3071, 30835, 3123, 3142, 3479, 3493, 3500, 3502, 3507, 3514, 3538, 3539, 3559, 3594, 3600, 3606, 3620, 3635, 3659, 3718, 374403, 3902, 3932, 3958, 3965, 4208, 472, 4773, 486…	314	1.12224	0.000411664	0.0063828	down	100507436, 101, 1026, 10385, 10461, 10673, 10808, 11151, 11314, 11326, 1209, 1493, 150372, 1880, 199, 201294, 2175, 2177, 2207, 22806, 2302, 2319, 23308, 26191, 27242, 286410, 28755, 29102, 29126, 3071, 3109, 3113, 3115, 3122, 3123, 3127, 3481, 3485, 3500, 3553, 3559, 3575, 3600, 3624, 3635, 3659, 3718, 3902, 3932, 3965, 4067, 4179, 4323, 4690, 5063, 50943, 5359, 54440, 55012, 558, 572, 5724, 578…	NA	NA	NA
GO:0002696	positive regulation of leukocyte activation	GOBP	no	6	216	0.428902	2.07802e-41	3.72755e-39	up	101, 10125, 10666, 10673, 11151, 1493, 1880, 2207, 2268, 2534, 28755, 29126, 29851, 3071, 3109, 3113, 3115, 3117, 3119, 3122, 3123, 3127, 3133, 3458, 3500, 3514, 3559, 3575, 3594, 3606, 3635, 3718, 3932, 3965, 4067, 4208, 4773, 51744, 54440, 5724, 5788, 6347, 6352, 64127, 64926, 6504, 6693, 683, 695, 7040, 7099, 7292, 729230, 7409, 7412, 7535, 8013, 80380, 84433, 84868, 8740, 914, 915, 916, 917, …	203	0.557135	1.10366e-21	1.10344e-19	up	100133941, 101, 10125, 10451, 10666, 10673, 11151, 114548, 1326, 1493, 1604, 1803, 1960, 199, 2268, 28755, 29126, 29851, 3071, 3109, 3113, 3115, 3117, 3122, 3123, 3127, 3133, 3142, 3481, 3500, 3501, 3503, 3514, 3538, 3539, 3553, 3559, 3594, 3600, 3635, 3718, 4067, 4773, 54440, 57162, 5777, 5788, 5914, 604, 639, 64127, 64926, 6693, 6714, 6777, 683, 695, 7040, 7099, 7409, 8013, 84868, 8660, 8740, 8…	230	1.32054	7.88876e-29	1.26294e-26	down	10125, 10148, 10666, 10673, 10859, 11151, 1326, 1445, 146850, 1493, 1803, 1880, 199, 2207, 2268, 2534, 2625, 283234, 28639, 28755, 2885, 29851, 30009, 3071, 3109, 3115, 3142, 3493, 3497, 3500, 3501, 3502, 3503, 3507, 3514, 3538, 3539, 3559, 3635, 3707, 3718, 3932, 3965, 4067, 4208, 4690, 50943, 5133, 51561, 51744, 5295, 54440, 55012, 55423, 5724, 57678, 5777, 5788, 596, 6366, 64926, 6504, 6693, 6…	NA	NA	NA	NA	NA	NA	245	1.54472	2.35386e-07	5.67312e-06	down	1604, 177, 1803, 199, 2207, 2268, 283234, 28442, 301, 3071, 3113, 3115, 3117, 3118, 3119, 3120, 3122, 3123, 3127, 3507, 3594, 54440, 558, 5590, 5724, 5777, 5914, 6693, 6714, 683, 695, 7037, 7040, 7048, 7057, 7099, 80381, 84868, 8741, 920, 975, 9846	226	1.35728	1.10247e-19	2.51817e-17	down	10125, 10288, 10666, 10673, 10859, 11151, 1141, 114609, 115650, 1236, 146850, 1880, 2268, 23308, 2534, 2621, 2625, 283234, 28755, 301, 3071, 3123, 3142, 3479, 3493, 3500, 3502, 3507, 3514, 3538, 3539, 3559, 3594, 3600, 3606, 3635, 3718, 3932, 3965, 4208, 4773, 4860, 54440, 55012, 55423, 55795, 558, 5788, 6347, 6363, 6366, 64127, 6693, 695, 7048, 7099, 7292, 7409, 7535, 8013, 80380, 8767, 9020, 90…	207	1.15193	0.000153932	0.00296618	down	101, 1026, 10673, 10808, 11151, 1493, 1880, 199, 2207, 2319, 23308, 286410, 28755, 29126, 3071, 3109, 3113, 3115, 3122, 3123, 3127, 3481, 3485, 3500, 3553, 3559, 3575, 3600, 3635, 3718, 3932, 3965, 4067, 4179, 4323, 4690, 5063, 50943, 54440, 55012, 558, 572, 5724, 5788, 6352, 6461, 64926, 6714, 6850, 7037, 7040, 7070, 7099, 7186, 7412, 7535, 7784, 79155, 80381, 84868, 8600, 8764, 89780, 9020, 920…	NA	NA	NA
GO:0002697	regulation of immune effector process	GOBP	no	6	227	0.480919	6.38029e-30	4.74055e-28	up	10125, 10225, 10666, 11314, 114836, 1794, 2207, 2242, 2268, 2534, 29, 3055, 3109, 3133, 3162, 3458, 3559, 3575, 3594, 3606, 3662, 3718, 3902, 3932, 3965, 4067, 4068, 409, 5027, 51744, 5272, 54440, 55601, 56253, 567, 5724, 5788, 5880, 60489, 6347, 64127, 6504, 6693, 684, 695, 7040, 7099, 710, 718, 719, 728, 7292, 729230, 7409, 7454, 7535, 8013, 8482, 84868, 8832, 8905, 91543, 919, 920, 942, 9447, …	214	0.666827	1.149e-10	3.35896e-09	up	10125, 10225, 10666, 11035, 11213, 11314, 114548, 117854, 1378, 1604, 1794, 201294, 2268, 2867, 3055, 3109, 3133, 3142, 3162, 3553, 3559, 3594, 3600, 3662, 3718, 4067, 409, 5272, 54440, 5495, 5585, 567, 5777, 5788, 5914, 604, 6318, 634, 6397, 64127, 6693, 6777, 6813, 695, 7040, 7099, 710, 7128, 719, 728, 7409, 7454, 8013, 80149, 8417, 8482, 84868, 8764, 8832, 920, 972, 9846	243	1.21254	8.30004e-13	5.12302e-11	down	10125, 10225, 10475, 10666, 10859, 11035, 11213, 11314, 114836, 1378, 146850, 1794, 200316, 200558, 201294, 2207, 2242, 2268, 2294, 23705, 2534, 2625, 30009, 3055, 3077, 3109, 3142, 3162, 330, 3426, 3559, 3662, 3718, 3932, 3965, 4067, 4068, 409, 5027, 50943, 51237, 51561, 51704, 51744, 5199, 54440, 5495, 5585, 56253, 5627, 56940, 5724, 5777, 5788, 5880, 60489, 6397, 6504, 6693, 6777, 6850, 695, 7…	NA	NA	NA	NA	NA	NA	244	1.69567	1.19499e-11	9.19089e-10	down	1378, 1604, 177, 1794, 2, 201294, 2207, 2242, 2268, 23705, 284, 29, 301, 3055, 3162, 3434, 3594, 3958, 409, 5027, 5225, 54440, 5590, 5627, 5724, 5777, 5914, 5950, 6693, 695, 7037, 7040, 7099, 710, 717, 719, 728, 730, 7454, 84868, 8741, 8832, 920, 9466, 948, 9846	232	1.18317	2.81366e-05	0.000570693	down	10125, 10225, 10417, 10475, 10666, 10859, 11005, 11035, 11213, 11314, 146850, 1794, 2, 200316, 201294, 2268, 23586, 23705, 2534, 2625, 284, 301, 3142, 330, 3426, 3434, 3559, 3594, 3600, 3606, 3718, 3902, 3932, 3958, 3965, 409, 51191, 5272, 54440, 5532, 55601, 5610, 5788, 60489, 6318, 6347, 6363, 64127, 6693, 684, 695, 7042, 7099, 710, 718, 7292, 730, 7409, 7454, 7535, 79132, 8013, 8767, 8832, 890…	222	1.14251	0.000301266	0.00496945	down	100507436, 10417, 11314, 1173, 1794, 200316, 201294, 2207, 2302, 3055, 3109, 330, 340061, 3434, 3553, 3559, 3575, 3600, 3718, 3902, 3932, 3965, 4067, 409, 4179, 50943, 51191, 5199, 5272, 54440, 55061, 567, 5724, 5788, 5817, 5880, 60489, 634, 6461, 684, 6850, 7037, 7040, 7043, 7099, 7128, 7186, 7187, 719, 728, 7454, 7535, 7784, 7855, 83737, 84106, 84868, 8764, 8832, 91543, 920, 942, 9466, 958, 972	NA	NA	NA
GO:0002703	regulation of leukocyte mediated immunity	GOBP	no	6	111	0.454861	3.27946e-24	1.87434e-22	up	10125, 10225, 10666, 11314, 114836, 2207, 2242, 2268, 29, 3133, 3162, 3458, 3575, 3594, 3718, 3902, 3965, 4067, 4068, 409, 5027, 5272, 54440, 56253, 567, 5724, 5788, 5880, 64127, 6504, 6693, 684, 695, 7040, 7099, 718, 7292, 729230, 7409, 7454, 7535, 84868, 8832, 91543, 958, 9846	99	0.642651	4.24388e-09	9.14447e-08	up	10125, 10225, 10666, 11035, 11314, 114548, 1378, 201294, 2268, 3133, 3162, 3553, 3594, 3718, 4067, 409, 5272, 54440, 567, 5777, 5788, 604, 6318, 634, 64127, 6693, 6777, 6813, 695, 7040, 7099, 7409, 7454, 8417, 84868, 8832, 9846	118	1.26109	1.17562e-12	7.16989e-11	down	10125, 10225, 10666, 10859, 11035, 11314, 114836, 1378, 146850, 200558, 201294, 2207, 2242, 2268, 2294, 23705, 2625, 30009, 3077, 3162, 3718, 3965, 4067, 4068, 409, 5027, 50943, 51561, 54440, 56253, 56940, 5724, 5777, 5788, 5880, 6504, 6693, 6777, 6850, 695, 7037, 7124, 718, 729230, 7409, 7454, 7535, 84106, 8417, 84868, 8673, 8741, 8832, 940, 9466, 9846, 9984	NA	NA	NA	NA	NA	NA	117	1.6859	6.10306e-08	1.69549e-06	down	1378, 177, 201294, 2207, 2242, 2268, 23705, 29, 3162, 3594, 409, 5027, 54440, 5590, 5724, 5777, 6693, 695, 7037, 7040, 7099, 7454, 84868, 8741, 8832, 9466, 9846	110	1.21777	0.000141892	0.00215223	down	10125, 10225, 10666, 10859, 11035, 11314, 146850, 201294, 2268, 23705, 2625, 3594, 3718, 3902, 3965, 409, 5272, 54440, 5532, 5788, 6318, 64127, 6693, 684, 695, 7099, 718, 7292, 7409, 7454, 7535, 8832, 91543, 9846, 9984	103	1.22016	4.05331e-06	0.000150926	down	100507436, 11314, 201294, 2207, 2302, 3553, 3575, 3718, 3902, 3965, 4067, 409, 50943, 5272, 54440, 567, 5724, 5788, 5817, 5880, 634, 684, 6850, 7037, 7040, 7099, 7186, 7454, 7535, 7784, 7855, 84106, 84868, 8832, 91543, 9466, 958	NA	NA	NA
GO:0002704	negative regulation of leukocyte mediated immunity	GOBP	no	6	31	0.419945	2.70074e-14	7.3159e-13	up	10225, 11314, 29, 3133, 3162, 3575, 3718, 3965, 409, 5272, 5788, 6504, 6693, 684, 729230, 84868, 8832	30	0.600171	1.66059e-07	2.55425e-06	up	10225, 11314, 1378, 3133, 3162, 3718, 409, 5272, 5777, 5788, 604, 6318, 634, 6693, 84868, 8832	34	1.30917	1.89924e-08	6.75682e-07	down	10225, 10859, 11314, 1378, 2294, 3077, 3162, 3718, 3965, 409, 50943, 56940, 5777, 5788, 6504, 6693, 729230, 84868, 8832, 9984	NA	NA	NA	NA	NA	NA	34	1.65674	0.00156874	0.0102505	down	1378, 29, 3162, 409, 5777, 6693, 84868, 8832	32	1.30203	0.000243484	0.00334423	down	10225, 10859, 11314, 3718, 3965, 409, 5272, 5532, 5788, 6318, 6693, 684, 8832, 9984	32	1.23142	0.00202414	0.0224744	down	100507436, 11314, 2302, 3575, 3718, 3965, 409, 50943, 5272, 5788, 634, 684, 84868, 8832	NA	NA	NA
GO:0002706	regulation of lymphocyte mediated immunity	GOBP	no	6	81	0.484866	1.19807e-15	3.70902e-14	up	10125, 10225, 10666, 114836, 2207, 3133, 3458, 3575, 3594, 3902, 3965, 4068, 409, 5027, 5272, 54440, 56253, 567, 5788, 6504, 6693, 695, 7040, 718, 7292, 7409, 7454, 84868, 91543, 958	71	0.656088	8.32289e-07	1.05868e-05	up	10125, 10225, 10666, 11035, 114548, 1378, 3133, 3553, 3594, 409, 5272, 54440, 567, 5777, 5788, 604, 6318, 634, 6693, 6777, 695, 7040, 7409, 7454, 8417, 84868	85	1.2645	1.65269e-10	8.55226e-09	down	10125, 10225, 10666, 10859, 11035, 114836, 1378, 146850, 200558, 2207, 23705, 2625, 30009, 3077, 3965, 4068, 409, 5027, 50943, 51561, 54440, 56253, 56940, 5777, 5788, 6504, 6693, 6777, 695, 7037, 7124, 718, 7409, 7454, 8417, 84868, 8741, 940, 9466, 9984	NA	NA	NA	NA	NA	NA	84	1.64533	8.88821e-06	0.000132437	down	1378, 177, 2207, 23705, 3594, 409, 5027, 54440, 5590, 5777, 6693, 695, 7037, 7040, 7454, 84868, 8741, 9466	79	1.20182	0.00316633	0.0260525	down	10125, 10225, 10666, 10859, 11035, 146850, 23705, 2625, 3594, 3902, 3965, 409, 5272, 54440, 5532, 5788, 6318, 6693, 695, 718, 7292, 7409, 7454, 91543, 9984	72	1.20092	0.000472136	0.0070047	down	100507436, 2207, 2302, 3553, 3575, 3902, 3965, 409, 50943, 5272, 54440, 567, 5788, 5817, 634, 7037, 7040, 7186, 7454, 7784, 7855, 84868, 91543, 9466, 958	NA	NA	NA
GO:0002757	immune response-activating signal transduction	GOBP	no	6	357	0.434728	5.01901e-50	2.00799e-47	up	10062, 101, 10666, 11119, 11314, 118788, 123920, 1493, 150372, 1508, 1520, 1535, 1540, 2207, 2209, 2212, 2214, 2219, 2268, 23180, 2357, 2358, 2359, 23643, 2533, 2534, 26191, 26253, 2633, 2672, 26999, 28755, 3055, 3071, 3113, 3115, 3117, 3119, 3122, 3123, 3127, 3458, 3500, 3514, 3635, 3659, 3662, 3689, 3702, 3932, 3937, 4067, 409, 4208, 4332, 4773, 50852, 51311, 5142, 5293, 53347, 5336, 55601, 557…	344	0.562419	1.11263e-25	2.22481e-23	up	101, 10451, 10666, 11119, 11213, 11314, 118788, 123920, 1378, 1493, 150372, 1520, 2099, 2209, 2212, 2214, 2268, 2357, 2358, 2533, 26191, 26253, 2633, 26999, 2867, 28755, 28908, 3055, 3071, 3113, 3115, 3117, 3122, 3123, 3127, 338382, 3500, 3501, 3503, 3514, 3538, 3539, 3635, 3656, 3659, 3662, 3684, 3689, 3702, 3937, 3984, 4067, 409, 4332, 4773, 4792, 50856, 51311, 5142, 5338, 5579, 5580, 55824, 57…	370	1.30753	7.66249e-34	1.96275e-31	down	10010, 10062, 10093, 10095, 10333, 10666, 10695, 11213, 11314, 123920, 130132, 1378, 1445, 1493, 150372, 1508, 1513, 1520, 1535, 2099, 2207, 2209, 2214, 2219, 2268, 23098, 23180, 2359, 23643, 2533, 2534, 26191, 2625, 26253, 2672, 26999, 28299, 28457, 28639, 28755, 28820, 2885, 28908, 28912, 3055, 3071, 3115, 330, 3493, 3497, 3500, 3501, 3502, 3503, 3507, 3514, 3538, 3539, 3551, 3635, 3662, 3684, …	NA	NA	NA	NA	NA	NA	401	1.55554	1.00657e-09	4.74267e-08	down	10062, 118788, 123920, 1378, 150372, 1508, 1520, 1755, 2207, 2209, 2212, 2214, 2219, 2268, 2357, 2358, 2359, 26253, 28442, 3055, 3071, 3113, 3115, 3117, 3118, 3119, 3120, 3122, 3123, 3127, 3507, 3689, 3958, 3984, 409, 4332, 51284, 51311, 5581, 5641, 5777, 64005, 64170, 6714, 695, 7099, 719, 728, 7314, 7454, 7867, 79931, 84868, 8685, 89857, 920, 929, 93978, 948, 9564	357	1.27744	1.58624e-15	2.02459e-13	down	10666, 11119, 11213, 11314, 114609, 1236, 130132, 1540, 163486, 2219, 2268, 23098, 23180, 23586, 2359, 2533, 2534, 26191, 2625, 2633, 2672, 28299, 28755, 28908, 3071, 30835, 3123, 330, 3493, 3500, 3502, 3507, 3514, 3538, 3539, 3551, 3635, 3659, 3665, 3702, 3783, 3932, 3937, 3958, 4064, 409, 4208, 4620, 4773, 4893, 51284, 5142, 5336, 5359, 55601, 5567, 5579, 5581, 55824, 5682, 5683, 5684, 5686, 56…	339	1.15996	8.69418e-07	4.44436e-05	down	101, 10211, 10318, 10333, 10616, 10695, 11314, 1493, 150372, 1513, 1520, 1535, 163486, 2099, 2207, 2212, 2214, 23180, 2359, 23643, 2533, 26191, 27242, 27293, 28755, 29085, 3055, 3071, 30849, 30968, 3113, 3115, 3122, 3123, 3127, 330, 3384, 3500, 3635, 3654, 3656, 3659, 3661, 3665, 3684, 3689, 3932, 3937, 4057, 4067, 409, 4690, 4790, 4792, 5063, 50943, 51284, 5142, 5144, 5359, 5641, 5687, 5691, 569…	NA	NA	NA
GO:0002764	immune response-regulating signaling pathway	GOBP	no	6	382	0.444282	1.41509e-48	3.87363e-46	up	10062, 101, 10666, 11119, 11314, 118788, 123920, 1493, 150372, 1508, 1520, 1535, 1540, 2207, 2209, 2212, 2214, 2217, 2219, 2268, 23180, 2357, 2358, 2359, 23643, 2533, 2534, 26191, 26253, 2633, 2672, 26999, 28755, 3055, 3071, 3113, 3115, 3117, 3119, 3122, 3123, 3127, 3458, 3500, 3514, 3635, 3659, 3662, 3689, 3702, 3932, 3937, 4067, 409, 4208, 4332, 4773, 50852, 51311, 5142, 5284, 5293, 53347, 5336…	370	0.567595	1.24063e-25	2.38536e-23	up	100133941, 101, 10451, 10666, 11119, 11213, 11314, 118788, 123920, 1378, 1493, 150372, 1520, 2099, 2209, 2212, 2214, 2268, 2353, 2357, 2358, 2533, 26191, 26253, 2633, 26999, 2867, 28755, 28908, 3055, 3071, 3113, 3115, 3117, 3122, 3123, 3127, 338382, 3500, 3501, 3503, 3514, 3538, 3539, 3635, 3656, 3659, 3662, 3684, 3689, 3702, 3815, 3937, 3984, 4067, 409, 4332, 4773, 4792, 50856, 51311, 5142, 5338…	398	1.29774	3.84373e-33	7.87656e-31	down	10010, 10062, 10093, 10095, 10333, 10666, 10695, 10859, 11213, 11314, 123920, 130132, 1378, 1445, 1493, 150372, 1508, 1512, 1513, 1520, 1535, 2099, 2207, 2209, 2214, 2217, 2219, 2268, 23098, 23180, 2359, 23643, 2533, 2534, 26191, 2625, 26253, 2672, 26999, 28299, 28457, 28639, 28755, 28820, 2885, 28908, 28912, 3055, 3071, 3115, 330, 3493, 3497, 3500, 3501, 3502, 3503, 3507, 3514, 3538, 3539, 3551,…	NA	NA	NA	NA	NA	NA	428	1.57532	1.21749e-10	7.23576e-09	down	10062, 118788, 123920, 1378, 150372, 1508, 1520, 1755, 2206, 2207, 2209, 2212, 2214, 2219, 2268, 2353, 2357, 2358, 2359, 26253, 28442, 3055, 3071, 3113, 3115, 3117, 3118, 3119, 3120, 3122, 3123, 3127, 3507, 3689, 3725, 3958, 3984, 409, 4332, 51284, 51311, 5581, 5641, 5777, 64005, 64170, 6714, 695, 7099, 719, 728, 7314, 7454, 7867, 79931, 84868, 8685, 89857, 920, 929, 93978, 948, 9564, 9846	385	1.26264	1.33802e-14	1.45872e-12	down	10288, 10666, 10859, 11119, 11213, 11314, 114609, 1236, 130132, 1540, 163486, 2219, 2268, 23098, 23180, 23586, 2359, 2533, 2534, 26191, 2625, 2633, 2672, 28299, 28755, 28908, 3071, 30835, 3123, 330, 3493, 3500, 3502, 3507, 3514, 3538, 3539, 3551, 3635, 3659, 3665, 3702, 3783, 3815, 3932, 3937, 3958, 4064, 409, 4208, 4620, 4773, 4893, 51284, 5142, 5336, 5359, 5532, 55601, 5567, 5579, 5581, 55824, …	365	1.13977	1.26535e-05	0.000398353	down	101, 10211, 10318, 10333, 10616, 10695, 11314, 1493, 150372, 1513, 1520, 1535, 163486, 2099, 2207, 2212, 2214, 2217, 23180, 2359, 23643, 2533, 26191, 27242, 27293, 28755, 29085, 3055, 3071, 30849, 30968, 3113, 3115, 3122, 3123, 3127, 330, 3384, 3500, 3635, 3654, 3656, 3659, 3661, 3665, 3684, 3689, 3932, 3937, 4057, 4067, 409, 4690, 4790, 4792, 5063, 50943, 51284, 5142, 5144, 5359, 5599, 5641, 568…	NA	NA	NA
GO:0002768	immune response-regulating cell surface receptor signaling pathway	GOBP	no	6	278	0.453187	5.84564e-40	8.68662e-38	up	10666, 11119, 11314, 123920, 1493, 150372, 2207, 2209, 2212, 2214, 2217, 2219, 2268, 23180, 2357, 2358, 2359, 2533, 2534, 26191, 26253, 2633, 26999, 28755, 3055, 3071, 3113, 3115, 3117, 3119, 3122, 3123, 3127, 3458, 3500, 3514, 3635, 3702, 3932, 3937, 4067, 4208, 4332, 4773, 50852, 5142, 5284, 5293, 53347, 5336, 5579, 55824, 5696, 5698, 5699, 5788, 64005, 695, 719, 728, 7409, 7454, 7456, 7535, 80…	272	0.565294	4.11895e-23	4.5757e-21	up	100133941, 10451, 10666, 11119, 11314, 123920, 1378, 1493, 150372, 2209, 2212, 2214, 2268, 2353, 2357, 2358, 2533, 26191, 26253, 2633, 26999, 2867, 28755, 28908, 3055, 3071, 3113, 3115, 3117, 3122, 3123, 3127, 3500, 3501, 3503, 3514, 3538, 3539, 3635, 3702, 3815, 3937, 3984, 4067, 4332, 4773, 4792, 50856, 5142, 5338, 5579, 5580, 55824, 5728, 5777, 5788, 5795, 60, 634, 64005, 64581, 6714, 695, 719…	295	1.31818	3.46997e-32	6.83718e-30	down	10093, 10095, 10666, 10859, 11314, 123920, 130132, 1378, 1445, 1493, 150372, 2207, 2209, 2214, 2217, 2219, 2268, 23180, 2359, 2533, 2534, 26191, 2625, 26253, 26999, 28299, 28457, 28639, 28755, 28820, 2885, 28908, 28912, 3055, 3071, 3115, 3493, 3497, 3500, 3501, 3502, 3503, 3507, 3514, 3538, 3539, 3551, 3635, 3702, 3783, 3815, 387357, 3932, 3937, 4067, 4208, 4332, 4690, 4772, 4775, 50856, 50943, 5…	NA	NA	NA	NA	NA	NA	321	1.4924	5.48416e-07	1.21535e-05	down	123920, 1378, 150372, 2206, 2207, 2209, 2212, 2214, 2219, 2268, 2353, 2357, 2358, 2359, 26253, 28442, 3055, 3071, 3113, 3115, 3117, 3118, 3119, 3120, 3122, 3123, 3127, 3507, 3725, 3958, 3984, 4332, 5581, 5777, 64005, 64170, 6714, 695, 719, 728, 7314, 7454, 89857, 920, 93978, 9564, 9846	283	1.29204	4.58323e-15	5.45092e-13	down	10288, 10666, 10859, 11119, 11314, 1236, 130132, 163486, 2219, 2268, 23180, 2359, 2533, 2534, 26191, 2625, 2633, 28299, 28755, 28908, 3071, 30835, 3123, 3493, 3500, 3502, 3507, 3514, 3538, 3539, 3551, 3635, 3702, 3783, 3815, 3932, 3937, 3958, 4208, 4620, 4773, 4893, 5142, 5336, 5359, 5532, 5567, 5579, 5581, 55824, 5599, 5682, 5683, 5684, 5686, 5687, 5699, 5706, 5715, 5788, 64005, 695, 7294, 7335,…	264	1.13418	0.000278202	0.00467868	down	10616, 11314, 1493, 150372, 163486, 2207, 2212, 2214, 2217, 23180, 2359, 2533, 26191, 27242, 28755, 29085, 3055, 3071, 30968, 3113, 3115, 3122, 3123, 3127, 3384, 3500, 3635, 3932, 3937, 4067, 4690, 4790, 4792, 5063, 50943, 5142, 5144, 5359, 5599, 5687, 5691, 5698, 5699, 5720, 5721, 5788, 5795, 581, 5970, 5971, 634, 64005, 64170, 644150, 64581, 6461, 6714, 6850, 7070, 719, 728, 7410, 7454, 7456, 7…	NA	NA	NA
GO:0002819	regulation of adaptive immune response	GOBP	no	6	94	0.500819	4.32723e-15	1.27874e-13	up	10666, 10673, 2207, 3133, 3458, 3575, 3594, 3659, 3718, 4208, 5027, 54440, 567, 5788, 64092, 6504, 6556, 6693, 695, 7040, 718, 7292, 729230, 7454, 84868, 91543, 920, 958, 962	87	0.67503	2.61491e-06	2.90488e-05	up	10666, 10673, 11035, 114548, 1378, 3133, 3142, 3553, 3594, 3659, 3718, 54440, 5585, 567, 5777, 5788, 604, 634, 64092, 6556, 6693, 695, 7040, 7128, 7454, 8417, 84868, 920, 962	97	1.24312	2.27638e-09	9.18258e-08	down	10666, 10673, 10859, 11035, 1378, 200558, 2207, 2625, 30009, 3077, 3142, 3718, 4208, 5027, 50943, 51561, 54440, 5585, 56940, 5777, 5788, 64092, 6504, 6556, 6693, 695, 7037, 7124, 718, 729230, 7454, 8417, 84868, 8741, 90865, 920, 940, 9466, 962, 9984	NA	NA	NA	NA	NA	NA	97	1.65549	1.70932e-06	3.36081e-05	down	1378, 177, 2207, 301, 3594, 5027, 54440, 5590, 5777, 6556, 6693, 695, 7037, 7040, 7454, 84868, 8741, 920, 9466	93	1.21408	0.000558703	0.0066751	down	10666, 10673, 10859, 11035, 115650, 2625, 301, 3142, 3594, 3659, 3665, 3718, 4208, 54440, 5532, 5788, 6363, 64092, 6693, 695, 718, 7292, 7454, 8767, 90865, 91543, 920, 962, 9984	85	1.2012	0.00017156	0.00322097	down	10673, 2207, 2302, 3553, 3575, 3659, 3665, 3718, 50943, 54440, 567, 5788, 5817, 634, 6556, 7037, 7040, 7128, 7186, 7454, 7784, 7855, 84868, 91543, 920, 9466, 958	NA	NA	NA
GO:0002822	regulation of adaptive immune response based on somatic recombination of immune receptors built from immunoglobulin superfamily domains	GOBP	no	6	83	0.505085	2.1797e-13	5.17654e-12	up	10666, 10673, 2207, 3133, 3458, 3575, 3594, 3718, 4208, 5027, 54440, 567, 5788, 6504, 6556, 6693, 695, 7040, 718, 7292, 729230, 7454, 84868, 91543, 920, 958	77	0.677061	8.78405e-06	8.28518e-05	up	10666, 10673, 11035, 114548, 1378, 3133, 3142, 3553, 3594, 3718, 54440, 5585, 567, 5777, 5788, 604, 634, 6556, 6693, 695, 7040, 7128, 7454, 8417, 84868, 920	87	1.25119	2.0658e-09	8.3993e-08	down	10666, 10673, 10859, 11035, 1378, 200558, 2207, 2625, 30009, 3077, 3142, 3718, 4208, 5027, 50943, 51561, 54440, 5585, 56940, 5777, 5788, 6504, 6556, 6693, 695, 7037, 7124, 718, 729230, 7454, 8417, 84868, 8741, 90865, 920, 940, 9466, 9984	NA	NA	NA	NA	NA	NA	87	1.70061	4.50223e-07	1.01494e-05	down	1378, 177, 2207, 301, 3594, 5027, 54440, 5590, 5777, 6556, 6693, 695, 7037, 7040, 7454, 84868, 8741, 920, 9466	83	1.20853	0.00157686	0.0149217	down	10666, 10673, 10859, 11035, 115650, 2625, 301, 3142, 3594, 3718, 4208, 54440, 5532, 5788, 6363, 6693, 695, 718, 7292, 7454, 8767, 90865, 91543, 920, 9984	77	1.19805	0.000427792	0.00655398	down	10673, 2207, 2302, 3553, 3575, 3718, 50943, 54440, 567, 5788, 5817, 634, 6556, 7037, 7040, 7128, 7186, 7454, 7784, 7855, 84868, 91543, 920, 9466, 958	NA	NA	NA
GO:0006259	DNA metabolic process	GOBP	no	6	774	1.70638	1.08109e-05	9.37127e-05	down	10891, 2138	751	2.40042	9.69185e-25	1.42499e-22	down	10535, 10576, 1063, 10721, 10926, 1111, 113130, 121504, 144455, 146956, 157570, 1676, 2177, 2187, 2237, 2264, 22948, 23594, 23595, 246243, 253714, 27000, 27101, 29089, 3148, 3329, 374, 3838, 4172, 4173, 4176, 4288, 4331, 4436, 4552, 4673, 4751, 4830, 4869, 4907, 4998, 51514, 51659, 5245, 5427, 54962, 54984, 55215, 55247, 5557, 56647, 57697, 5889, 5984, 5985, 6118, 6241, 63967, 63979, 641, 64785, …	760	0.933124	0.00137826	0.0107799	up	10036, 1017, 1022, 1026, 10419, 10514, 10535, 1054, 10576, 1063, 10721, 1111, 11176, 11177, 11198, 113130, 124739, 140609, 144455, 1454, 146956, 151636, 1647, 1736, 1789, 1956, 200424, 2021, 2069, 2074, 2176, 2178, 2187, 2237, 22948, 23028, 23049, 2305, 23054, 23381, 2353, 23594, 25, 26270, 2697, 27301, 286826, 29089, 29128, 2932, 3005, 301, 3014, 306, 3265, 3480, 3669, 3725, 374, 3838, 4152, 417…	NA	NA	NA	NA	NA	NA	782	0.389761	1.1139e-10	6.69619e-09	up	124817, 7015, 8294, 8359, 8360, 8366, 8367, 8368, 92815	772	0.906059	0.000897775	0.00960748	up	10155, 1022, 1025, 1026, 10273, 10445, 10535, 1054, 10574, 10575, 1063, 1069, 10856, 10919, 10933, 10980, 11044, 11144, 113130, 116447, 142, 1499, 1602, 1642, 1647, 170506, 1736, 1776, 1777, 1788, 1789, 1843, 1854, 1956, 197370, 200315, 200424, 200558, 2021, 2138, 2176, 2178, 221120, 2237, 22948, 2305, 252969, 2547, 25849, 25913, 25942, 2697, 27339, 2736, 2778, 2873, 29089, 29128, 29803, 3005, 30…	764	1.14808	7.00336e-10	1.0044e-07	down	10036, 10038, 1026, 10361, 10432, 10459, 10519, 10524, 10535, 1063, 10635, 10721, 10919, 10926, 11022, 11073, 11200, 11284, 113130, 121642, 142, 143689, 144455, 144715, 146956, 1490, 151636, 157570, 1647, 1677, 1763, 1777, 1786, 1788, 1789, 200316, 2139, 2146, 2175, 2177, 2178, 2187, 2189, 222229, 22948, 2305, 23054, 23594, 23649, 26270, 27350, 285498, 29089, 29128, 2966, 29980, 3014, 3065, 3070,…	NA	NA	NA
GO:0006897	endocytosis	GOBP	no	6	469	0.551243	2.06349e-26	1.29304e-24	up	10062, 10960, 11031, 11151, 11314, 120892, 1535, 1601, 1794, 2207, 2209, 2212, 2214, 2219, 2268, 22918, 23166, 2534, 26999, 29, 29887, 30011, 3039, 3040, 3043, 3055, 3071, 3394, 341, 348, 3500, 3514, 3636, 3676, 3683, 3689, 4067, 408, 409, 4360, 4481, 4647, 4973, 5027, 51411, 5168, 5175, 5294, 5336, 55647, 567, 58191, 5873, 6347, 64005, 6504, 6556, 6614, 6622, 6643, 6678, 7040, 7052, 718, 7409, 7…	441	0.641231	1.61658e-17	9.28881e-16	up	10043, 10079, 10347, 10451, 10461, 10938, 11151, 11314, 120892, 150696, 1785, 1794, 19, 199, 201176, 201294, 2209, 2212, 2214, 2268, 22848, 23011, 23048, 23166, 23208, 254122, 26020, 26999, 28908, 29887, 29978, 30011, 3043, 3055, 3071, 311, 3394, 341, 348, 3500, 3501, 3503, 3514, 3538, 3539, 3553, 3577, 3579, 3683, 3689, 3984, 4067, 409, 4481, 4973, 51411, 5294, 5338, 54492, 5580, 567, 57118, 572…	473	1.21429	8.84963e-20	8.88954e-18	down	10062, 10093, 10095, 10266, 10267, 10461, 10462, 1071, 10859, 11151, 112574, 112755, 11314, 11334, 115548, 120892, 1445, 1535, 1601, 1742, 1759, 1794, 1808, 192683, 199, 201294, 2207, 2209, 2214, 2219, 2268, 23149, 23166, 23208, 2350, 2534, 25999, 261729, 26999, 28299, 283316, 284297, 28457, 286133, 28820, 2885, 28908, 28912, 2934, 29887, 30011, 3055, 3071, 3077, 311, 3394, 341, 3426, 348, 3493, …	482	0.849491	0.000492993	0.0159761	up	10188, 10203, 115677, 120892, 1601, 1755, 22918, 23166, 23513, 26045, 284, 28442, 286133, 3040, 3043, 3071, 30846, 3426, 3493, 3507, 3538, 3683, 3949, 4035, 4067, 4360, 4973, 51257, 51435, 51454, 5175, 5336, 5468, 5580, 56241, 5914, 6272, 6424, 6614, 7040, 7048, 7052, 718, 7474, 81567, 8406, 85439, 857, 8685, 948, 949, 975, 9844	509	1.85148	1.5924e-20	3.96584e-18	down	10062, 10203, 11031, 115548, 120892, 1601, 1755, 1794, 199, 201294, 2207, 2209, 2212, 2214, 2219, 2268, 2348, 23603, 2719, 284, 28442, 2868, 29, 29887, 301, 3043, 3055, 306, 3071, 30846, 3240, 3394, 341, 348, 3507, 3683, 3689, 3958, 3984, 4035, 4036, 408, 409, 4360, 4481, 4973, 5027, 51411, 51429, 5175, 54209, 5468, 558, 5581, 5587, 55911, 56241, 58191, 5914, 6272, 64005, 64284, 6556, 6614, 6714,…	480	1.12541	0.000225119	0.00314986	down	10188, 10268, 10417, 10859, 11037, 11151, 11314, 1201, 127833, 154, 1794, 192683, 201294, 2219, 2268, 23149, 23166, 23208, 23256, 2350, 2534, 2580, 26045, 26052, 26119, 2621, 28299, 283316, 284, 284297, 2868, 28908, 30011, 301, 3071, 30835, 3357, 3394, 3426, 3493, 3500, 3502, 3507, 3514, 3538, 3539, 3676, 3683, 374868, 375033, 3958, 407, 409, 4360, 4620, 51411, 5168, 5175, 5294, 5336, 54413, 5557…	NA	NA	NA	NA	NA	NA	NA	NA	NA
GO:0006898	receptor-mediated endocytosis	GOBP	no	6	196	0.561842	1.25146e-14	3.48067e-13	up	11031, 1601, 2207, 2209, 23166, 3039, 3040, 3043, 341, 348, 3514, 3676, 3689, 408, 409, 4360, 4481, 4973, 5168, 5336, 567, 58191, 6622, 6678, 81035, 8542, 8685, 923, 929, 9332, 948, 975	179	0.704919	5.52308e-07	7.44202e-06	up	1785, 201176, 2209, 22848, 23011, 23166, 23208, 26020, 28908, 29978, 3043, 341, 348, 3514, 3538, 3539, 3577, 3579, 3689, 409, 4481, 4973, 567, 58191, 634, 7436, 81035, 84000, 85377, 8578, 9094, 921, 9260, 929, 9332	202	1.27028	4.21639e-19	3.92738e-17	down	10266, 10267, 1071, 10859, 115548, 1601, 1742, 1759, 2207, 2209, 23149, 23166, 23208, 2350, 28299, 283316, 284297, 28457, 286133, 28820, 2885, 28908, 28912, 3077, 341, 3426, 348, 3493, 3514, 3538, 3539, 3676, 3689, 4037, 408, 409, 43, 4360, 4481, 4973, 51429, 51435, 5167, 5168, 5291, 5336, 54806, 5538, 55911, 58191, 6366, 6386, 6401, 6453, 6642, 6850, 7037, 7048, 8029, 81035, 84171, 84439, 84695,…	207	0.835417	0.00101129	0.0284976	up	10188, 10203, 1601, 1755, 23166, 23513, 26045, 284, 28442, 286133, 3040, 3043, 3426, 3493, 3538, 3949, 4035, 4360, 4973, 51435, 5336, 56241, 6424, 7048, 85439, 857, 8685, 948, 949, 975	221	1.71457	1.03013e-11	8.28856e-10	down	10203, 11031, 115548, 1601, 1755, 2207, 2209, 2348, 284, 28442, 2868, 3043, 3240, 341, 348, 3689, 4035, 4036, 408, 409, 4360, 4481, 4973, 51429, 55911, 56241, 58191, 7037, 7048, 84439, 8685, 929, 9332, 948, 975	NA	NA	NA	NA	NA	NA	NA	NA	NA	NA	NA	NA	198	0.896547	0.00309947
GO:0006958	complement activation, classical pathway	GOBP	no	6	22	0.400281	2.22906e-13	5.26971e-12	up	3500, 3514, 710, 712, 713, 714, 716, 718	23	0.408678	1.65346e-20	1.27164e-18	up	1378, 1604, 28908, 3500, 3501, 3503, 3514, 3538, 3539, 710, 712, 713, 714, 716	34	1.67996	9.70432e-37	5.37836e-34	down	1191, 1378, 28299, 28457, 28820, 28908, 28912, 3426, 3493, 3497, 3500, 3501, 3502, 3503, 3507, 3514, 3538, 3539, 712, 713, 718, 720, 721, 727	32	0.761941	3.01822e-05	0.00170103	up	1191, 1604, 28442, 3426, 3493, 3507, 3538, 710, 713, 718, 730	46	1.62794	0.000808442	0.00583999	down	1378, 1604, 28442, 3507, 710, 712, 713, 714, 717, 730	30	1.67897	1.66526e-25	2.90477e-22	down	28299, 28908, 3426, 3493, 3500, 3502, 3507, 3514, 3538, 3539, 710, 718, 730	NA	NA	NA	NA	NA	NA	NA	NA	NA
GO:0006959	humoral immune response	GOBP	no	6	87	0.472777	4.06751e-18	1.56704e-16	up	10563, 11326, 1675, 1880, 2219, 3119, 3133, 3458, 3500, 3514, 4068, 4208, 567, 5699, 6347, 683, 684, 710, 712, 713, 714, 716, 718, 719, 728, 8344, 9308	87	0.535699	5.20724e-18	3.29506e-16	up	11326, 1378, 1604, 28908, 29760, 3133, 3500, 3501, 3503, 3514, 3538, 3539, 54210, 567, 5777, 602, 6480, 6590, 683, 7030, 710, 712, 713, 714, 716, 719, 728, 7942, 8398, 84659	107	1.44629	5.35931e-36	1.9633e-33	down	10148, 10563, 11326, 1191, 1378, 1675, 1880, 2219, 2625, 28299, 28457, 28820, 28908, 28912, 29760, 3426, 3493, 3497, 3500, 3501, 3502, 3503, 3507, 3514, 3538, 3539, 4068, 4208, 5079, 5133, 5199, 54209, 54210, 5450, 5452, 55012, 5627, 5777, 596, 6170, 6480, 683, 712, 7124, 713, 718, 719, 720, 721, 727, 728, 7942, 9308, 940, 9450	100	0.795721	5.80533e-05	0.00285989	up	10563, 11326, 1191, 124976, 1604, 1675, 1755, 28442, 3075, 3426, 3493, 3507, 3538, 4068, 4208, 4851, 5225, 54210, 5627, 710, 713, 718, 730	122	1.8063	2.73778e-11	1.90914e-09	down	11326, 1378, 1604, 1675, 1755, 2, 2219, 28442, 3119, 3507, 5225, 54209, 54210, 5627, 5777, 6590, 683, 710, 712, 713, 714, 717, 719, 728, 730, 8547, 9450	95	1.44577	6.5752e-20	1.7204e-17	down	10417, 10563, 11005, 1236, 124976, 1880, 2, 2219, 2625, 28299, 28908, 29760, 3426, 3493, 3500, 3502, 3507, 3514, 3516, 3538, 3539, 4208, 5450, 5452, 55012, 5699, 6347, 6480, 684, 710, 718, 730	NA	NA	NA	NA	NA	NA	NA	NA	NA
GO:0007159	leukocyte cell-cell adhesion	GOBP	no	6	360	0.428174	3.54846e-52	1.53796e-49	up	101, 10125, 10507, 1051, 10673, 11119, 11151, 11314, 11326, 114836, 1493, 1794, 1880, 197358, 201633, 2113, 2207, 2534, 26191, 26253, 28755, 29126, 29851, 3071, 3109, 3113, 3115, 3117, 3119, 3122, 3123, 3127, 3133, 3458, 3559, 3575, 3594, 3606, 3620, 3659, 3662, 3676, 3683, 3689, 3695, 3702, 3718, 3902, 3932, 3936, 3955, 3965, 399, 4067, 445, 5027, 51744, 5293, 5294, 54440, 54518, 55824, 567, 569…	337	0.623321	1.15145e-17	6.93508e-16	up	100133941, 101, 10125, 10507, 1051, 10673, 11035, 11119, 11151, 11314, 11326, 114548, 1326, 1493, 1604, 1794, 1803, 1840, 1958, 1960, 199, 201633, 26191, 26253, 28755, 29126, 29851, 3071, 3109, 3113, 3115, 3117, 3122, 3123, 3127, 3133, 3142, 3383, 3481, 3553, 3559, 3594, 3600, 3620, 3659, 3662, 3683, 3689, 3695, 3702, 3718, 3815, 3936, 399, 4067, 5294, 54361, 54440, 54518, 55824, 567, 57162, 5734…	373	1.20034	5.90039e-15	4.19829e-13	down	10125, 10148, 10385, 10538, 10673, 10859, 11035, 11151, 11314, 11326, 114836, 1326, 1445, 146850, 1493, 1794, 1803, 1840, 1880, 197358, 199, 201633, 2207, 2534, 26191, 2625, 26253, 2650, 27240, 283234, 2841, 28639, 28755, 2885, 2934, 29851, 30009, 3071, 3077, 3109, 3111, 3115, 3142, 3454, 3559, 3662, 3676, 3683, 3689, 3695, 3702, 3707, 3718, 3815, 387357, 3932, 3936, 3965, 399, 4063, 4067, 4690, …	NA	NA	NA	NA	NA	NA	389	1.53911	4.35452e-09	1.69956e-07	down	1051, 11326, 1604, 177, 1794, 1803, 199, 2207, 2615, 26253, 283234, 301, 3071, 3113, 3115, 3117, 3118, 3119, 3120, 3122, 3123, 3127, 3594, 3678, 3683, 3689, 3955, 3958, 5027, 54440, 5590, 5724, 5777, 5914, 6279, 6280, 6387, 6403, 6556, 6693, 6714, 6793, 7037, 7040, 7048, 7454, 79626, 80381, 81704, 83706, 84868, 920, 9314, 960, 977, 9935	353	1.18936	2.25176e-07	9.13447e-06	down	10125, 10288, 10385, 10673, 10859, 11005, 11035, 11119, 11146, 11151, 11314, 115650, 1236, 146850, 1739, 1794, 1840, 1880, 197358, 201633, 2113, 23303, 23308, 2534, 2615, 26191, 2625, 2650, 27086, 283234, 2841, 28755, 301, 3037, 3071, 30835, 3123, 3142, 3479, 3559, 3594, 3600, 3606, 3620, 3659, 3676, 3683, 3695, 3702, 3718, 3815, 3902, 3932, 3958, 3965, 3981, 399, 4860, 4907, 5294, 54440, 54518, …	342	1.14089	1.80687e-05	0.000539242	down	100507436, 101, 10318, 10385, 10673, 10808, 11151, 11314, 11326, 1209, 1493, 1650, 1794, 1880, 199, 2000, 2175, 2177, 2207, 2280, 2302, 2319, 23210, 23308, 26191, 27242, 28755, 29102, 29126, 3071, 30968, 3109, 3113, 3115, 3122, 3123, 3127, 3383, 3481, 3485, 3553, 3559, 3575, 3600, 3659, 3676, 3678, 3683, 3689, 3695, 3718, 3902, 3932, 3965, 4067, 4088, 4179, 4690, 5063, 5075, 50943, 51148, 5294, 5…	NA	NA	NA
GO:0007346	regulation of mitotic cell cycle	GOBP	no	6	408	1.56358	0.00439921	0.0215243	down	1761	401	2.05565	9.31865e-12	3.1056e-10	down	10040, 10403, 1062, 1063, 1104, 11065, 1111, 11130, 113130, 1163, 1164, 144455, 146956, 151242, 1543, 2273, 22974, 23026, 246184, 26271, 26574, 3552, 3832, 4085, 4288, 440, 4436, 4751, 4869, 51203, 51512, 5347, 54443, 54475, 54962, 55145, 55215, 5569, 55835, 5682, 5684, 5700, 5713, 5717, 5889, 6118, 63967, 641, 6790, 699, 701, 7153, 7272, 80174, 8091, 8317, 8318, 8379, 84722, 890, 891, 894, 9787,…	400	0.877349	2.84791e-06	6.45569e-05	up	1017, 10197, 1026, 1030, 10419, 10498, 1062, 1063, 10769, 1104, 11065, 1111, 11130, 113130, 1163, 1164, 140609, 144455, 1457, 146691, 146956, 150094, 1613, 1647, 1869, 1956, 1978, 2069, 2296, 22974, 23513, 25, 2619, 26271, 26574, 27085, 2810, 29766, 29882, 301, 3265, 3280, 3306, 351, 3552, 3553, 3832, 4085, 4088, 4288, 4582, 4751, 4849, 5017, 5048, 5111, 51203, 51343, 51512, 5347, 5371, 54443, 54…	NA	NA	NA	NA	NA	NA	410	0.433036	1.5337e-05	0.000212202	up	2296, 3169, 7015, 891	402	0.897218	0.00671969	0.0452563	up	10040, 1019, 1026, 1063, 10630, 10950, 11065, 113130, 11331, 1163, 1164, 1213, 128866, 138151, 1499, 151242, 1642, 1647, 1843, 1869, 1906, 1956, 1978, 22933, 22974, 23326, 23331, 23476, 23513, 25942, 25946, 26073, 26271, 26574, 27243, 2810, 3265, 3276, 3280, 3364, 351, 4041, 4085, 4088, 415116, 440, 5111, 5119, 51529, 51696, 5347, 54443, 54998, 5578, 55920, 56257, 5688, 5689, 5691, 5692, 5694, 57…	409	1.12198	7.7228e-05	0.00174881	down	1019, 1026, 10361, 10403, 10459, 10460, 1062, 1063, 10630, 1104, 11065, 11073, 11130, 11200, 113130, 1163, 1164, 144455, 144715, 146956, 1647, 1869, 1978, 199, 2146, 22974, 23113, 26013, 26271, 27085, 29933, 3169, 3276, 3481, 3553, 3832, 4085, 4088, 415116, 4193, 4288, 440, 4751, 4824, 5111, 51203, 51512, 51529, 5159, 5347, 5371, 54443, 54962, 55055, 55215, 55835, 55920, 5687, 5691, 5698, 5699, 5…	NA	NA	NA
GO:0009607	response to biotic stimulus	GOBP	no	6	553	0.507583	2.97851e-38	3.87281e-36	up	10062, 10068, 10133, 10225, 10346, 10410, 1051, 10561, 10563, 10578, 10581, 10628, 10666, 10964, 116071, 1234, 129607, 1439, 1535, 1634, 1794, 2149, 2207, 2268, 23166, 23406, 23643, 249, 2534, 25939, 26191, 26253, 2633, 2635, 2672, 29, 3055, 3133, 3176, 3394, 3433, 3437, 3458, 3500, 3514, 3559, 356, 3587, 3594, 3604, 3606, 3620, 3627, 3659, 3662, 3932, 3965, 4067, 4069, 4208, 4283, 4360, 445, 459…	547	0.622915	1.87855e-21	1.73905e-19	up	100133941, 10018, 10221, 10225, 10346, 1051, 10625, 10628, 10666, 10804, 10964, 11040, 11213, 1130, 114548, 116071, 117854, 1234, 129607, 1439, 1604, 1649, 1794, 19, 200315, 201294, 2268, 22904, 23166, 23208, 23328, 2353, 249, 25939, 26191, 26253, 2633, 3055, 3133, 3315, 3383, 3394, 3459, 3500, 3501, 3503, 3514, 3538, 3539, 3553, 3559, 3570, 3587, 3594, 3600, 3604, 3620, 3627, 3656, 3659, 3662, 3…	584	1.12336	6.19998e-08	1.94862e-06	down	10060, 10062, 10225, 10333, 10475, 10533, 10538, 10563, 10577, 10666, 10859, 11040, 11096, 11213, 11334, 1191, 1233, 1234, 131, 1439, 1524, 1535, 1634, 1649, 1794, 1910, 200316, 201294, 2207, 2268, 23166, 23208, 2326, 23406, 23643, 23765, 249, 2534, 26191, 2625, 26253, 2672, 283234, 284297, 2876, 28912, 30009, 3055, 330, 3394, 3454, 3455, 3493, 3497, 3500, 3501, 3502, 3503, 3507, 3514, 3538, 3539…	NA	NA	NA	NA	NA	NA	595	1.57277	4.2589e-12	3.77527e-10	down	10062, 1051, 1118, 1604, 1634, 1755, 1794, 201294, 2207, 2268, 2326, 23328, 23406, 2353, 249, 25939, 26253, 283234, 28442, 29, 2920, 2921, 3055, 306, 3140, 3240, 3373, 3394, 3433, 3434, 3437, 3507, 3587, 3594, 3663, 3725, 3764, 4069, 4129, 4360, 5027, 51284, 51311, 5225, 54, 54209, 54210, 5467, 558, 5581, 5724, 58191, 58484, 59, 5914, 6279, 6280, 6362, 6387, 6403, 64170, 6556, 6590, 6693, 6714, 6…	561	1.22957	4.17734e-14	4.46123e-12	down	10060, 10068, 10221, 10225, 10288, 10346, 10379, 10410, 10417, 10475, 10561, 10563, 10622, 10628, 10666, 10859, 10891, 10964, 11005, 11019, 11040, 1118, 11213, 1130, 114609, 116842, 1234, 1236, 129607, 133396, 1439, 1594, 1794, 1910, 200316, 201294, 2268, 22861, 23166, 23208, 2326, 23406, 23586, 24138, 2534, 25939, 26191, 2625, 2633, 2635, 2672, 27086, 283234, 284297, 2919, 2920, 330, 3394, 3433,…	533	1.16898	6.73012e-10	9.92788e-08	down	10018, 100507436, 10333, 10410, 10417, 10561, 10577, 10964, 1173, 1234, 129607, 140823, 1439, 146956, 1524, 1535, 163351, 1649, 1794, 200316, 201294, 2023, 2207, 22904, 22948, 23166, 23208, 23406, 23643, 249, 25939, 26191, 27242, 27350, 284297, 2876, 29102, 3055, 3065, 3140, 3148, 330, 3309, 3383, 3394, 340061, 3434, 3437, 3455, 3460, 3500, 3553, 3559, 3587, 3588, 3600, 3604, 3627, 3654, 3656, 36…	NA	NA	NA
GO:0009617	response to bacterium	GOBP	no	6	311	0.51117	1.72336e-28	1.1951e-26	up	10062, 10068, 10133, 10225, 1051, 10563, 10578, 1234, 129607, 1439, 1535, 1634, 2149, 2207, 2268, 23166, 23643, 249, 26191, 26253, 2672, 29, 3055, 3133, 3394, 3458, 3500, 3514, 356, 3587, 3604, 3606, 3620, 3627, 3965, 4067, 4069, 4208, 4283, 4360, 445, 5027, 5142, 5272, 5336, 54, 567, 5724, 5734, 58191, 6347, 6352, 6373, 64127, 6556, 6622, 6678, 6693, 7040, 7097, 7099, 7133, 728, 7292, 7412, 7993…	311	0.567517	5.19791e-24	6.49609e-22	up	100133941, 10221, 10225, 1051, 10804, 11213, 1130, 114548, 117854, 1234, 129607, 1439, 1604, 19, 2268, 22904, 23166, 23208, 23328, 2353, 249, 26191, 26253, 3055, 3133, 3383, 3394, 3500, 3501, 3503, 3514, 3538, 3539, 3553, 3570, 3587, 3604, 3620, 3627, 3656, 3663, 3717, 3726, 4067, 4069, 4283, 4792, 5142, 5272, 54210, 5580, 567, 57115, 57162, 5734, 5743, 58191, 5914, 602, 6197, 6278, 6279, 6280, 6…	336	1.16755	1.01205e-09	4.54801e-08	down	10062, 10225, 10333, 10563, 10859, 11096, 11213, 11334, 1233, 1234, 131, 1439, 1524, 1535, 1634, 1910, 2207, 2268, 23166, 23208, 2326, 23643, 249, 26191, 26253, 2672, 284297, 2876, 28912, 3055, 3394, 3454, 3493, 3497, 3500, 3501, 3502, 3503, 3507, 3514, 3538, 3539, 3587, 3604, 3663, 3764, 3965, 4064, 4067, 4069, 4208, 4360, 5027, 5106, 51316, 5142, 51561, 5199, 5336, 54, 54209, 54210, 5580, 5581,…	NA	NA	NA	NA	NA	NA	347	1.76166	1.55342e-15	2.62076e-13	down	10062, 1051, 1118, 1604, 1634, 1755, 2207, 2268, 2326, 23328, 2353, 249, 26253, 28442, 29, 2920, 2921, 3055, 306, 3140, 3240, 3394, 3507, 3587, 3663, 3725, 3764, 4069, 4129, 4360, 5027, 5225, 54, 54209, 54210, 5467, 558, 5581, 5724, 58191, 58484, 5914, 6279, 6280, 6403, 64170, 6556, 6590, 6693, 6714, 7040, 7056, 7099, 728, 7538, 7867, 79931, 84868, 920, 929, 9450, 9466, 948	322	1.20275	6.35572e-08	2.9696e-06	down	10068, 10221, 10225, 10288, 10417, 10563, 10859, 10891, 11005, 11019, 1118, 11213, 1130, 114609, 116842, 1234, 1236, 129607, 1439, 1594, 1910, 2268, 22861, 23166, 23208, 2326, 26191, 2672, 27086, 284297, 2919, 2920, 3394, 3493, 3500, 3502, 3507, 3514, 3516, 3538, 3539, 3587, 3595, 3604, 3606, 3620, 3627, 3717, 3965, 4064, 4069, 4208, 4283, 4360, 4846, 4982, 5142, 5272, 5336, 55576, 558, 5581, 559…	300	1.15831	3.61246e-06	0.000137141	down	100507436, 10333, 10417, 1234, 129607, 140823, 1439, 1524, 1535, 163351, 2207, 22904, 23166, 23208, 23643, 249, 26191, 27242, 284297, 2876, 29102, 3055, 3065, 3140, 3148, 3383, 3394, 3500, 3553, 3587, 3604, 3627, 3654, 3656, 3661, 3717, 3764, 3965, 4057, 4067, 4069, 4283, 4790, 4791, 4792, 4804, 4846, 5054, 5142, 5144, 51752, 5199, 5272, 5320, 54, 558, 5599, 567, 5724, 5739, 5743, 59307, 5970, 60…	NA	NA	NA
GO:0009913	epidermal cell differentiation	GOBP	no	6	116	3.1138	0.00291579	0.0150596	down	26154, 388697, 6698, 6699, 6707	119	0.686304	1.06764e-06	1.31456e-05	up	1001, 10628, 2355, 23581, 23764, 26524, 2735, 353145, 360, 3713, 3868, 5453, 54544, 574414, 6278, 6700, 6703, 6704, 6705, 6706, 7051, 7421, 7538, 84283, 84518, 8456, 84648, 9368	124	0.70764	6.78112e-23	7.39143e-21	up	1001, 10413, 10626, 11005, 125981, 1475, 1594, 163778, 182, 1832, 1969, 2069, 2125, 23022, 23086, 2312, 2317, 23254, 23493, 23513, 2355, 23764, 26154, 27152, 2810, 28514, 301, 3280, 353145, 360, 3664, 3713, 3714, 3868, 3872, 4488, 5048, 54206, 5453, 54544, 5493, 56603, 574414, 58495, 5879, 6278, 6698, 6699, 6700, 6701, 6703, 6704, 6706, 6768, 7051, 7421, 7474, 79152, 79977, 8394, 84283, 84518, 84…	NA	NA	NA	NA	NA	NA	NA	NA	NA	NA	NA	NA	129	0.839497	0.0073129	0.0479554	up	1001, 10626, 1499, 182, 1832, 2125, 23513, 2355, 247, 26154, 2810, 28514, 3065, 3066, 3204, 3280, 3664, 3714, 3868, 3872, 4097, 4851, 5308, 5604, 574414, 5879, 6424, 64919, 6701, 6704, 6705, 6706, 6768, 7062, 7474, 7538, 79977, 81858, 8202, 84189, 8456, 84648, 8626, 8644, 9368, 9817	122	0.793732	3.37468e-19	2.48907e-16	up	10413, 10628, 11005, 135228, 1499, 1775, 1832, 2125, 23022, 23086, 2312, 360, 3713, 3849, 3858, 3872, 388697, 4488, 4613, 5308, 53405, 5493, 56603, 5727, 60485, 6278, 64919, 652, 6699, 6700, 6703, 6704, 7051, 7062, 7421, 7474, 79152, 84189, 84283, 84518, 84648, 8626, 8643, 8644, 8796, 9113, 9314, 9497	111	1.4016	2.8362e-24
GO:0010543	regulation of platelet activation	GOBP	no	6	24	0.458777	1.65998e-08	2.21943e-07	up	2207, 348, 4067, 5341, 7099, 7535	22	0.624018	5.73564e-05	0.000430518	up	18, 348, 4067, 5341, 5580, 634, 7099	23	1.22453	0.00532215	0.0313756	down	2207, 348, 4067, 5156, 5341, 5580, 6850, 7535	NA	NA	NA	NA	NA	NA	25	1.62671	0.0107373	0.047429	down	2207, 348, 6403, 7056, 7099, 84959	NA	NA	NA	NA	NA	NA	24	1.25512	0.00120774	0.0153208	down	114897, 170692, 2207, 4067, 4846, 5156, 5270, 5341, 634, 6850, 7056, 7099, 7535	24	0.831559	0.00140629
GO:0016337	single organismal cell-cell adhesion	GOBP	no	6	526	0.489888	7.16734e-42	1.38064e-39	up	101, 10125, 10398, 10507, 1051, 1056, 10563, 10673, 11119, 11151, 11314, 11326, 114836, 1493, 1545, 1794, 1880, 197358, 201633, 2113, 2207, 22918, 2534, 26191, 26253, 26999, 28755, 29126, 29851, 3043, 3071, 3109, 3113, 3115, 3117, 3119, 3122, 3123, 3127, 3133, 3458, 3559, 3575, 3594, 3606, 3620, 3659, 3662, 3676, 3683, 3687, 3689, 3695, 3702, 3718, 3902, 3932, 3936, 3955, 3965, 399, 4067, 4092, 4…	486	0.646673	1.40882e-17	8.38418e-16	up	1001, 100133941, 101, 10125, 10398, 10507, 1051, 10673, 11035, 11119, 11151, 11187, 11314, 11326, 114548, 1326, 144100, 1493, 1604, 1794, 18, 1803, 1824, 1840, 1952, 1958, 1960, 199, 201633, 26191, 26253, 26999, 28755, 288, 29126, 29851, 3043, 3071, 3109, 3113, 3115, 3117, 3122, 3123, 3127, 3133, 3142, 3315, 3383, 342035, 3481, 3553, 3557, 3559, 3594, 3600, 3620, 3659, 3662, 3683, 3687, 3689, 369…	530	1.08415	0.00058226	0.00552392	down	1000, 1003, 10125, 10148, 10370, 10385, 10398, 10538, 10563, 10673, 10859, 10893, 11035, 11151, 11314, 11326, 114836, 1296, 1326, 1445, 146850, 1493, 1545, 168507, 1794, 1803, 1840, 1880, 197358, 199, 201633, 2207, 2294, 23075, 2534, 26191, 2625, 26253, 2650, 26999, 27240, 283234, 2841, 28639, 28755, 2885, 2934, 29851, 30009, 3071, 3077, 3109, 3111, 3115, 3142, 3454, 3559, 3662, 3676, 3679, 3683,…	NA	NA	NA	NA	NA	NA	562	1.49398	3.09315e-09	1.27379e-07	down	10076, 10272, 10370, 10398, 1051, 11326, 152330, 1604, 177, 1794, 1803, 199, 2207, 2615, 26253, 283234, 301, 3043, 3071, 3113, 3115, 3117, 3118, 3119, 3120, 3122, 3123, 3127, 3170, 342035, 3594, 3678, 3683, 3687, 3689, 3693, 3801, 3955, 3958, 5027, 50488, 54440, 55679, 5590, 5724, 5777, 5914, 6279, 6280, 6387, 6403, 653, 6556, 6614, 6693, 6714, 6793, 7037, 7040, 7048, 7373, 7454, 79626, 80381, 81…	523	1.09809	0.00335613	0.0271867	down	1003, 10076, 10125, 10288, 10385, 1048, 10563, 10673, 10859, 11005, 11035, 11119, 11146, 11151, 11314, 115650, 1236, 1305, 144100, 146850, 147409, 168507, 1739, 1794, 1840, 1880, 197358, 201633, 2113, 22829, 23114, 23303, 23308, 239, 2534, 2615, 26191, 2621, 2625, 2650, 27086, 27286, 2811, 283234, 2841, 28755, 301, 3037, 3071, 30835, 3123, 3142, 3479, 3559, 3594, 3600, 3606, 3620, 3659, 3676, 367…	508	1.11416	5.25425e-05	0.00131688	down	100507436, 101, 10211, 10318, 10385, 10459, 1048, 1056, 10630, 10653, 10673, 10808, 10893, 11149, 11151, 11314, 11326, 114897, 1209, 1296, 1305, 1475, 1493, 1650, 170692, 1794, 1824, 1880, 199, 2000, 2175, 2177, 2207, 2280, 22829, 22918, 2302, 2319, 23210, 23308, 255743, 26191, 27242, 28755, 29102, 29126, 3071, 30968, 3109, 3113, 3115, 3122, 3123, 3127, 3169, 3383, 3384, 3481, 3485, 3491, 3553, 3…	NA	NA	NA
GO:0016477	cell migration	GOBP	no	6	900	0.600063	2.45566e-25	1.50258e-23	up	101, 10154, 10396, 10507, 10563, 10631, 11151, 11240, 11314, 120892, 1230, 1234, 1240, 1277, 1278, 1281, 140885, 1435, 1436, 1441, 1490, 152007, 1545, 1601, 1634, 1636, 1880, 2022, 2113, 2149, 2207, 221178, 2252, 2268, 22846, 23129, 23213, 2335, 2357, 2358, 2359, 2534, 29, 29126, 30011, 3055, 3071, 3162, 3458, 347733, 348, 3603, 3627, 3635, 3642, 3672, 3676, 3683, 3687, 3689, 3695, 3718, 391, 393…	850	0.712175	6.4913e-14	2.68182e-12	up	100133941, 10082, 101, 10154, 10221, 10396, 10451, 10461, 10507, 11035, 11151, 11156, 11240, 1130, 11314, 120892, 1230, 1234, 140885, 1435, 1436, 1441, 147495, 152007, 1588, 1636, 1803, 1839, 1960, 199, 2022, 2047, 2185, 2191, 221178, 2268, 23129, 2324, 23328, 2357, 2358, 2683, 27185, 2867, 2886, 29126, 30011, 3055, 3071, 3162, 3315, 3383, 3397, 348, 3488, 3553, 3554, 3570, 3577, 3579, 3627, 3635…	NA	NA	NA	NA	NA	NA	901	0.854924	0.000220134	0.00905868	up	10082, 10188, 10371, 10395, 10396, 10563, 11035, 115908, 120892, 124976, 127435, 1277, 1278, 1281, 1441, 1512, 152007, 1601, 1634, 1636, 1803, 1809, 1839, 1901, 1910, 201161, 2022, 2028, 2078, 2113, 2152, 2252, 23129, 2324, 23513, 23657, 25930, 2823, 284, 3071, 3082, 3164, 3373, 347, 3491, 3603, 3683, 3687, 3690, 3791, 3815, 3908, 3910, 3911, 393, 4035, 4067, 4208, 4233, 4692, 4851, 4973, 51466, …	913	1.42581	6.5392e-09	2.40845e-07	down	10076, 10370, 10395, 10501, 10512, 11240, 120892, 1230, 1240, 127435, 140885, 1436, 1441, 1464, 147372, 1490, 152007, 1601, 1634, 1636, 1803, 1839, 199, 2022, 2207, 2268, 22846, 23129, 23328, 2335, 23428, 2348, 2357, 2358, 2359, 23603, 23767, 247, 284, 29, 2920, 2921, 301, 3055, 306, 3071, 3074, 3162, 3164, 3373, 348, 3678, 3683, 3687, 3689, 3725, 3849, 388, 3958, 4035, 409, 4147, 4354, 4628, 468…	NA	NA	NA	NA	NA	NA	886	1.06499	0.00317637	0.0305619	down	101, 10103, 102, 10461, 10505, 10509, 10519, 10544, 10631, 11149, 11151, 11156, 11314, 114757, 115908, 1230, 1234, 1240, 1277, 1278, 1281, 1289, 1435, 1436, 1441, 1490, 152007, 1524, 1729, 182, 1880, 1951, 199, 199953, 2022, 2028, 2042, 2047, 2191, 2196, 2207, 221002, 22801, 22919, 2302, 2304, 23129, 23213, 2335, 2359, 23654, 259266, 2683, 27237, 2768, 285, 2876, 29126, 29941, 29984, 3055, 3071, …	891	0.903221	3.22151e-06
GO:0022407	regulation of cell-cell adhesion	GOBP	no	6	281	0.474909	8.37027e-35	8.06181e-33	up	101, 10125, 1051, 10563, 10673, 11151, 11314, 11326, 1493, 201633, 2113, 2534, 26191, 28755, 29126, 29851, 3071, 3109, 3113, 3115, 3117, 3119, 3122, 3123, 3127, 3133, 3458, 3559, 3575, 3594, 3606, 3620, 3659, 3662, 3676, 3718, 3902, 3932, 3965, 4067, 4092, 445, 51744, 54440, 55083, 55824, 5724, 5788, 5880, 6347, 6352, 6387, 64127, 64926, 6504, 6693, 7040, 7292, 729230, 7409, 7412, 7535, 8013, 803…	263	0.665924	8.46759e-12	2.87956e-10	up	100133941, 101, 10125, 1051, 10673, 11035, 11151, 11314, 11326, 114548, 1326, 1493, 1604, 18, 1803, 1840, 1952, 1960, 199, 201633, 26191, 28755, 288, 29126, 29851, 3071, 3109, 3113, 3115, 3117, 3122, 3123, 3127, 3133, 3142, 3481, 3553, 3557, 3559, 3594, 3600, 3620, 3659, 3662, 3717, 3718, 4067, 50488, 54361, 54440, 5580, 55824, 57162, 5777, 5788, 5914, 604, 634, 639, 64127, 64926, 6657, 6693, 671…	287	1.13345	1.22611e-05	0.000219627	down	10125, 10148, 10370, 10385, 10563, 10673, 10859, 11035, 11151, 11314, 11326, 1326, 1445, 146850, 1493, 1803, 1840, 199, 201633, 23075, 2534, 26191, 2625, 27240, 283234, 28639, 28755, 2885, 2934, 29851, 3071, 3077, 3109, 3111, 3115, 3142, 3559, 3662, 3676, 3707, 3718, 3932, 3965, 4067, 4690, 50943, 51176, 5133, 51561, 51744, 5295, 54440, 54900, 55423, 5580, 55824, 56940, 5724, 57678, 5771, 5777, 5…	NA	NA	NA	NA	NA	NA	300	1.48632	1.38223e-06	2.79114e-05	down	10272, 10370, 1051, 11326, 1604, 177, 1803, 199, 2615, 283234, 301, 3071, 3113, 3115, 3117, 3118, 3119, 3120, 3122, 3123, 3127, 3170, 3594, 3958, 50488, 54440, 5590, 5724, 5777, 5914, 6387, 6693, 6714, 7037, 7040, 7048, 79626, 80381, 83706, 84868, 84959, 920, 9314, 960	284	1.13956	0.00095405	0.0101269	down	10125, 10288, 10385, 10563, 10673, 10859, 11005, 11035, 11146, 11151, 11314, 115650, 1236, 146850, 1739, 1840, 201633, 2113, 23308, 239, 2534, 2615, 26191, 2625, 283234, 28755, 301, 3037, 3071, 30835, 3123, 3142, 3479, 3559, 3594, 3600, 3606, 3620, 3659, 3676, 3717, 3718, 3902, 3932, 3958, 3965, 4860, 5420, 54440, 55423, 55824, 5592, 56603, 5788, 6347, 6363, 6366, 6387, 64127, 6693, 6935, 7048, 7…	274	1.13031	0.000352374	0.00570216	down	101, 10211, 10385, 10459, 10653, 10673, 10808, 11151, 11314, 11326, 114897, 1209, 1493, 170692, 199, 2175, 2177, 2302, 2319, 23308, 26191, 27242, 28755, 29102, 29126, 3071, 3109, 3113, 3115, 3122, 3123, 3127, 3169, 3481, 3485, 3553, 3559, 3575, 3600, 3659, 3676, 3717, 3718, 3902, 3932, 3965, 4067, 4072, 4179, 4690, 5063, 50943, 5270, 5420, 54361, 54440, 572, 5724, 57669, 5788, 5880, 59341, 634, 6…	NA	NA	NA
GO:0022409	positive regulation of cell-cell adhesion	GOBP	no	6	178	0.437948	1.95032e-35	1.9507e-33	up	101, 10125, 10563, 10673, 11151, 1493, 2113, 2534, 28755, 29126, 29851, 3071, 3109, 3113, 3115, 3117, 3119, 3122, 3123, 3127, 3133, 3458, 3559, 3575, 3594, 3606, 3676, 3718, 3932, 3965, 4067, 4092, 51744, 54440, 55083, 5724, 5788, 6347, 6352, 64127, 64926, 6504, 6693, 7040, 7292, 729230, 7409, 7412, 7535, 8013, 80380, 84433, 84868, 8740, 915, 916, 917, 919, 920, 923, 9308, 9402, 942, 972	165	0.66524	1.44727e-09	3.41269e-08	up	100133941, 101, 10125, 10673, 11151, 114548, 1326, 1493, 1604, 1803, 1960, 199, 28755, 288, 29126, 29851, 3071, 3109, 3113, 3115, 3117, 3122, 3123, 3127, 3133, 3142, 3481, 3553, 3559, 3594, 3600, 3718, 4067, 54440, 5777, 5788, 5914, 64127, 64926, 6657, 6693, 6714, 6777, 7040, 7409, 8013, 84868, 8740, 8764, 8876, 915, 920, 921, 972	181	1.19746	5.99183e-09	2.36124e-07	down	10125, 10148, 10370, 10563, 10673, 10859, 11151, 1326, 1445, 146850, 1493, 1803, 199, 2534, 2625, 283234, 28639, 28755, 2885, 29851, 3071, 3109, 3115, 3142, 3559, 3676, 3707, 3718, 3932, 3965, 4067, 4690, 50943, 5133, 51561, 51744, 5295, 54440, 55423, 5724, 57678, 5777, 5788, 6366, 64926, 6504, 655, 6693, 6777, 6850, 7037, 7048, 7070, 7124, 729230, 7409, 7412, 7494, 7535, 79576, 84433, 84868, 874…	NA	NA	NA	NA	NA	NA	195	1.48022	4.5587e-05	0.000532187	down	10272, 10370, 1604, 177, 1803, 199, 283234, 301, 3071, 3113, 3115, 3117, 3118, 3119, 3120, 3122, 3123, 3127, 3170, 3594, 54440, 5590, 5724, 5777, 5914, 6693, 6714, 7037, 7040, 7048, 80381, 84868, 920, 960	180	1.18178	0.000201351	0.00285547	down	10125, 10288, 10563, 10673, 10859, 11151, 115650, 1236, 146850, 2113, 23308, 2534, 2625, 283234, 28755, 301, 3037, 3071, 3123, 3142, 3479, 3559, 3594, 3600, 3606, 3676, 3718, 3932, 3965, 4860, 5420, 54440, 55423, 5788, 6347, 6363, 6366, 64127, 6693, 7048, 7292, 7409, 7535, 8013, 80380, 8767, 9020, 916, 917, 920, 921, 923, 9402, 972	169	1.19261	2.99587e-06	0.00011718	down	101, 10211, 10673, 10808, 11151, 1493, 199, 2319, 23308, 28755, 29126, 3071, 3109, 3113, 3115, 3122, 3123, 3127, 3169, 3481, 3485, 3553, 3559, 3575, 3600, 3676, 3718, 3932, 3965, 4067, 4179, 4690, 5063, 50943, 5420, 54440, 572, 5724, 5788, 6352, 6461, 64926, 6657, 6714, 6850, 7037, 7040, 7070, 7186, 7412, 7535, 7784, 80381, 84868, 8600, 8764, 89780, 9020, 920, 9308, 942, 961, 972	NA	NA	NA
GO:0030334	regulation of cell migration	GOBP	no	6	516	0.654183	1.93362e-12	4.10479e-11	up	101, 10154, 10396, 10507, 10563, 10631, 11151, 11240, 11314, 1230, 1240, 1277, 1281, 1435, 1436, 152007, 1545, 1601, 1634, 1636, 1880, 2022, 2113, 2149, 221178, 2252, 2268, 22846, 23129, 23213, 2335, 29, 29126, 3071, 3162, 3458, 348, 3627, 3642, 3676, 3965, 397, 4067, 4092, 4283, 4318, 4354, 51225, 5168, 5293, 5547, 55619, 5724, 5734, 5788, 58191, 5880, 6347, 6351, 6352, 6355, 6373, 6387, 6546, 6…	488	0.769118	1.73374e-06	1.98783e-05	up	101, 10154, 10221, 10396, 10507, 11035, 11151, 11240, 11314, 1230, 1435, 1436, 152007, 1588, 1636, 1839, 199, 2022, 2185, 221178, 2268, 23129, 2324, 23328, 2886, 29126, 3071, 3162, 3315, 3383, 348, 3488, 3554, 3570, 3579, 3627, 3717, 3815, 3868, 4067, 4070, 4283, 4318, 4319, 4354, 4680, 5031, 50488, 50507, 51466, 54361, 55619, 5629, 57118, 5728, 5734, 57406, 5743, 57688, 5788, 5795, 58191, 5979, …	NA	NA	NA	NA	NA	NA	524	0.846701	0.000294367	0.0109919	up	10371, 10395, 10396, 10563, 11035, 127435, 1277, 1281, 1512, 152007, 1601, 1634, 1636, 1809, 1839, 1901, 2022, 2113, 2152, 2252, 23129, 2324, 25930, 284, 3071, 3082, 3373, 347, 3491, 3690, 3791, 3815, 3908, 3910, 3911, 393, 4035, 4067, 4233, 4851, 51466, 5176, 5364, 54538, 5473, 5629, 5649, 56920, 5793, 6239, 6387, 6403, 6423, 7010, 7026, 7040, 7048, 7060, 7075, 7474, 7869, 79148, 79812, 80005, 8…	533	1.35755	3.87023e-05	0.000464251	down	10076, 10370, 10395, 10501, 10512, 11240, 1230, 1240, 127435, 1436, 147372, 152007, 1601, 1634, 1636, 1839, 199, 2022, 2268, 22846, 23129, 23328, 2335, 23603, 247, 284, 29, 2920, 2921, 301, 306, 3071, 3162, 3373, 348, 3678, 3725, 388, 3958, 4035, 4354, 4680, 50488, 51466, 5362, 5467, 5581, 5587, 5649, 5724, 57343, 58191, 6387, 6403, 653, 6546, 6714, 6793, 7040, 7048, 7057, 7080, 7130, 719, 728, 7…	NA	NA	NA	NA	NA	NA	513	1.08712	0.00205645	0.0226759	down	101, 102, 10505, 10509, 10519, 10631, 11151, 11314, 114757, 1230, 1240, 1277, 1281, 1435, 1436, 152007, 1524, 1729, 182, 1880, 199, 2022, 22919, 23129, 23213, 2335, 23654, 2768, 285, 29126, 29984, 3071, 3309, 3383, 3488, 3491, 3627, 3675, 3676, 3678, 3685, 3690, 3717, 3791, 3911, 3918, 393, 3965, 4067, 4088, 411, 4193, 4254, 4283, 4318, 4323, 4690, 4920, 50507, 5054, 5063, 51225, 51512, 5156, 515…	518	0.878353	2.02797e-07
GO:0030449	regulation of complement activation	GOBP	no	6	17	0.563799	0.00850256	0.0371612	up	710, 718, 719, 728	16	0.660558	0.00779641	0.0294145	up	1378, 1604, 710, 719, 728	19	1.28939	9.08448e-05	0.00117525	down	1378, 3426, 5199, 5627, 718, 719, 720, 721, 727, 728	16	0.740132	2.04328e-05	0.00126124	up	1604, 3075, 3426, 5627, 710, 718, 730	22	1.89645	1.05801e-05	0.00015328	down	1378, 1604, 2, 5627, 710, 717, 719, 728, 730	NA	NA	NA	NA	NA	NA	NA	NA	NA	NA	NA	NA	17	0.809769	0.000175266
GO:0031424	keratinization	GOBP	no	6	24	27.72	8.45078e-09	1.1752e-07	down	26154, 388697, 6698, 6699, 6707	29	0.5794	5.96402e-09	1.22692e-07	up	1001, 23581, 353145, 3713, 3868, 6700, 6703, 6704, 6705, 6706, 7051, 84283, 84518, 84648	29	0.650764	1.11636e-14	7.42742e-13	up	1001, 163778, 2125, 23254, 26154, 2810, 353145, 3713, 3868, 3872, 5493, 56603, 6698, 6699, 6700, 6701, 6703, 6704, 6706, 7051, 84283, 84518, 84648	14	5.4636	2.75793e-08	3.30945e-06	down	1001, 26154, 2810, 3868, 3872, 388697	NA	NA	NA	NA	NA	NA	NA	NA	NA	NA	NA	NA	25	0.732434	2.91265e-18	1.87975e-15	up	2125, 3713, 3849, 3872, 388697, 5493, 56603, 6699, 6700, 6703, 6704, 7051, 7062, 84283, 84518, 84648	21	1.61477	2.62309e-27
GO:0032101	regulation of response to external stimulus	GOBP	no	6	461	0.561088	2.25144e-24	1.30108e-22	up	10062, 101, 10154, 10507, 10563, 11240, 115362, 118788, 1230, 123036, 1240, 1435, 1535, 1794, 1880, 2113, 2149, 2207, 23129, 23643, 2534, 284207, 29, 3055, 3071, 348, 3559, 3594, 3603, 3606, 3620, 3627, 3932, 3965, 4067, 4283, 4354, 5008, 5294, 5329, 5341, 54, 55601, 567, 5734, 5740, 5880, 60489, 6347, 6351, 6352, 6355, 6362, 6373, 6387, 64127, 6542, 6693, 6696, 695, 7010, 7040, 7052, 7097, 7099,…	438	0.665283	8.20041e-15	3.76091e-13	up	101, 10154, 10221, 10507, 11240, 11343, 114548, 115362, 117854, 118788, 1230, 1258, 1378, 1435, 1588, 1604, 1794, 18, 199, 2099, 2167, 2185, 2191, 22904, 23129, 23208, 23328, 2678, 2867, 3055, 3071, 3315, 348, 3553, 3554, 3559, 3570, 3579, 3594, 3600, 3620, 3627, 3717, 4067, 4210, 4283, 4354, 5008, 5187, 5294, 5329, 5341, 54361, 5495, 5580, 567, 57118, 5728, 5734, 5743, 604, 6095, 6278, 6279, 628…	482	1.06779	0.00875993	0.0458398	down	10062, 10154, 10475, 10501, 10563, 10859, 1230, 123036, 1233, 1240, 1378, 1524, 1535, 1794, 1880, 1901, 1902, 1910, 199, 200316, 2099, 2167, 2185, 2207, 2260, 22875, 2294, 23075, 23122, 23129, 23208, 23643, 23765, 2534, 2625, 2678, 2841, 286133, 2876, 29937, 3055, 3071, 330, 3426, 347, 348, 3554, 3559, 3603, 3932, 3965, 4064, 4067, 414062, 4354, 4856, 50943, 51284, 5138, 5156, 51561, 51704, 5176,…	471	0.843081	0.000253568	0.0100363	up	10203, 10371, 10563, 11343, 114899, 1604, 1901, 1910, 2113, 2152, 2175, 22861, 22875, 23129, 23476, 25959, 286133, 3071, 3075, 3082, 3426, 3434, 347, 3603, 3606, 3791, 3949, 4023, 4067, 4233, 4851, 51284, 5176, 5225, 54, 5468, 5473, 5580, 5627, 5654, 56920, 6095, 6362, 6387, 6403, 654, 6693, 7010, 7040, 7048, 7052, 7056, 7060, 710, 718, 730, 7474, 7869, 79148, 80310, 83700, 84525, 857, 8692, 9052…	490	1.53904	4.30662e-10	2.23006e-08	down	10062, 10203, 10501, 10512, 11240, 11343, 118788, 1230, 1240, 1378, 1604, 177, 1794, 199, 2, 2207, 22875, 23129, 23328, 284207, 2868, 29, 2920, 2921, 301, 3055, 3071, 3170, 3434, 348, 3594, 4023, 4354, 5008, 51284, 5158, 5225, 5329, 5362, 54, 5467, 5468, 5587, 5627, 5740, 5800, 6279, 6280, 6362, 6387, 6403, 6693, 695, 7040, 7048, 7052, 7056, 7057, 7099, 710, 7130, 717, 719, 728, 730, 7869, 79626,…	NA	NA	NA	NA	NA	NA	NA	NA	NA	NA	NA	NA	476	0.91297	0.00100765
GO:0032609	interferon-gamma production	GOBP	no	6	72	0.434958	9.81144e-22	4.59723e-20	up	10125, 10225, 10666, 11118, 11119, 114836, 26191, 29126, 3113, 3115, 3394, 3594, 3606, 3624, 3702, 3965, 51311, 5142, 51744, 54440, 6504, 6556, 7099, 7292, 729230, 80380, 8320, 84868, 914, 916, 929, 9636	64	0.666063	7.88161e-06	7.47982e-05	up	10125, 10225, 10666, 11035, 11119, 26191, 29126, 3113, 3115, 3394, 3553, 3594, 3702, 51311, 5142, 54440, 5914, 602, 6556, 7099, 80149, 84868, 914, 929	75	1.20581	2.47518e-05	0.000391347	down	10125, 10148, 10225, 10666, 10859, 11035, 114836, 26191, 2625, 3115, 3394, 3454, 3702, 3965, 50943, 51284, 51311, 5142, 51561, 51744, 54440, 6504, 6556, 7124, 729230, 8320, 84868, 90865, 914, 916, 929, 9466	NA	NA	NA	NA	NA	NA	78	1.65697	9.28042e-06	0.000137497	down	3113, 3115, 3394, 3594, 3624, 51284, 51311, 54440, 558, 5914, 6556, 7099, 80381, 84868, 929, 9466	73	1.2526	8.10789e-05	0.00136866	down	10125, 10225, 10666, 10859, 11035, 11118, 11119, 115650, 1236, 26191, 2621, 2625, 3394, 3594, 3595, 3606, 3702, 3965, 51284, 5142, 54440, 558, 7099, 7292, 7294, 80380, 8767, 8809, 90865, 914, 916, 9636	62	1.18998	0.00258133	0.0266548	down	26191, 29126, 3113, 3115, 3394, 3553, 3624, 3965, 50943, 51284, 5142, 5144, 54440, 558, 602, 6556, 7099, 7784, 7855, 80381, 84868, 8809, 929, 9466, 9636	NA	NA	NA
GO:0032649	regulation of interferon-gamma production	GOBP	no	6	65	0.434097	1.50716e-20	6.75754e-19	up	10125, 10225, 10666, 114836, 26191, 29126, 3113, 3115, 3394, 3594, 3606, 3624, 3965, 51311, 5142, 51744, 54440, 6504, 6556, 7099, 7292, 729230, 80380, 84868, 914, 916, 929, 9636	57	0.656122	4.79477e-06	4.92177e-05	up	10125, 10225, 10666, 11035, 26191, 29126, 3113, 3115, 3394, 3553, 3594, 51311, 5142, 54440, 5914, 602, 6556, 7099, 80149, 84868, 914, 929	68	1.2141	1.90811e-05	0.000315331	down	10125, 10148, 10225, 10666, 10859, 11035, 114836, 26191, 2625, 3115, 3394, 3454, 3965, 50943, 51284, 51311, 5142, 51561, 51744, 54440, 6504, 6556, 7124, 729230, 84868, 90865, 914, 916, 929, 9466	NA	NA	NA	NA	NA	NA	71	1.68027	6.76309e-06	0.000105271	down	3113, 3115, 3394, 3594, 3624, 51284, 51311, 54440, 558, 5914, 6556, 7099, 80381, 84868, 929, 9466	67	1.2384	0.000492834	0.00611138	down	10125, 10225, 10666, 10859, 11035, 115650, 1236, 26191, 2621, 2625, 3394, 3594, 3595, 3606, 3965, 51284, 5142, 54440, 558, 7099, 7292, 7294, 80380, 8767, 8809, 90865, 914, 916, 9636	57	1.20298	0.00132817	0.0165637	down	26191, 29126, 3113, 3115, 3394, 3553, 3624, 3965, 50943, 51284, 5142, 5144, 54440, 558, 602, 6556, 7099, 7784, 7855, 80381, 84868, 8809, 929, 9466, 9636	NA	NA	NA
GO:0032655	regulation of interleukin-12 production	GOBP	no	6	38	0.432637	1.01444e-14	2.83661e-13	up	1240, 201633, 3394, 3458, 3604, 3620, 3659, 3718, 3965, 409, 54, 5600, 6504, 7097, 7099, 7292, 948, 958	35	0.64109	2.1896e-05	0.000185208	up	11213, 201633, 3394, 3604, 3620, 3659, 3663, 3718, 409, 4210, 7097, 7099	40	1.21569	0.000688777	0.00627866	down	10859, 11213, 1240, 201633, 3394, 3604, 3663, 3718, 3965, 409, 51561, 54, 6504	NA	NA	NA	NA	NA	NA	43	1.66709	0.000339533	0.0029183	down	1240, 177, 3394, 3663, 409, 54, 7057, 7099, 948	40	1.32511	5.59112e-06	0.000152387	down	10859, 11213, 114609, 1236, 1240, 201633, 27086, 3394, 3604, 3620, 3659, 3718, 3965, 409, 6363, 7099, 7292, 8767, 948	32	1.2209	0.00435103	0.0391365	down	1240, 3394, 3604, 3659, 3718, 3965, 409, 4790, 54, 5970, 7097, 7099, 958	NA	NA	NA
GO:0032729	positive regulation of interferon-gamma production	GOBP	no	6	48	0.40091	5.66541e-22	2.70329e-20	up	10125, 10666, 114836, 26191, 3113, 3115, 3394, 3594, 3606, 3965, 51311, 5142, 51744, 54440, 6504, 6556, 7099, 7292, 729230, 84868, 914, 916, 929	40	0.636123	4.2107e-06	4.42212e-05	up	10125, 10666, 26191, 3113, 3115, 3394, 3553, 3594, 51311, 5142, 54440, 602, 6556, 7099, 84868, 914, 929	47	1.23685	2.40629e-05	0.000382839	down	10125, 10148, 10666, 114836, 26191, 3115, 3394, 3454, 3965, 51284, 51311, 5142, 51561, 51744, 54440, 6504, 6556, 7124, 729230, 84868, 914, 916, 929, 9466	NA	NA	NA	NA	NA	NA	51	1.69829	3.73807e-05	0.000451862	down	3113, 3115, 3394, 3594, 51284, 51311, 54440, 6556, 7099, 80381, 84868, 929, 9466	46	1.22934	0.00555831	0.039035	down	10125, 10666, 115650, 26191, 3394, 3594, 3595, 3606, 3965, 51284, 5142, 54440, 7099, 7292, 7294, 8767, 8809, 914, 916	40	1.24212	0.000248917	0.0042247	down	26191, 3113, 3115, 3394, 3553, 3965, 51284, 5142, 5144, 54440, 602, 6556, 7099, 7784, 7855, 80381, 84868, 8809, 929, 9466	NA	NA	NA
GO:0032943	mononuclear cell proliferation	GOBP	no	6	172	0.404551	3.08895e-43	6.98505e-41	up	1051, 10673, 11119, 11151, 11314, 11326, 114836, 1435, 1493, 1636, 1794, 1880, 22806, 2534, 26191, 29126, 3071, 3109, 3113, 3115, 3133, 3458, 3559, 3575, 3594, 3606, 3614, 3620, 3635, 3659, 3718, 3965, 4067, 4208, 4332, 4773, 5027, 51744, 5294, 54440, 5699, 5788, 5880, 6304, 6352, 64926, 6504, 6556, 6693, 683, 7040, 7099, 7292, 729230, 7412, 7535, 80380, 81704, 84433, 84868, 8740, 916, 920, 923, …	161	0.625994	7.51531e-13	2.91233e-11	up	100133941, 10451, 1051, 10673, 11035, 11119, 11151, 11314, 11326, 1435, 1493, 1604, 1636, 1794, 196, 199, 22806, 26191, 29126, 3071, 3109, 3113, 3115, 3133, 3481, 3553, 3559, 3594, 3600, 3620, 3635, 3659, 3718, 4067, 4332, 4773, 5294, 54361, 54440, 5580, 5585, 57162, 5777, 5788, 604, 6304, 639, 64926, 6556, 6693, 6777, 683, 7040, 7099, 7940, 81704, 84868, 8660, 8740, 8764, 920, 952, 972	180	1.24784	9.56526e-15	6.44774e-13	down	10148, 10385, 10673, 10859, 11035, 11151, 11314, 11326, 114836, 1493, 1636, 1794, 1880, 199, 22806, 2322, 2534, 26191, 283234, 3071, 3109, 3115, 3559, 3635, 3718, 3965, 4064, 4067, 4208, 4332, 4690, 472, 5027, 50943, 51176, 51237, 51561, 51744, 5294, 54440, 5580, 5585, 57678, 5777, 5788, 5880, 596, 6304, 64926, 6504, 6556, 6693, 6777, 683, 6850, 7037, 729230, 7293, 7412, 7535, 7940, 81704, 84433,…	NA	NA	NA	NA	NA	NA	186	1.66249	2.22483e-09	9.61644e-08	down	1051, 11326, 1604, 1636, 177, 1794, 199, 2615, 283234, 301, 3071, 3113, 3115, 3594, 3614, 3958, 4332, 5027, 54440, 5777, 6556, 6693, 683, 7037, 7040, 7099, 7940, 80381, 81704, 84868, 920, 975, 977	172	1.19487	6.81847e-05	0.00119335	down	10288, 10385, 10673, 10859, 11035, 11119, 11146, 11151, 11314, 1141, 114609, 115650, 1636, 1739, 1794, 1880, 22806, 2322, 23308, 2534, 2615, 26191, 283234, 301, 3070, 3071, 30835, 3479, 3559, 3594, 3600, 3606, 3620, 3635, 3659, 3718, 3958, 3965, 4064, 4208, 472, 4773, 4860, 5294, 54440, 5532, 5699, 5788, 6363, 6693, 7099, 7292, 7535, 80380, 81704, 8654, 8767, 916, 920, 923, 972	166	1.20739	3.54954e-07	2.15603e-05	down	1026, 10385, 10673, 11151, 11314, 11326, 1435, 1493, 1794, 1880, 199, 2000, 22806, 2302, 23308, 26191, 27242, 29126, 3070, 3071, 3109, 3113, 3115, 3481, 3485, 3553, 3559, 3575, 3600, 3635, 3659, 3718, 3965, 4067, 4179, 4690, 50943, 5294, 54361, 54440, 5699, 5788, 581, 5880, 6352, 6461, 64926, 6556, 6850, 7037, 7040, 7099, 7412, 7535, 7784, 80381, 84868, 8764, 89780, 920, 942, 958, 972	NA	NA	NA
GO:0032944	regulation of mononuclear cell proliferation	GOBP	no	6	137	0.407034	5.84971e-38	7.24389e-36	up	1051, 10673, 11151, 11314, 11326, 1435, 1493, 1880, 22806, 26191, 29126, 3071, 3109, 3113, 3115, 3133, 3458, 3559, 3594, 3606, 3620, 3635, 3659, 3718, 3965, 4067, 4208, 4332, 4773, 51744, 54440, 5788, 5880, 6352, 64926, 6504, 6693, 683, 7040, 7099, 7292, 729230, 7412, 7535, 80380, 84433, 84868, 916, 920, 923, 942, 952, 958, 972, 975	128	0.641484	2.40393e-10	6.65594e-09	up	100133941, 10451, 1051, 10673, 11035, 11151, 11314, 11326, 1435, 1493, 1604, 196, 199, 22806, 26191, 29126, 3071, 3109, 3113, 3115, 3133, 3481, 3553, 3559, 3594, 3600, 3620, 3635, 3659, 3718, 4067, 4332, 4773, 54440, 5585, 57162, 5777, 5788, 604, 639, 64926, 6693, 6777, 683, 7040, 7099, 7940, 84868, 8660, 8764, 920, 952, 972	143	1.22556	3.0451e-10	1.52942e-08	down	10148, 10385, 10673, 10859, 11035, 11151, 11314, 11326, 1493, 1880, 199, 22806, 26191, 283234, 3071, 3109, 3115, 3559, 3635, 3718, 3965, 4067, 4208, 4332, 4690, 472, 50943, 51237, 51561, 51744, 54440, 5585, 57678, 5777, 5788, 5880, 596, 64926, 6504, 6693, 6777, 683, 6850, 7037, 729230, 7293, 7412, 7535, 7940, 84433, 84868, 8654, 8764, 916, 920, 923, 940, 942, 952, 975	NA	NA	NA	NA	NA	NA	144	1.65543	4.6444e-08	1.38013e-06	down	1051, 11326, 1604, 177, 199, 2615, 283234, 301, 3071, 3113, 3115, 3594, 3958, 4332, 54440, 5777, 6693, 683, 7037, 7040, 7099, 7940, 80381, 84868, 920, 975	137	1.1796	0.00119244	0.0120218	down	10288, 10385, 10673, 10859, 11035, 11146, 11151, 11314, 1141, 114609, 115650, 1739, 1880, 22806, 23308, 2615, 26191, 283234, 301, 3071, 30835, 3479, 3559, 3594, 3600, 3606, 3620, 3635, 3659, 3718, 3958, 3965, 4208, 472, 4773, 4860, 54440, 5788, 6363, 6693, 7099, 7292, 7535, 80380, 8654, 8767, 916, 920, 923, 972	133	1.2269	1.38198e-07	1.01931e-05	down	1026, 10385, 10673, 11151, 11314, 11326, 1435, 1493, 1880, 199, 22806, 2302, 23308, 26191, 27242, 29126, 3071, 3109, 3113, 3115, 3481, 3485, 3553, 3559, 3600, 3635, 3659, 3718, 3965, 4067, 4179, 4690, 50943, 54440, 5788, 5880, 6352, 64926, 6850, 7037, 7040, 7099, 7412, 7535, 7784, 80381, 84868, 8764, 89780, 920, 942, 958, 972	NA	NA	NA
GO:0032946	positive regulation of mononuclear cell proliferation	GOBP	no	6	94	0.402696	5.69795e-32	4.93917e-30	up	10673, 11151, 1435, 1880, 29126, 3071, 3109, 3113, 3115, 3133, 3458, 3559, 3594, 3606, 3718, 3965, 4208, 4773, 51744, 54440, 5788, 6352, 64926, 6504, 6693, 683, 7099, 7292, 729230, 7412, 7535, 80380, 84433, 84868, 916, 920, 923, 942, 952, 958, 972, 975	85	0.665974	8.35042e-07	1.05949e-05	up	100133941, 10451, 10673, 11151, 1435, 1604, 199, 29126, 3071, 3109, 3113, 3115, 3133, 3481, 3553, 3559, 3594, 3600, 3718, 4773, 54440, 57162, 5788, 604, 64926, 6693, 6777, 683, 7099, 84868, 8660, 920, 952, 972	96	1.23878	6.52863e-09	2.55314e-07	down	10148, 10673, 11151, 1880, 199, 283234, 3071, 3109, 3115, 3559, 3718, 3965, 4208, 4690, 50943, 51561, 51744, 54440, 57678, 5788, 596, 64926, 6504, 6693, 6777, 683, 6850, 7037, 729230, 7293, 7412, 7535, 84433, 84868, 916, 920, 923, 940, 942, 952, 975	NA	NA	NA	NA	NA	NA	98	1.58644	3.93686e-05	0.000470086	down	1604, 177, 199, 283234, 301, 3071, 3113, 3115, 3594, 54440, 6693, 683, 7037, 7099, 80381, 84868, 920, 975	95	1.2028	0.00123258	0.0122393	down	10288, 10673, 11151, 1141, 114609, 115650, 1880, 23308, 283234, 301, 3071, 3479, 3559, 3594, 3600, 3606, 3718, 3965, 4208, 4773, 4860, 54440, 5788, 6363, 6693, 7099, 7292, 7535, 80380, 8767, 916, 920, 923, 972	89	1.23495	1.77494e-06	7.89999e-05	down	1026, 10673, 11151, 1435, 1880, 199, 23308, 29126, 3071, 3109, 3113, 3115, 3481, 3485, 3553, 3559, 3600, 3718, 3965, 4179, 4690, 50943, 54440, 5788, 6352, 64926, 6850, 7037, 7099, 7412, 7535, 7784, 80381, 84868, 89780, 920, 942, 958, 972	NA	NA	NA
GO:0033561	regulation of water loss via skin	GOBP	no	6	14	14.3791	0.000248104	0.00166717	down	26154, 388697	NA	NA	NA	NA	NA	NA	16	0.59553	1.46316e-15	1.13573e-13	up	1364, 2312, 242, 26154, 2810, 3848, 3868, 56603, 57822, 59344, 84283, 8626, 9076	12	5.86246	1.29543e-08	1.6792e-06	down	26154, 2810, 3868, 388697, 8626	NA	NA	NA	NA	NA	NA	18	0.712738	0.00588116	0.0409257	up	1364, 26154, 2629, 2810, 3868, 8626, 9076	17	0.754403	1.70563e-12	4.04409e-10	up	2312, 239, 242, 3848, 388697, 56603, 59344, 84283, 8626	15	1.45064	7.98897e-16
GO:0040012	regulation of locomotion	GOBP	no	6	563	0.648019	8.47606e-14	2.09924e-12	up	101, 10154, 10396, 10507, 10563, 10631, 11151, 11240, 11314, 120892, 1230, 1240, 1277, 1281, 1435, 1436, 152007, 1545, 1601, 1634, 1636, 1880, 2022, 2113, 2149, 221178, 2242, 2252, 2268, 22846, 23129, 23213, 2335, 29, 29126, 3071, 3162, 3458, 348, 3603, 3627, 3642, 3676, 3965, 397, 4067, 4092, 4283, 4318, 4354, 51225, 5168, 5293, 5547, 55619, 5724, 5734, 5788, 58191, 5880, 6347, 6351, 6352, 6355,…	534	0.779191	3.65329e-06	3.95299e-05	up	101, 10154, 10221, 10396, 10507, 11035, 11151, 11240, 11314, 120892, 1230, 1435, 1436, 152007, 1588, 1636, 1839, 199, 2022, 2185, 221178, 2268, 23129, 2324, 23328, 2886, 29126, 3071, 3162, 3315, 3383, 348, 3488, 3554, 3570, 3579, 3627, 3717, 3815, 3868, 4067, 4070, 4283, 4318, 4319, 4354, 4680, 5031, 50488, 50507, 51466, 54361, 55619, 5585, 5629, 57118, 5728, 5734, 57406, 5743, 57688, 5788, 5795,…	NA	NA	NA	NA	NA	NA	571	0.846781	0.000242716	0.00974253	up	10371, 10395, 10396, 10563, 11035, 120892, 127435, 1277, 1281, 1512, 152007, 1601, 1634, 1636, 1809, 1839, 1901, 2022, 2113, 2152, 2252, 23129, 2324, 25930, 284, 3071, 3082, 3373, 347, 3491, 3603, 3690, 3791, 3815, 3908, 3910, 3911, 393, 4035, 4067, 4233, 4851, 51466, 5176, 5364, 54538, 5473, 5629, 5649, 56920, 5793, 6239, 6387, 6403, 6423, 7010, 7026, 7040, 7048, 7060, 7075, 7474, 7869, 79148, 7…	581	1.39734	1.93231e-06	3.70183e-05	down	10076, 10370, 10395, 10501, 10512, 11240, 120892, 1230, 1240, 127435, 1436, 147372, 152007, 1601, 1634, 1636, 177, 1839, 199, 2022, 2242, 2268, 22846, 23129, 23328, 2335, 23603, 247, 284, 29, 2920, 2921, 301, 306, 3071, 3162, 3373, 348, 3678, 3725, 375611, 388, 3958, 4035, 4354, 4680, 50488, 51466, 5362, 5467, 5581, 5587, 5649, 5724, 57343, 5800, 58191, 6387, 6403, 653, 6546, 6714, 6793, 7040, 70…	NA	NA	NA	NA	NA	NA	558	1.08762	0.00128825	0.0161831	down	101, 102, 10505, 10509, 10519, 10631, 10653, 11149, 11151, 11314, 114757, 1230, 1240, 1277, 1281, 1366, 1435, 1436, 152007, 1524, 1729, 182, 1880, 199, 2022, 2192, 22876, 22919, 23129, 23213, 2335, 23654, 2768, 285, 29085, 29126, 29984, 3071, 3309, 3383, 3488, 3491, 3627, 3675, 3676, 3678, 3685, 3690, 3717, 3791, 3911, 3918, 393, 3965, 4067, 4072, 4088, 411, 4193, 4254, 4283, 4318, 4323, 4690, 49…	565	0.887393	1.25201e-06
GO:0042098	T cell proliferation	GOBP	no	6	124	0.423835	3.30699e-32	2.96546e-30	up	1051, 10673, 11119, 11151, 11326, 1493, 1794, 2534, 29126, 3071, 3109, 3113, 3115, 3133, 3458, 3559, 3594, 3606, 3620, 3659, 3718, 3965, 5027, 51744, 5294, 54440, 5699, 5788, 5880, 6304, 6352, 64926, 6504, 6556, 6693, 7040, 7292, 729230, 7412, 7535, 80380, 81704, 84433, 84868, 8740, 916, 920, 923, 942	116	0.652185	4.89553e-09	1.03698e-07	up	100133941, 1051, 10673, 11035, 11119, 11151, 11326, 1493, 1604, 1794, 199, 29126, 3071, 3109, 3113, 3115, 3133, 3481, 3553, 3559, 3594, 3600, 3620, 3659, 3718, 5294, 54361, 54440, 57162, 5777, 5788, 6304, 64926, 6556, 6693, 6777, 7040, 81704, 84868, 8740, 8764, 920	130	1.18772	2.22291e-06	5.22385e-05	down	10148, 10385, 10673, 10859, 11035, 11151, 11326, 1493, 1794, 199, 2534, 283234, 3071, 3109, 3115, 3559, 3718, 3965, 4690, 5027, 50943, 51561, 51744, 5294, 54440, 57678, 5777, 5788, 5880, 6304, 64926, 6504, 6556, 6693, 6777, 6850, 7037, 729230, 7293, 7412, 7535, 81704, 84433, 84868, 8654, 8740, 8764, 896, 916, 920, 923, 940, 942	NA	NA	NA	NA	NA	NA	131	1.74179	6.77499e-10	3.28085e-08	down	1051, 11326, 1604, 177, 1794, 199, 2615, 283234, 301, 3071, 3113, 3115, 3594, 3958, 5027, 54440, 5777, 6556, 6693, 7037, 7040, 80381, 81704, 84868, 920, 977	125	1.16737	0.00455128	0.0340727	down	10288, 10385, 10673, 10859, 11035, 11119, 11146, 11151, 115650, 1739, 1794, 23308, 2534, 2615, 283234, 301, 3071, 30835, 3479, 3559, 3594, 3600, 3606, 3620, 3659, 3718, 3958, 3965, 4860, 5294, 54440, 5532, 5699, 5788, 6363, 6693, 7292, 7535, 80380, 81704, 8654, 8767, 916, 920, 923	118	1.22855	3.46343e-07	2.12877e-05	down	10385, 10673, 11151, 11326, 1493, 1794, 199, 2000, 2302, 23308, 27242, 29126, 3071, 3109, 3113, 3115, 3481, 3485, 3553, 3559, 3600, 3659, 3718, 3965, 4179, 4690, 50943, 5294, 54361, 54440, 5699, 5788, 581, 5880, 6352, 64926, 6556, 6850, 7037, 7040, 7412, 7535, 7784, 80381, 84868, 8764, 920, 942	NA	NA	NA
GO:0042110	T cell activation	GOBP	no	6	327	0.430949	2.44715e-49	7.0709e-47	up	101, 10125, 1051, 10673, 11119, 11151, 11314, 11326, 114836, 1493, 1794, 1880, 197358, 201633, 2207, 2534, 26191, 26253, 28755, 29126, 29851, 3071, 3109, 3113, 3115, 3117, 3119, 3122, 3123, 3127, 3133, 3458, 3559, 3575, 3594, 3606, 3620, 3659, 3662, 3683, 3702, 3718, 3902, 3932, 3936, 3955, 3965, 399, 4067, 5027, 51744, 5293, 5294, 54440, 54518, 55824, 567, 5699, 5734, 57580, 5788, 5873, 5880, 63…	305	0.619098	1.92482e-17	1.08114e-15	up	100133941, 101, 10125, 1051, 10673, 11035, 11119, 11151, 11314, 11326, 114548, 1326, 1493, 1604, 1794, 1803, 1840, 1958, 1960, 199, 201633, 26191, 26253, 28755, 29126, 29851, 3071, 3109, 3113, 3115, 3117, 3122, 3123, 3127, 3133, 3142, 3383, 3481, 3553, 3559, 3594, 3600, 3620, 3659, 3662, 3683, 3702, 3718, 3815, 3936, 399, 4067, 5294, 54361, 54440, 54518, 55824, 567, 57162, 5734, 57580, 5777, 5788…	341	1.20567	6.73712e-15	4.6019e-13	down	10125, 10148, 10385, 10538, 10673, 10859, 11035, 11151, 11314, 11326, 114836, 1326, 1445, 146850, 1493, 1794, 1803, 1840, 1880, 197358, 199, 201633, 2207, 2534, 26191, 2625, 26253, 27240, 283234, 2841, 28639, 28755, 2885, 2934, 29851, 30009, 3071, 3077, 3109, 3111, 3115, 3142, 3454, 3559, 3662, 3683, 3702, 3707, 3718, 3815, 387357, 3932, 3936, 3965, 399, 4063, 4067, 4690, 5027, 50943, 51176, 5133…	NA	NA	NA	NA	NA	NA	355	1.49746	1.67735e-07	4.21757e-06	down	1051, 11326, 1604, 177, 1794, 1803, 199, 2207, 2615, 26253, 283234, 301, 3071, 3113, 3115, 3117, 3118, 3119, 3120, 3122, 3123, 3127, 3594, 3683, 3955, 3958, 5027, 54440, 5590, 5777, 5914, 6556, 6693, 6714, 7037, 7040, 7048, 7454, 79626, 80381, 81704, 84868, 920, 977, 9935	322	1.19227	3.73659e-07	1.42727e-05	down	10125, 10288, 10385, 10673, 10859, 11005, 11035, 11119, 11146, 11151, 11314, 115650, 1236, 146850, 1739, 1794, 1840, 1880, 197358, 201633, 23303, 23308, 2534, 2615, 26191, 2625, 27086, 283234, 2841, 28755, 301, 3071, 30835, 3123, 3142, 3479, 3559, 3594, 3600, 3606, 3620, 3659, 3683, 3702, 3718, 3815, 3902, 3932, 3958, 3965, 3981, 399, 4860, 5294, 54440, 54518, 5532, 55423, 55824, 56603, 5699, 578…	309	1.15127	8.49135e-06	0.000275729	down	100507436, 101, 10385, 10673, 10808, 11151, 11314, 11326, 1209, 1493, 1650, 1794, 1880, 199, 2000, 2175, 2177, 2207, 2280, 2302, 2319, 23210, 23308, 26191, 27242, 28755, 29102, 29126, 3071, 30968, 3109, 3113, 3115, 3122, 3123, 3127, 3383, 3481, 3485, 3553, 3559, 3575, 3600, 3659, 3683, 3718, 3902, 3932, 3965, 4067, 4088, 4179, 4690, 5063, 5075, 50943, 5294, 54361, 54440, 54518, 54567, 567, 5699, …	NA	NA	NA
GO:0042303	molting cycle	GOBP	no	6	75	3.36432	0.0106633	0.0447619	down	5743, 8549	NA	NA	NA	NA	NA	NA	73	0.68829	2.48188e-19	2.39899e-17	up	1001, 10468, 10848, 10855, 11005, 11166, 147495, 162514, 1956, 196264, 2263, 22943, 2304, 27152, 3229, 3624, 3861, 3868, 3872, 3911, 4488, 50814, 5154, 55366, 55504, 57216, 5743, 6662, 7042, 79152, 80326, 8323, 84283, 8456, 8626, 94234, 9620	71	2.73011	6.87276e-05	0.00323957	down	1001, 10468, 135228, 2263, 25928, 3229, 3861, 3868, 3872, 55366, 8626, 94234	NA	NA	NA	NA	NA	NA	78	0.806211	0.00613587	0.0422487	up	1001, 10468, 10855, 1499, 16, 1896, 1956, 2263, 2304, 25836, 25928, 2778, 3065, 3066, 3488, 3861, 3868, 3872, 3911, 4038, 4851, 50814, 538, 57216, 6469, 6608, 6662, 80199, 80326, 8456, 8626, 94234, 9620	79	0.848464	2.62022e-06	0.000104063	up	10848, 11005, 11166, 135228, 147495, 1499, 162514, 1775, 1896, 196264, 2252, 340481, 3861, 3872, 4038, 4488, 538, 55366, 55504, 60485, 6608, 6662, 7042, 79152, 7976, 80199, 80326, 84283, 8549, 8626, 8643, 8861, 91, 9355	71	1.20157	0.000256338
GO:0042633	hair cycle	GOBP	no	6	75	3.36432	0.0106633	0.0447619	down	5743, 8549	NA	NA	NA	NA	NA	NA	73	0.68829	2.48188e-19	2.39899e-17	up	1001, 10468, 10848, 10855, 11005, 11166, 147495, 162514, 1956, 196264, 2263, 22943, 2304, 27152, 3229, 3624, 3861, 3868, 3872, 3911, 4488, 50814, 5154, 55366, 55504, 57216, 5743, 6662, 7042, 79152, 80326, 8323, 84283, 8456, 8626, 94234, 9620	71	2.73011	6.87276e-05	0.00323957	down	1001, 10468, 135228, 2263, 25928, 3229, 3861, 3868, 3872, 55366, 8626, 94234	NA	NA	NA	NA	NA	NA	78	0.806211	0.00613587	0.0422487	up	1001, 10468, 10855, 1499, 16, 1896, 1956, 2263, 2304, 25836, 25928, 2778, 3065, 3066, 3488, 3861, 3868, 3872, 3911, 4038, 4851, 50814, 538, 57216, 6469, 6608, 6662, 80199, 80326, 8456, 8626, 94234, 9620	79	0.848464	2.62022e-06	0.000104063	up	10848, 11005, 11166, 135228, 147495, 1499, 162514, 1775, 1896, 196264, 2252, 340481, 3861, 3872, 4038, 4488, 538, 55366, 55504, 60485, 6608, 6662, 7042, 79152, 7976, 80199, 80326, 84283, 8549, 8626, 8643, 8861, 91, 9355	71	1.20157	0.000256338
GO:0043207	response to external biotic stimulus	GOBP	no	6	528	0.506277	7.76684e-38	9.18076e-36	up	10062, 10068, 10133, 10225, 10346, 10410, 1051, 10561, 10563, 10578, 10581, 10964, 116071, 1234, 129607, 1439, 1535, 1634, 1794, 2149, 2207, 2268, 23166, 23406, 23643, 249, 2534, 25939, 26191, 26253, 2633, 2635, 2672, 29, 3055, 3133, 3394, 3433, 3437, 3458, 3500, 3514, 3559, 356, 3587, 3594, 3604, 3606, 3620, 3627, 3659, 3662, 3932, 3965, 4067, 4069, 4208, 4283, 4360, 445, 4599, 4600, 4939, 5027,…	524	0.619698	1.60082e-21	1.52956e-19	up	100133941, 10018, 10221, 10225, 10346, 1051, 10625, 10804, 10964, 11040, 11213, 1130, 114548, 116071, 117854, 1234, 129607, 1439, 1604, 1794, 19, 200315, 201294, 2268, 22904, 23166, 23208, 23328, 2353, 249, 25939, 26191, 26253, 2633, 3055, 3133, 3315, 3383, 3394, 3459, 3500, 3501, 3503, 3514, 3538, 3539, 3553, 3559, 3570, 3587, 3594, 3600, 3604, 3620, 3627, 3656, 3659, 3662, 3663, 3669, 3717, 372…	559	1.12255	1.29916e-07	3.73909e-06	down	10060, 10062, 10225, 10333, 10475, 10533, 10538, 10563, 10577, 10859, 11040, 11096, 11213, 11334, 1191, 1233, 1234, 131, 1439, 1524, 1535, 1634, 1794, 1910, 200316, 201294, 2207, 2268, 23166, 23208, 2326, 23406, 23643, 23765, 249, 2534, 26191, 2625, 26253, 2672, 283234, 284297, 2876, 28912, 30009, 3055, 330, 3394, 3454, 3455, 3493, 3497, 3500, 3501, 3502, 3503, 3507, 3514, 3538, 3539, 3551, 3559,…	NA	NA	NA	NA	NA	NA	570	1.57667	5.01013e-12	4.29557e-10	down	10062, 1051, 1118, 1604, 1634, 1755, 1794, 201294, 2207, 2268, 2326, 23328, 23406, 2353, 249, 25939, 26253, 283234, 28442, 29, 2920, 2921, 3055, 306, 3140, 3240, 3373, 3394, 3433, 3434, 3437, 3507, 3587, 3594, 3663, 3725, 3764, 4069, 4129, 4360, 5027, 51284, 51311, 5225, 54, 54209, 54210, 5467, 558, 5581, 5724, 58191, 58484, 59, 5914, 6279, 6280, 6387, 6403, 64170, 6556, 6590, 6693, 6714, 695, 70…	537	1.24194	3.86191e-15	4.69986e-13	down	10060, 10068, 10221, 10225, 10288, 10346, 10379, 10410, 10417, 10475, 10561, 10563, 10622, 10859, 10891, 10964, 11005, 11019, 11040, 1118, 11213, 1130, 114609, 116842, 1234, 1236, 129607, 133396, 1439, 1594, 1794, 1910, 200316, 201294, 2268, 22861, 23166, 23208, 2326, 23406, 23586, 24138, 2534, 25939, 26191, 2625, 2633, 2635, 2672, 27086, 283234, 284297, 2919, 2920, 330, 3394, 3433, 3434, 3455, 3…	509	1.1721	6.1853e-10	9.39256e-08	down	10018, 100507436, 10333, 10410, 10417, 10561, 10577, 10964, 1173, 1234, 129607, 140823, 1439, 1524, 1535, 163351, 1794, 200316, 201294, 2023, 2207, 22904, 22948, 23166, 23208, 23406, 23643, 249, 25939, 26191, 27242, 27350, 284297, 2876, 29102, 3055, 3065, 3140, 3148, 330, 3383, 3394, 340061, 3434, 3437, 3455, 3460, 3500, 3553, 3559, 3587, 3588, 3600, 3604, 3627, 3654, 3656, 3659, 3661, 3665, 3669…	NA	NA	NA
GO:0043588	skin development	GOBP	no	6	169	2.91925	0.000666833	0.00410437	down	26154, 388697, 6698, 6699, 6707, 7021, 8549	166	0.723388	1.32353e-05	0.000119644	up	1001, 10628, 1364, 147495, 2355, 23581, 26524, 3488, 353145, 360, 3713, 3868, 5453, 54544, 57216, 574414, 6261, 6278, 6615, 6662, 6700, 6703, 6704, 6705, 6706, 7051, 7421, 7538, 80326, 84283, 84518, 8456, 84648	176	0.667866	1.06872e-41	1.82503e-38	up	1001, 10413, 10468, 10626, 10855, 10999, 11005, 11166, 125981, 1289, 1364, 147495, 1475, 151516, 1594, 163778, 182, 1832, 1956, 1969, 2069, 2125, 2263, 22943, 23022, 2304, 23086, 2312, 2317, 23254, 2355, 242, 26154, 2707, 27152, 2810, 28514, 301, 3229, 353145, 360, 3624, 3655, 3664, 3673, 3675, 3691, 3713, 3728, 3848, 3868, 3872, 3911, 4488, 5017, 50509, 50814, 5154, 51761, 54206, 5453, 54544, 54…	NA	NA	NA	NA	NA	NA	NA	NA	NA	NA	NA	NA	186	0.805373	3.43251e-05	0.000681965	up	1001, 10468, 10626, 10855, 10999, 1364, 1499, 16, 168002, 1718, 182, 1832, 1896, 1956, 2125, 2263, 2304, 2355, 247, 25928, 26154, 2629, 2707, 2778, 2810, 28514, 3065, 3066, 3204, 3488, 3664, 3675, 3691, 3728, 3868, 3872, 3911, 4038, 4851, 50814, 538, 5604, 57216, 574414, 6469, 64919, 6608, 6662, 6701, 6704, 6705, 6706, 6768, 7062, 7474, 7538, 79977, 80199, 80326, 81858, 8202, 8456, 84648, 8626, 8…	176	0.795501	2.97245e-22	3.83669e-19	up	10413, 10628, 10999, 11005, 11166, 135228, 147495, 1499, 151516, 1718, 1775, 1832, 1896, 2125, 2252, 23022, 23086, 2312, 239, 242, 340481, 360, 3713, 3728, 3848, 3849, 3858, 3872, 388697, 4038, 4488, 5017, 51761, 5310, 538, 5493, 55366, 55504, 56603, 59344, 60485, 6278, 64919, 6608, 6662, 6699, 6700, 6703, 6704, 7042, 7051, 7062, 7421, 7474, 79152, 7976, 80199, 80326, 84283, 84518, 84648, 8549, 8…	163	1.42231	1.51424e-27
GO:0045123	cellular extravasation	GOBP	no	6	36	0.464424	9.25965e-11	1.57384e-09	up	101, 29, 3672, 3676, 3689, 3695, 5175, 5293, 5294, 5724, 5734, 6347, 6387, 6404, 729230, 7412	33	0.711344	0.0144814	0.0490796	up	101, 11035, 3383, 3554, 3689, 3695, 5294, 54210, 5734	36	1.30606	1.5076e-08	5.51673e-07	down	11035, 2650, 3554, 3676, 3689, 3695, 5175, 5294, 54210, 5724, 5734, 6366, 6387, 6401, 6404, 7124, 729230, 7412, 80310	NA	NA	NA	NA	NA	NA	38	1.80268	5.10229e-06	8.42812e-05	down	29, 3689, 5175, 54210, 5724, 6387, 6403, 6404	NA	NA	NA	NA	NA	NA	35	1.29813	9.33337e-07	4.67846e-05	down	101, 3383, 3672, 3676, 3689, 3695, 5294, 5724, 6401, 6404, 7412, 83483	37	0.832061	0.000197792
GO:0045321	leukocyte activation	GOBP	no	6	518	0.413102	1.54966e-64	1.00748e-61	up	10062, 101, 10125, 10320, 1051, 10666, 10673, 11119, 11151, 11314, 11326, 114836, 116071, 1435, 1493, 150372, 1794, 1880, 197358, 201633, 2207, 2242, 2268, 22806, 22918, 2534, 26191, 26253, 28755, 29, 29126, 29851, 3071, 3109, 3113, 3115, 3117, 3119, 3122, 3123, 3127, 3133, 3162, 3398, 3458, 3500, 3514, 3559, 3575, 3594, 3606, 3614, 3620, 3624, 3635, 3659, 3662, 3676, 3683, 3689, 3702, 3718, 3744…	493	0.545695	3.73608e-32	1.86767e-29	up	100133941, 101, 10125, 10320, 10451, 10461, 1051, 10666, 10673, 11035, 11119, 11151, 11314, 11326, 114548, 116071, 1316, 1326, 1435, 1493, 150372, 1604, 1794, 1803, 1840, 1958, 196, 1960, 199, 201294, 201633, 2047, 2185, 2268, 22806, 22904, 26191, 26253, 28755, 29126, 29760, 29851, 3071, 3109, 3113, 3115, 3117, 3122, 3123, 3127, 3133, 3142, 3162, 3383, 3398, 3481, 3500, 3501, 3503, 3514, 3538, 35…	545	1.29281	1.87308e-37	1.37083e-34	down	10062, 10125, 10148, 10320, 10333, 10385, 10461, 10538, 10666, 10673, 10859, 11035, 11151, 112616, 11314, 11326, 11334, 114836, 1191, 1326, 1445, 146850, 1493, 150372, 1524, 1794, 1803, 1840, 1880, 197358, 199, 200558, 201294, 201633, 2047, 2185, 2207, 2242, 2268, 22806, 2294, 23075, 2322, 2534, 26191, 2625, 26253, 27240, 283234, 2841, 28639, 28755, 2885, 2934, 29760, 29851, 30009, 3071, 3077, 30…	NA	NA	NA	NA	NA	NA	568	1.54066	8.33938e-11	5.24841e-09	down	10062, 1051, 11326, 150372, 1604, 177, 1794, 1803, 199, 201294, 2207, 2242, 2268, 2615, 26253, 283234, 28442, 29, 301, 306, 3071, 3113, 3115, 3117, 3118, 3119, 3120, 3122, 3123, 3127, 3162, 3507, 3594, 3614, 3624, 3683, 3689, 3725, 374403, 3955, 3958, 4242, 4332, 5027, 51284, 51311, 54440, 55361, 558, 5581, 5590, 5724, 5777, 5914, 6404, 6556, 6688, 6693, 6714, 683, 695, 7037, 7040, 7048, 7057, 70…	525	1.27762	3.85204e-19	8.06309e-17	down	10125, 10288, 10320, 10385, 10666, 10673, 10859, 11005, 11035, 11119, 11146, 11151, 112616, 11314, 1141, 114609, 115650, 1236, 133396, 146850, 1739, 1794, 1840, 1880, 197358, 201294, 201633, 2268, 22806, 2322, 23303, 23308, 2534, 2615, 26191, 2621, 2625, 27086, 283234, 2841, 28755, 29760, 301, 3070, 3071, 30835, 3123, 3142, 3479, 3493, 3500, 3502, 3507, 3514, 3516, 3538, 3539, 3559, 3594, 3600, 3…	498	1.13591	1.52474e-06	6.96659e-05	down	100507436, 101, 102, 1026, 10333, 10385, 10397, 10461, 10673, 10808, 11151, 112616, 11314, 11326, 1209, 1435, 1493, 150372, 1524, 1650, 1794, 1880, 199, 2000, 201294, 2047, 2175, 2177, 2207, 2280, 22806, 22904, 22918, 2302, 2319, 23210, 23308, 26191, 27242, 286410, 28755, 29102, 29126, 3070, 3071, 30968, 3109, 3113, 3115, 3122, 3123, 3127, 3383, 3481, 3485, 3500, 3553, 3559, 3575, 3600, 3624, 363…	NA	NA	NA
GO:0046649	lymphocyte activation	GOBP	no	6	452	0.421402	4.85395e-59	2.52454e-56	up	101, 10125, 10320, 1051, 10673, 11119, 11151, 11314, 11326, 114836, 1493, 150372, 1794, 1880, 197358, 201633, 2207, 22806, 2534, 26191, 26253, 28755, 29126, 29851, 3071, 3109, 3113, 3115, 3117, 3119, 3122, 3123, 3127, 3133, 3398, 3458, 3500, 3514, 3559, 3575, 3594, 3606, 3614, 3620, 3624, 3635, 3659, 3662, 3676, 3683, 3689, 3702, 3718, 374403, 3902, 3932, 3936, 3955, 3965, 399, 4067, 4208, 4242, …	430	0.545872	1.41269e-30	6.42004e-28	up	100133941, 101, 10125, 10320, 10451, 10461, 1051, 10673, 11035, 11119, 11151, 11314, 11326, 114548, 1316, 1326, 1493, 150372, 1604, 1794, 1803, 1840, 1958, 196, 1960, 199, 201294, 201633, 2047, 2185, 22806, 26191, 26253, 28755, 29126, 29760, 29851, 3071, 3109, 3113, 3115, 3117, 3122, 3123, 3127, 3133, 3142, 3383, 3398, 3481, 3500, 3501, 3503, 3514, 3538, 3539, 3553, 3559, 3594, 3600, 3620, 3635, …	474	1.29967	1.88148e-36	8.76257e-34	down	10125, 10148, 10320, 10385, 10461, 10538, 10673, 10859, 11035, 11151, 112616, 11314, 11326, 11334, 114836, 1326, 1445, 146850, 1493, 150372, 1794, 1803, 1840, 1880, 197358, 199, 200558, 201294, 201633, 2047, 2185, 2207, 22806, 23075, 2322, 2534, 26191, 2625, 26253, 27240, 283234, 2841, 28639, 28755, 2885, 2934, 29760, 29851, 30009, 3071, 3077, 3087, 3109, 3111, 3115, 3142, 3398, 3454, 3493, 3497,…	NA	NA	NA	NA	NA	NA	497	1.48207	2.30009e-08	7.38004e-07	down	1051, 11326, 150372, 1604, 177, 1794, 1803, 199, 201294, 2207, 2615, 26253, 283234, 28442, 301, 3071, 3113, 3115, 3117, 3118, 3119, 3120, 3122, 3123, 3127, 3507, 3594, 3614, 3624, 3683, 3689, 374403, 3955, 3958, 4242, 4332, 5027, 54440, 558, 5590, 5777, 5914, 6556, 6688, 6693, 6714, 683, 695, 7037, 7040, 7048, 7099, 7454, 7940, 79626, 80381, 81704, 84868, 8741, 920, 9466, 975, 977, 9935	456	1.30072	1.77568e-20	5.16231e-18	down	10125, 10288, 10320, 10385, 10673, 10859, 11005, 11035, 11119, 11146, 11151, 112616, 11314, 1141, 114609, 115650, 1236, 146850, 1739, 1794, 1840, 1880, 197358, 201294, 201633, 22806, 2322, 23303, 23308, 2534, 2615, 26191, 2621, 2625, 27086, 283234, 2841, 28755, 29760, 301, 3070, 3071, 30835, 3123, 3142, 3479, 3493, 3500, 3502, 3507, 3514, 3516, 3538, 3539, 3559, 3594, 3600, 3606, 3620, 3635, 3659…	431	1.1415	2.19753e-06	9.45488e-05	down	100507436, 101, 1026, 10385, 10461, 10673, 10808, 11151, 112616, 11314, 11326, 1209, 1493, 150372, 1650, 1794, 1880, 199, 2000, 201294, 2047, 2175, 2177, 2207, 2280, 22806, 2302, 2319, 23210, 23308, 26191, 27242, 286410, 28755, 29102, 29126, 3070, 3071, 30968, 3109, 3113, 3115, 3122, 3123, 3127, 3383, 3481, 3485, 3500, 3553, 3559, 3575, 3600, 3624, 3635, 3659, 3676, 3683, 3689, 3718, 3902, 3932, …	NA	NA	NA
GO:0046651	lymphocyte proliferation	GOBP	no	6	170	0.40612	1.4374e-42	2.87536e-40	up	1051, 10673, 11119, 11151, 11314, 11326, 114836, 1493, 1794, 1880, 22806, 2534, 26191, 29126, 3071, 3109, 3113, 3115, 3133, 3458, 3559, 3575, 3594, 3606, 3614, 3620, 3635, 3659, 3718, 3965, 4067, 4208, 4332, 4773, 5027, 51744, 5294, 54440, 5699, 5788, 5880, 6304, 6352, 64926, 6504, 6556, 6693, 683, 7040, 7099, 7292, 729230, 7412, 7535, 80380, 81704, 84433, 84868, 8740, 916, 920, 923, 942, 952, 95…	159	0.629744	1.92989e-12	7.19963e-11	up	100133941, 10451, 1051, 10673, 11035, 11119, 11151, 11314, 11326, 1493, 1604, 1794, 196, 199, 22806, 26191, 29126, 3071, 3109, 3113, 3115, 3133, 3481, 3553, 3559, 3594, 3600, 3620, 3635, 3659, 3718, 4067, 4332, 4773, 5294, 54361, 54440, 5580, 5585, 57162, 5777, 5788, 604, 6304, 639, 64926, 6556, 6693, 6777, 683, 7040, 7099, 7940, 81704, 84868, 8660, 8740, 8764, 920, 952, 972	178	1.24624	1.96785e-14	1.27612e-12	down	10148, 10385, 10673, 10859, 11035, 11151, 11314, 11326, 114836, 1493, 1794, 1880, 199, 22806, 2322, 2534, 26191, 283234, 3071, 3109, 3115, 3559, 3635, 3718, 3965, 4064, 4067, 4208, 4332, 4690, 472, 5027, 50943, 51176, 51237, 51561, 51744, 5294, 54440, 5580, 5585, 57678, 5777, 5788, 5880, 596, 6304, 64926, 6504, 6556, 6693, 6777, 683, 6850, 7037, 729230, 7293, 7412, 7535, 7940, 81704, 84433, 84868…	NA	NA	NA	NA	NA	NA	184	1.65426	4.20358e-09	1.65299e-07	down	1051, 11326, 1604, 177, 1794, 199, 2615, 283234, 301, 3071, 3113, 3115, 3594, 3614, 3958, 4332, 5027, 54440, 5777, 6556, 6693, 683, 7037, 7040, 7099, 7940, 80381, 81704, 84868, 920, 975, 977	170	1.18962	0.000130352	0.00202414	down	10288, 10385, 10673, 10859, 11035, 11119, 11146, 11151, 11314, 1141, 114609, 115650, 1739, 1794, 1880, 22806, 2322, 23308, 2534, 2615, 26191, 283234, 301, 3070, 3071, 30835, 3479, 3559, 3594, 3600, 3606, 3620, 3635, 3659, 3718, 3958, 3965, 4064, 4208, 472, 4773, 4860, 5294, 54440, 5532, 5699, 5788, 6363, 6693, 7099, 7292, 7535, 80380, 81704, 8654, 8767, 916, 920, 923, 972	164	1.20512	5.75154e-07	3.19303e-05	down	1026, 10385, 10673, 11151, 11314, 11326, 1493, 1794, 1880, 199, 2000, 22806, 2302, 23308, 26191, 27242, 29126, 3070, 3071, 3109, 3113, 3115, 3481, 3485, 3553, 3559, 3575, 3600, 3635, 3659, 3718, 3965, 4067, 4179, 4690, 50943, 5294, 54361, 54440, 5699, 5788, 581, 5880, 6352, 6461, 64926, 6556, 6850, 7037, 7040, 7099, 7412, 7535, 7784, 80381, 84868, 8764, 89780, 920, 942, 958, 972	NA	NA	NA
GO:0048870	cell motility	GOBP	no	6	965	0.613522	9.83165e-24	5.38257e-22	up	101, 10154, 10396, 10507, 10563, 10631, 11151, 11240, 11314, 120892, 1230, 1234, 1240, 1277, 1278, 1281, 140885, 1435, 1436, 1441, 1490, 152007, 1545, 1601, 1634, 1636, 1880, 2022, 2113, 2149, 2207, 221178, 2242, 2252, 2268, 22846, 23129, 23213, 2335, 2357, 2358, 2359, 2534, 29, 29126, 30011, 3055, 3071, 3162, 3458, 347733, 348, 3603, 3627, 3635, 3642, 3672, 3676, 3683, 3687, 3689, 3695, 3718, 39…	911	0.714801	4.85633e-14	2.02307e-12	up	100133941, 10082, 101, 10154, 10221, 10396, 10451, 10461, 10507, 11035, 11151, 11156, 11240, 1130, 11314, 120892, 1230, 1234, 133746, 140885, 1435, 1436, 1441, 147495, 152007, 1588, 1636, 1803, 1839, 1960, 199, 2022, 2047, 2185, 2191, 221178, 221692, 2268, 23129, 2324, 23328, 2357, 2358, 25981, 2683, 27185, 2867, 2886, 29126, 30011, 3055, 3071, 3162, 3315, 3383, 3397, 348, 3488, 3553, 3554, 3570,…	NA	NA	NA	NA	NA	NA	964	0.861544	0.000384754	0.0132116	up	10082, 10188, 10371, 10395, 10396, 10563, 109, 11035, 115908, 120892, 124976, 127435, 1277, 1278, 1281, 1441, 1512, 152007, 1601, 1634, 1636, 1803, 1809, 1839, 1901, 1910, 201161, 2022, 2028, 2078, 2113, 2152, 2252, 23129, 2324, 23513, 23657, 25930, 25981, 2622, 2823, 284, 3071, 3082, 3164, 3373, 347, 3491, 3603, 3683, 3687, 3690, 3791, 3815, 3908, 3910, 3911, 393, 4035, 4067, 4208, 4233, 4692, 4…	980	1.3901	5.68343e-08	1.61545e-06	down	10076, 10370, 10395, 10501, 10512, 11240, 120892, 1230, 1240, 127435, 140885, 1436, 1441, 1464, 147372, 1490, 152007, 1601, 1634, 1636, 1803, 1839, 199, 2022, 2207, 221692, 2242, 2268, 22846, 23129, 23328, 2335, 23428, 2348, 2357, 2358, 2359, 23603, 23767, 247, 284, 29, 2920, 2921, 301, 3055, 306, 3071, 3074, 3162, 3164, 3373, 348, 3678, 3683, 3687, 3689, 3725, 375611, 3849, 388, 3958, 4035, 409,…	NA	NA	NA	NA	NA	NA	944	1.06665	0.0018889	0.0212934	down	101, 10103, 102, 10461, 10505, 10509, 10519, 10544, 10630, 10631, 10653, 109, 11149, 11151, 11156, 11314, 114757, 115908, 1230, 1234, 1240, 1277, 1278, 1281, 1289, 1366, 1435, 1436, 1441, 1490, 152007, 1524, 1729, 182, 1880, 1951, 199, 199953, 2022, 2028, 2042, 2047, 2191, 2192, 2196, 2207, 221002, 22801, 22876, 22919, 2302, 2304, 23129, 23213, 2335, 2359, 23654, 259266, 2683, 27237, 2768, 285, 2…	947	0.91211	2.15885e-05
GO:0050670	regulation of lymphocyte proliferation	GOBP	no	6	136	0.408858	2.26398e-37	2.50531e-35	up	1051, 10673, 11151, 11314, 11326, 1493, 1880, 22806, 26191, 29126, 3071, 3109, 3113, 3115, 3133, 3458, 3559, 3594, 3606, 3620, 3635, 3659, 3718, 3965, 4067, 4208, 4332, 4773, 51744, 54440, 5788, 5880, 6352, 64926, 6504, 6693, 683, 7040, 7099, 7292, 729230, 7412, 7535, 80380, 84433, 84868, 916, 920, 923, 942, 952, 958, 972, 975	127	0.643945	4.18614e-10	1.11661e-08	up	100133941, 10451, 1051, 10673, 11035, 11151, 11314, 11326, 1493, 1604, 196, 199, 22806, 26191, 29126, 3071, 3109, 3113, 3115, 3133, 3481, 3553, 3559, 3594, 3600, 3620, 3635, 3659, 3718, 4067, 4332, 4773, 54440, 5585, 57162, 5777, 5788, 604, 639, 64926, 6693, 6777, 683, 7040, 7099, 7940, 84868, 8660, 8764, 920, 952, 972	142	1.22633	2.83757e-10	1.43929e-08	down	10148, 10385, 10673, 10859, 11035, 11151, 11314, 11326, 1493, 1880, 199, 22806, 26191, 283234, 3071, 3109, 3115, 3559, 3635, 3718, 3965, 4067, 4208, 4332, 4690, 472, 50943, 51237, 51561, 51744, 54440, 5585, 57678, 5777, 5788, 5880, 596, 64926, 6504, 6693, 6777, 683, 6850, 7037, 729230, 7293, 7412, 7535, 7940, 84433, 84868, 8654, 8764, 916, 920, 923, 940, 942, 952, 975	NA	NA	NA	NA	NA	NA	143	1.65585	4.85225e-08	1.41772e-06	down	1051, 11326, 1604, 177, 199, 2615, 283234, 301, 3071, 3113, 3115, 3594, 3958, 4332, 54440, 5777, 6693, 683, 7037, 7040, 7099, 7940, 80381, 84868, 920, 975	136	1.17962	0.00123579	0.0122479	down	10288, 10385, 10673, 10859, 11035, 11146, 11151, 11314, 1141, 114609, 115650, 1739, 1880, 22806, 23308, 2615, 26191, 283234, 301, 3071, 30835, 3479, 3559, 3594, 3600, 3606, 3620, 3635, 3659, 3718, 3958, 3965, 4208, 472, 4773, 4860, 54440, 5788, 6363, 6693, 7099, 7292, 7535, 80380, 8654, 8767, 916, 920, 923, 972	132	1.22409	2.34095e-07	1.61313e-05	down	1026, 10385, 10673, 11151, 11314, 11326, 1493, 1880, 199, 22806, 2302, 23308, 26191, 27242, 29126, 3071, 3109, 3113, 3115, 3481, 3485, 3553, 3559, 3600, 3635, 3659, 3718, 3965, 4067, 4179, 4690, 50943, 54440, 5788, 5880, 6352, 64926, 6850, 7037, 7040, 7099, 7412, 7535, 7784, 80381, 84868, 8764, 89780, 920, 942, 958, 972	NA	NA	NA
GO:0050671	positive regulation of lymphocyte proliferation	GOBP	no	6	93	0.404701	2.33875e-31	1.84301e-29	up	10673, 11151, 1880, 29126, 3071, 3109, 3113, 3115, 3133, 3458, 3559, 3594, 3606, 3718, 3965, 4208, 4773, 51744, 54440, 5788, 6352, 64926, 6504, 6693, 683, 7099, 7292, 729230, 7412, 7535, 80380, 84433, 84868, 916, 920, 923, 942, 952, 958, 972, 975	84	0.66956	1.56963e-06	1.84626e-05	up	100133941, 10451, 10673, 11151, 1604, 199, 29126, 3071, 3109, 3113, 3115, 3133, 3481, 3553, 3559, 3594, 3600, 3718, 4773, 54440, 57162, 5788, 604, 64926, 6693, 6777, 683, 7099, 84868, 8660, 920, 952, 972	95	1.23998	5.92083e-09	2.35135e-07	down	10148, 10673, 11151, 1880, 199, 283234, 3071, 3109, 3115, 3559, 3718, 3965, 4208, 4690, 50943, 51561, 51744, 54440, 57678, 5788, 596, 64926, 6504, 6693, 6777, 683, 6850, 7037, 729230, 7293, 7412, 7535, 84433, 84868, 916, 920, 923, 940, 942, 952, 975	NA	NA	NA	NA	NA	NA	97	1.58683	4.15247e-05	0.000492459	down	1604, 177, 199, 283234, 301, 3071, 3113, 3115, 3594, 54440, 6693, 683, 7037, 7099, 80381, 84868, 920, 975	94	1.20307	0.00127355	0.0125705	down	10288, 10673, 11151, 1141, 114609, 115650, 1880, 23308, 283234, 301, 3071, 3479, 3559, 3594, 3600, 3606, 3718, 3965, 4208, 4773, 4860, 54440, 5788, 6363, 6693, 7099, 7292, 7535, 80380, 8767, 916, 920, 923, 972	88	1.23142	3.20343e-06	0.000124356	down	1026, 10673, 11151, 1880, 199, 23308, 29126, 3071, 3109, 3113, 3115, 3481, 3485, 3553, 3559, 3600, 3718, 3965, 4179, 4690, 50943, 54440, 5788, 6352, 64926, 6850, 7037, 7099, 7412, 7535, 7784, 80381, 84868, 89780, 920, 942, 958, 972	NA	NA	NA
GO:0050777	negative regulation of immune response	GOBP	no	6	81	0.495857	2.96037e-14	7.93654e-13	up	10062, 10225, 11314, 1281, 1493, 29, 3133, 3162, 3559, 3575, 3635, 3718, 3965, 4067, 409, 5272, 5788, 64092, 6504, 6693, 684, 7040, 710, 7292, 729230, 84868, 8832	77	0.645296	7.3238e-08	1.23272e-06	up	10225, 11213, 11314, 1378, 1493, 1604, 3133, 3142, 3162, 3559, 3635, 3718, 4067, 409, 5272, 5777, 5788, 604, 6318, 634, 64092, 6693, 7040, 710, 7128, 84868, 8832	84	1.1988	2.42224e-05	0.000384183	down	10062, 10225, 10859, 11213, 11314, 127943, 1378, 1493, 2294, 2876, 3077, 3142, 3162, 3559, 3635, 3718, 3965, 4067, 409, 50943, 56940, 5771, 5777, 5788, 64092, 6504, 6693, 7124, 729230, 79004, 84868, 8832, 90865, 9466, 9984	NA	NA	NA	NA	NA	NA	84	1.68828	1.14778e-06	2.36072e-05	down	10062, 1378, 1604, 2, 284, 29, 301, 3162, 3958, 409, 5468, 5777, 6693, 7040, 710, 84868, 8832, 9466	82	1.23543	0.000185399	0.00268751	down	10225, 10288, 10859, 11005, 11213, 11314, 2, 284, 301, 3142, 3559, 3635, 3718, 3958, 3965, 409, 5272, 5532, 5788, 6318, 64092, 6693, 684, 7042, 710, 7292, 79132, 84166, 8832, 90865, 9984	79	1.18196	0.00162654	0.0191294	down	100507436, 11314, 1281, 1493, 2302, 2876, 3559, 3575, 3635, 3718, 3965, 4067, 409, 50943, 5272, 5788, 634, 684, 7040, 7043, 7128, 84868, 8832, 9466	NA	NA	NA
GO:0050778	positive regulation of immune response	GOBP	no	6	472	0.400787	6.62358e-67	6.88985e-64	up	10062, 101, 10125, 10666, 10673, 11119, 11314, 11326, 114836, 115362, 118788, 123920, 1493, 150372, 1508, 1520, 1535, 1540, 1675, 2207, 2209, 2212, 2214, 2219, 2268, 23180, 2357, 2358, 2359, 23643, 2533, 2534, 26191, 26253, 2633, 2672, 26999, 28755, 3055, 3071, 3109, 3113, 3115, 3117, 3119, 3122, 3123, 3127, 3133, 3458, 3500, 3514, 3594, 3606, 3620, 3635, 3659, 3662, 3689, 3702, 3902, 3932, 3937,…	453	0.566882	9.2241e-28	2.56174e-25	up	101, 10125, 10451, 10666, 10673, 11119, 11213, 11314, 11326, 114548, 115362, 117854, 118788, 123920, 1378, 1493, 150372, 1520, 1604, 2099, 2209, 2212, 2214, 2268, 2357, 2358, 2533, 26191, 26253, 2633, 26999, 2867, 28755, 28908, 3055, 3071, 3109, 3113, 3115, 3117, 3122, 3123, 3127, 3133, 3142, 338382, 3500, 3501, 3503, 3514, 3538, 3539, 3553, 3594, 3600, 3620, 3635, 3656, 3659, 3662, 3684, 3689, 3…	492	1.28702	1.72524e-34	4.91021e-32	down	10010, 10062, 10093, 10095, 10125, 10333, 10666, 10673, 10695, 10859, 11213, 11314, 11326, 114836, 1191, 123920, 130132, 1378, 1445, 1493, 150372, 1508, 1513, 1520, 1535, 1675, 2099, 2207, 2209, 2214, 2219, 2268, 23098, 23180, 2359, 23643, 23705, 2533, 2534, 26191, 2625, 26253, 2672, 26999, 28299, 28457, 28639, 28755, 28820, 2885, 28908, 28912, 30009, 3055, 3071, 3109, 3115, 3142, 330, 3426, 3493…	NA	NA	NA	NA	NA	NA	528	1.77939	2.03533e-18	3.94251e-16	down	10062, 11326, 118788, 123920, 1378, 150372, 1508, 1520, 1604, 1675, 1755, 2, 2207, 2209, 2212, 2214, 2219, 2268, 2357, 2358, 2359, 23705, 26253, 28442, 301, 3055, 3071, 3113, 3115, 3117, 3118, 3119, 3120, 3122, 3123, 3127, 3507, 3594, 3689, 3958, 3984, 409, 4332, 5027, 51284, 51311, 5225, 54440, 5581, 5590, 5627, 5641, 5724, 5777, 58484, 5914, 64005, 64170, 6556, 6714, 695, 7037, 7040, 7099, 710,…	478	1.25809	5.84992e-16	7.84939e-14	down	10125, 10417, 10622, 10666, 10673, 10859, 11119, 11213, 11314, 114609, 115362, 115650, 1236, 130132, 1540, 163486, 2, 2069, 2219, 2268, 23098, 23180, 23586, 2359, 23705, 2533, 2534, 26191, 2625, 2633, 2672, 28299, 28755, 28908, 301, 3071, 30835, 3123, 3142, 330, 3426, 3493, 3500, 3502, 3507, 3514, 3538, 3539, 3551, 3594, 3600, 3606, 3620, 3635, 3659, 3665, 3702, 3783, 3902, 3932, 3937, 3958, 3965…	452	1.13857	2.36154e-06	9.81095e-05	down	101, 10211, 10318, 10333, 10417, 10616, 10673, 10695, 11314, 11326, 115362, 1493, 150372, 1513, 1520, 1535, 163486, 2099, 2207, 2212, 2214, 23180, 2359, 23643, 2533, 26191, 27242, 27293, 28755, 29085, 3055, 3071, 30849, 30968, 3109, 3113, 3115, 3122, 3123, 3127, 3148, 330, 3384, 340061, 3500, 3553, 3600, 3635, 3654, 3656, 3659, 3661, 3665, 3684, 3689, 3902, 3932, 3937, 3965, 4057, 4067, 409, 4179…	NA	NA	NA
GO:0050801	ion homeostasis	GOBP	no	6	427	0.648436	1.28072e-11	2.48222e-10	up	10312, 1043, 10563, 11151, 1193, 120892, 1230, 1234, 1535, 1634, 212, 2149, 22821, 2357, 2358, 2359, 2512, 2537, 309, 3162, 348, 356, 3627, 3708, 3932, 4067, 4092, 4283, 4502, 489, 5027, 51312, 5294, 5336, 54757, 552, 55647, 5579, 567, 5734, 5788, 6347, 6352, 6355, 6373, 6387, 64116, 6521, 6546, 6556, 6622, 7040, 7052, 719, 7226, 728, 729230, 79734, 81855, 8698, 920, 948, 952, 958	365	0.771571	2.11448e-05	0.000179157	up	100133941, 10312, 10518, 10962, 11151, 120892, 1230, 1234, 1258, 147138, 1604, 1649, 2099, 2185, 2357, 2358, 2495, 27185, 2730, 285195, 288, 30061, 3162, 348, 3579, 3627, 3708, 3717, 3759, 3934, 4067, 4283, 489, 5028, 51312, 51458, 5294, 54757, 5579, 56261, 567, 57192, 5734, 5777, 5788, 59340, 60675, 6261, 6279, 6280, 6337, 6373, 65125, 6556, 6714, 6786, 7040, 7052, 719, 728, 7421, 7504, 7779, 77…	400	1.11255	3.09745e-05	0.000471812	down	100533105, 10312, 10563, 10800, 10962, 11151, 118980, 1193, 120892, 1230, 1233, 1234, 147138, 1535, 155066, 1634, 1649, 1742, 1901, 1902, 1910, 2053, 2099, 2185, 22821, 23075, 23171, 23479, 2359, 2495, 2512, 261729, 26249, 2702, 27185, 2729, 2829, 2833, 284129, 2847, 285195, 286133, 287, 30061, 3074, 3077, 309, 3162, 348, 3708, 3932, 4067, 4881, 489, 4891, 5025, 5027, 51310, 5156, 5166, 5167, 523…	413	0.846947	0.000548669	0.017001	up	10312, 1043, 10563, 10568, 1080, 10800, 120892, 1604, 1634, 1901, 1910, 2034, 2273, 22821, 23171, 26249, 2702, 286133, 30061, 3791, 4067, 4881, 489, 5166, 5336, 55636, 56261, 5737, 6332, 6337, 6387, 64116, 6424, 654, 7040, 7052, 7225, 760, 7782, 79689, 84239, 857, 8671, 8692, 920, 948, 952	432	1.53086	2.76699e-09	1.14852e-07	down	1043, 10568, 1152, 120892, 1230, 123041, 1317, 1318, 155066, 1604, 1634, 2034, 2273, 23171, 23428, 2357, 2358, 2359, 2495, 2512, 284129, 2907, 3074, 3162, 348, 375611, 3778, 48, 5027, 5158, 5166, 5581, 5587, 56261, 57217, 5777, 6261, 6279, 6280, 6332, 6337, 6338, 6340, 6387, 64116, 6546, 6556, 6714, 7037, 7040, 7052, 719, 7225, 728, 760, 81855, 84959, 8698, 9114, 920, 9429, 948, 9498, 9914	NA	NA	NA	NA	NA	NA	NA	NA	NA	NA	NA	NA	399	0.879676	2.22614e-06
GO:0050863	regulation of T cell activation	GOBP	no	6	218	0.444881	1.69141e-37	1.91239e-35	up	101, 10125, 1051, 10673, 11151, 11314, 11326, 1493, 201633, 2534, 26191, 28755, 29126, 29851, 3071, 3109, 3113, 3115, 3117, 3119, 3122, 3123, 3127, 3133, 3458, 3559, 3575, 3594, 3606, 3620, 3659, 3662, 3718, 3902, 3932, 3965, 4067, 51744, 54440, 55824, 5788, 5880, 6347, 6352, 64127, 64926, 6504, 6693, 7040, 7292, 729230, 7409, 7412, 7535, 80380, 814, 84433, 84868, 8740, 914, 915, 916, 917, 919, 9…	206	0.647439	3.43475e-12	1.25331e-10	up	100133941, 101, 10125, 1051, 10673, 11035, 11151, 11314, 11326, 114548, 1326, 1493, 1604, 1803, 1840, 1960, 199, 201633, 26191, 28755, 29126, 29851, 3071, 3109, 3113, 3115, 3117, 3122, 3123, 3127, 3133, 3142, 3481, 3553, 3559, 3594, 3600, 3620, 3659, 3662, 3718, 4067, 54440, 55824, 57162, 5777, 5788, 5914, 604, 634, 639, 64127, 64926, 6693, 6714, 6777, 6935, 7040, 7409, 8456, 84807, 84868, 8740, …	230	1.19082	8.35407e-10	3.78743e-08	down	10125, 10148, 10385, 10673, 10859, 11035, 11151, 11314, 11326, 1326, 1445, 146850, 1493, 1803, 1840, 199, 201633, 2534, 26191, 2625, 27240, 283234, 28639, 28755, 2885, 2934, 29851, 3071, 3077, 3109, 3111, 3115, 3142, 3559, 3662, 3707, 3718, 3932, 3965, 4067, 4690, 50943, 5133, 51561, 51744, 5295, 54440, 54900, 55423, 55824, 56940, 57678, 5771, 5777, 5788, 5880, 6366, 64926, 6504, 6647, 6693, 6777…	NA	NA	NA	NA	NA	NA	239	1.52126	1.16248e-06	2.3749e-05	down	1051, 11326, 1604, 177, 1803, 199, 2615, 283234, 301, 3071, 3113, 3115, 3117, 3118, 3119, 3120, 3122, 3123, 3127, 3594, 3958, 54440, 5590, 5777, 5914, 6693, 6714, 7037, 7040, 7048, 79626, 80381, 84868, 920	223	1.18842	2.00267e-05	0.000433865	down	10125, 10288, 10385, 10673, 10859, 11005, 11035, 11146, 11151, 11314, 115650, 1236, 146850, 1739, 1840, 201633, 23308, 2534, 2615, 26191, 2625, 283234, 28755, 301, 3071, 30835, 3123, 3142, 3479, 3559, 3594, 3600, 3606, 3620, 3659, 3718, 3902, 3932, 3958, 3965, 4860, 54440, 55423, 55824, 56603, 5788, 6347, 6363, 6366, 64127, 6693, 6935, 7048, 7292, 7409, 7535, 80380, 814, 8654, 8767, 9020, 914, 91…	212	1.16916	1.34512e-05	0.000415858	down	101, 10385, 10673, 10808, 11151, 11314, 11326, 1209, 1493, 199, 2175, 2177, 2302, 2319, 23308, 26191, 27242, 28755, 29102, 29126, 3071, 3109, 3113, 3115, 3122, 3123, 3127, 3481, 3485, 3553, 3559, 3575, 3600, 3659, 3718, 3902, 3932, 3965, 4067, 4179, 4690, 5063, 50943, 54440, 572, 5788, 5880, 634, 6352, 6461, 64926, 6714, 6850, 6935, 7037, 7040, 7070, 7186, 7412, 7535, 7784, 79626, 80381, 814, 845…	NA	NA	NA
GO:0050865	regulation of cell activation	GOBP	no	6	344	0.433701	1.43361e-49	4.97081e-47	up	10062, 101, 10125, 1051, 10666, 10673, 11151, 11314, 11326, 1490, 1493, 150372, 1880, 201633, 2207, 2242, 2268, 22806, 2534, 26191, 28755, 29, 29126, 29851, 3071, 3109, 3113, 3115, 3117, 3119, 3122, 3123, 3127, 3133, 3162, 3398, 3458, 348, 3500, 3514, 3559, 3575, 3594, 3606, 3620, 3624, 3635, 3659, 3662, 3718, 374403, 3902, 3932, 3965, 4067, 4208, 4332, 4773, 51744, 5341, 54440, 55824, 5724, 5788…	331	0.56431	4.86699e-25	7.37275e-23	up	100133941, 101, 10125, 10451, 10461, 1051, 10666, 10673, 11035, 11151, 11314, 11326, 114548, 1326, 1493, 150372, 1604, 18, 1803, 1840, 196, 1960, 199, 201294, 201633, 2268, 22806, 26191, 28755, 29126, 29851, 3071, 3109, 3113, 3115, 3117, 3122, 3123, 3127, 3133, 3142, 3162, 3398, 348, 3481, 3500, 3501, 3503, 3514, 3538, 3539, 3553, 3559, 3594, 3600, 3620, 3635, 3659, 3662, 3717, 3718, 374403, 4067…	368	1.28992	2.09361e-30	3.57519e-28	down	10062, 10125, 10148, 10385, 10461, 10666, 10673, 10859, 11035, 11151, 11314, 11326, 114757, 1326, 1445, 146850, 1493, 150372, 1803, 1840, 1880, 199, 200558, 201294, 201633, 2207, 2242, 2268, 22806, 2294, 2534, 26191, 2625, 27240, 2729, 283234, 28639, 28755, 2885, 2934, 29851, 30009, 3071, 3077, 3109, 3111, 3115, 3142, 3162, 3398, 348, 3493, 3497, 3500, 3501, 3502, 3503, 3507, 3514, 3538, 3539, 35…	NA	NA	NA	NA	NA	NA	386	1.57778	3.04035e-10	1.65636e-08	down	10062, 1051, 11326, 1490, 150372, 1604, 177, 1803, 199, 201294, 2207, 2242, 2268, 2615, 283234, 28442, 29, 301, 3071, 3113, 3115, 3117, 3118, 3119, 3120, 3122, 3123, 3127, 3162, 348, 3507, 3594, 3624, 374403, 3958, 4332, 54440, 558, 5590, 5724, 5777, 5914, 6403, 6693, 6714, 683, 695, 7037, 7040, 7048, 7056, 7057, 7099, 7940, 79626, 80381, 84868, 84959, 8741, 8832, 920, 9466, 975, 9846	359	1.28848	9.26164e-17	1.34628e-14	down	10125, 10288, 10385, 10666, 10673, 10859, 11005, 11035, 11146, 11151, 11314, 1141, 114609, 115650, 1236, 133396, 146850, 1739, 1840, 1880, 201294, 201633, 2268, 22806, 23308, 239, 2534, 2615, 26191, 2621, 2625, 283234, 28755, 301, 3071, 30835, 3123, 3142, 3479, 3493, 3500, 3502, 3507, 3514, 3538, 3539, 3559, 3594, 3600, 3606, 3620, 3635, 3659, 3717, 3718, 374403, 3902, 3932, 3958, 3965, 4208, 472…	340	1.12656	0.000144948	0.0028134	down	100507436, 101, 1026, 10385, 10461, 10673, 10808, 11151, 11314, 11326, 114757, 114897, 1209, 1490, 1493, 150372, 170692, 1880, 199, 201294, 2175, 2177, 2207, 22806, 2302, 2319, 23308, 26191, 27242, 286410, 28755, 29102, 29126, 3071, 3109, 3113, 3115, 3122, 3123, 3127, 3481, 3485, 3500, 3553, 3559, 3575, 3600, 3624, 3635, 3659, 3717, 3718, 3902, 3932, 3965, 4067, 4179, 4323, 4690, 4846, 5063, 5094…	NA	NA	NA
GO:0050867	positive regulation of cell activation	GOBP	no	6	223	0.425721	6.65322e-43	1.44181e-40	up	101, 10125, 10666, 10673, 11151, 1490, 1493, 1880, 2207, 2268, 2534, 28755, 29126, 29851, 3071, 3109, 3113, 3115, 3117, 3119, 3122, 3123, 3127, 3133, 3458, 3500, 3514, 3559, 3575, 3594, 3606, 3635, 3718, 3932, 3965, 4067, 4208, 4773, 51744, 5341, 54440, 5724, 5788, 6347, 6352, 64127, 64926, 6504, 6693, 683, 695, 7040, 7099, 7292, 729230, 7409, 7412, 7535, 8013, 80380, 84433, 84868, 8740, 914, 915…	209	0.551495	1.23385e-22	1.29607e-20	up	100133941, 101, 10125, 10451, 10666, 10673, 11151, 114548, 1326, 1493, 1604, 1803, 1960, 199, 2268, 28755, 29126, 29851, 3071, 3109, 3113, 3115, 3117, 3122, 3123, 3127, 3133, 3142, 3481, 3500, 3501, 3503, 3514, 3538, 3539, 3553, 3559, 3594, 3600, 3635, 3717, 3718, 4067, 4773, 5341, 54440, 57162, 5777, 5788, 5914, 604, 639, 64127, 64926, 6693, 6714, 6777, 683, 695, 7040, 7099, 7409, 8013, 84868, 8…	236	1.31403	4.16789e-28	6.10059e-26	down	10125, 10148, 10666, 10673, 10859, 11151, 1326, 1445, 146850, 1493, 1803, 1880, 199, 2207, 2268, 2534, 2625, 283234, 28639, 28755, 2885, 29851, 30009, 3071, 3109, 3115, 3142, 3493, 3497, 3500, 3501, 3502, 3503, 3507, 3514, 3538, 3539, 3559, 3635, 3707, 3718, 3932, 3965, 4067, 4208, 4690, 50943, 5133, 51561, 51744, 5295, 5341, 54440, 55012, 55423, 5724, 57678, 5777, 5788, 596, 6366, 64926, 6504, 6…	NA	NA	NA	NA	NA	NA	252	1.54619	1.6719e-07	4.21757e-06	down	1490, 1604, 177, 1803, 199, 2207, 2268, 283234, 28442, 301, 3071, 3113, 3115, 3117, 3118, 3119, 3120, 3122, 3123, 3127, 3507, 3594, 54440, 558, 5590, 5724, 5777, 5914, 6403, 6693, 6714, 683, 695, 7037, 7040, 7048, 7057, 7099, 80381, 84868, 8741, 920, 975, 9846	232	1.35621	7.92495e-20	1.97482e-17	down	10125, 10288, 10666, 10673, 10859, 11151, 1141, 114609, 115650, 1236, 146850, 1880, 2268, 23308, 2534, 2621, 2625, 283234, 28755, 301, 3071, 3123, 3142, 3479, 3493, 3500, 3502, 3507, 3514, 3538, 3539, 3559, 3594, 3600, 3606, 3635, 3717, 3718, 3932, 3965, 4208, 4773, 4860, 5159, 5341, 54440, 55012, 55423, 55795, 558, 5788, 6347, 6363, 6366, 64127, 6693, 695, 7048, 7099, 7292, 7409, 7535, 8013, 803…	214	1.15548	7.92867e-05	0.00178759	down	101, 1026, 10673, 10808, 11151, 1490, 1493, 1880, 199, 2207, 2319, 23308, 286410, 28755, 29126, 3071, 3109, 3113, 3115, 3122, 3123, 3127, 3481, 3485, 3500, 3553, 3559, 3575, 3600, 3635, 3717, 3718, 3932, 3965, 4067, 4179, 4323, 4690, 5063, 50943, 5159, 5341, 54440, 55012, 558, 572, 5724, 5788, 6352, 6461, 64926, 6714, 6850, 7037, 7040, 7070, 7099, 7186, 7412, 7535, 7784, 79155, 80381, 84868, 8600…	NA	NA	NA
GO:0050870	positive regulation of T cell activation	GOBP	no	6	156	0.429064	4.01538e-35	3.94038e-33	up	101, 10125, 10673, 11151, 1493, 2534, 28755, 29126, 29851, 3071, 3109, 3113, 3115, 3117, 3119, 3122, 3123, 3127, 3133, 3458, 3559, 3575, 3594, 3606, 3718, 3932, 3965, 4067, 51744, 54440, 5788, 6347, 6352, 64127, 64926, 6504, 6693, 7040, 7292, 729230, 7409, 7412, 7535, 80380, 84433, 84868, 8740, 915, 916, 917, 919, 920, 923, 9308, 9402, 942, 972	146	0.665664	5.49863e-09	1.15011e-07	up	100133941, 101, 10125, 10673, 11151, 114548, 1326, 1493, 1604, 1803, 1960, 199, 28755, 29126, 29851, 3071, 3109, 3113, 3115, 3117, 3122, 3123, 3127, 3133, 3142, 3481, 3553, 3559, 3594, 3600, 3718, 4067, 54440, 5777, 5788, 5914, 64127, 64926, 6693, 6714, 6777, 7040, 7409, 84868, 8740, 8764, 8876, 915, 920, 921, 972	162	1.2316	7.91946e-12	4.50793e-10	down	10125, 10148, 10673, 10859, 11151, 1326, 1445, 146850, 1493, 1803, 199, 2534, 2625, 283234, 28639, 28755, 2885, 29851, 3071, 3109, 3115, 3142, 3559, 3707, 3718, 3932, 3965, 4067, 4690, 50943, 5133, 51561, 51744, 5295, 54440, 55423, 57678, 5777, 5788, 6366, 64926, 6504, 6693, 6777, 6850, 7037, 7048, 7070, 729230, 7409, 7412, 7494, 7535, 79576, 84433, 84868, 8740, 8764, 9020, 915, 916, 917, 920, 92…	NA	NA	NA	NA	NA	NA	173	1.50409	3.29142e-05	0.000407235	down	1604, 177, 1803, 199, 283234, 301, 3071, 3113, 3115, 3117, 3118, 3119, 3120, 3122, 3123, 3127, 3594, 54440, 5590, 5777, 5914, 6693, 6714, 7037, 7040, 7048, 80381, 84868, 920	159	1.18925	0.000210358	0.00296712	down	10125, 10288, 10673, 10859, 11151, 115650, 1236, 146850, 23308, 2534, 2625, 283234, 28755, 301, 3071, 3123, 3142, 3479, 3559, 3594, 3600, 3606, 3718, 3932, 3965, 4860, 54440, 55423, 5788, 6347, 6363, 6366, 64127, 6693, 7048, 7292, 7409, 7535, 80380, 8767, 9020, 916, 917, 920, 921, 923, 9402, 972	148	1.19979	3.31972e-06	0.000127908	down	101, 10673, 10808, 11151, 1493, 199, 2319, 23308, 28755, 29126, 3071, 3109, 3113, 3115, 3122, 3123, 3127, 3481, 3485, 3553, 3559, 3575, 3600, 3718, 3932, 3965, 4067, 4179, 4690, 5063, 50943, 54440, 572, 5788, 6352, 6461, 64926, 6714, 6850, 7037, 7040, 7070, 7186, 7412, 7535, 7784, 80381, 84868, 8600, 8764, 9020, 920, 9308, 942, 961, 972	NA	NA	NA
GO:0050900	leukocyte migration	GOBP	no	6	265	0.449114	4.172e-40	6.38193e-38	up	101, 10563, 11151, 11240, 11314, 1230, 1234, 1240, 1277, 1278, 140885, 1435, 1441, 1880, 2207, 2335, 2357, 2358, 2359, 2534, 29, 3055, 3071, 3162, 3458, 3603, 3627, 3635, 3672, 3676, 3683, 3687, 3689, 3695, 3932, 3965, 4067, 4283, 4312, 4318, 4354, 4973, 5142, 51744, 5175, 5293, 5294, 5724, 5734, 57580, 58191, 5880, 6347, 6351, 6352, 6355, 6362, 6373, 6387, 64005, 6402, 6404, 6693, 6793, 7010, 70…	254	0.613374	7.97011e-17	4.19395e-15	up	101, 10451, 10461, 11035, 11151, 11240, 1130, 11314, 1230, 1234, 140885, 1435, 1441, 1588, 199, 2185, 2357, 2358, 2683, 2867, 2886, 3055, 3071, 3162, 3383, 3553, 3554, 3570, 3577, 3579, 3627, 3635, 3683, 3684, 3687, 3689, 3695, 3815, 4067, 4283, 4286, 4318, 4354, 4680, 4973, 5142, 5294, 54210, 57118, 5734, 57580, 5777, 58191, 5979, 6278, 6279, 6280, 6283, 634, 6369, 6373, 63940, 64005, 6402, 6693…	278	1.1671	1.72703e-08	6.2307e-07	down	10461, 10563, 11035, 11151, 11314, 1230, 1234, 1240, 1441, 1524, 1880, 1901, 1910, 199, 2059, 2185, 2207, 23075, 2335, 2359, 23765, 2534, 2625, 2650, 2833, 2841, 2885, 30009, 3055, 3071, 3162, 347, 3554, 3603, 3635, 3676, 3680, 3683, 3684, 3687, 3689, 3690, 3695, 3815, 3932, 3965, 4067, 414062, 4286, 4318, 4354, 4856, 4973, 5142, 51561, 51744, 5175, 5291, 5294, 5295, 54210, 55423, 5627, 57118, 57…	NA	NA	NA	NA	NA	NA	273	1.73195	2.49937e-13	3.03993e-11	down	11240, 1230, 1240, 140885, 1441, 199, 2207, 2335, 23428, 2357, 2358, 2359, 284, 29, 2920, 2921, 301, 3055, 3071, 3162, 3678, 3683, 3687, 3689, 3958, 4354, 4680, 4973, 5175, 54210, 5627, 5724, 5777, 5800, 58191, 6279, 6280, 6362, 6387, 64005, 6403, 6404, 653, 6693, 6714, 6793, 7040, 7056, 7057, 719, 728, 81704, 8832, 9046, 9056, 960	269	1.14357	0.000858693	0.00929254	down	10563, 11035, 11151, 11240, 1130, 11314, 114609, 1230, 1234, 1236, 1240, 124976, 1880, 1893, 1910, 23539, 2359, 2534, 2621, 2625, 2650, 284, 2841, 285, 2919, 2920, 301, 3071, 347, 3603, 3627, 3635, 3672, 3676, 3680, 3683, 3687, 3695, 3815, 3932, 3958, 3965, 4283, 4286, 4312, 4354, 4893, 5142, 5175, 5294, 5420, 55423, 57402, 5800, 58494, 6347, 6362, 6363, 6366, 6367, 6387, 64005, 6402, 6693, 7010,…	248	1.1792	7.0202e-07	3.6985e-05	down	101, 102, 10461, 10544, 11151, 11314, 1230, 1234, 1240, 1277, 1278, 1435, 1441, 1524, 1880, 199, 2207, 2302, 2335, 2359, 2683, 285, 3055, 3071, 3383, 3553, 3627, 3635, 3672, 3675, 3676, 3678, 3683, 3684, 3685, 3687, 3689, 3690, 3695, 3932, 3965, 4067, 4254, 4283, 4318, 5054, 5142, 5144, 5228, 5294, 5420, 5724, 57580, 5880, 59341, 634, 6352, 6362, 6364, 63940, 64005, 6401, 6402, 6404, 6714, 6850, …	NA	NA	NA
GO:0051249	regulation of lymphocyte activation	GOBP	no	6	286	0.438265	1.67198e-44	3.95271e-42	up	101, 10125, 1051, 10673, 11151, 11314, 11326, 1493, 150372, 1880, 201633, 22806, 2534, 26191, 28755, 29126, 29851, 3071, 3109, 3113, 3115, 3117, 3119, 3122, 3123, 3127, 3133, 3398, 3458, 3500, 3514, 3559, 3575, 3594, 3606, 3620, 3624, 3635, 3659, 3662, 3718, 374403, 3902, 3932, 3965, 4067, 4208, 4332, 4773, 51744, 54440, 55824, 5788, 5880, 6347, 6352, 64092, 64127, 64926, 6504, 6693, 683, 695, 70…	275	0.558534	4.03182e-24	5.30396e-22	up	100133941, 101, 10125, 10451, 10461, 1051, 10673, 11035, 11151, 11314, 11326, 114548, 1326, 1493, 150372, 1604, 1803, 1840, 196, 1960, 199, 201633, 22806, 26191, 28755, 29126, 29851, 3071, 3109, 3113, 3115, 3117, 3122, 3123, 3127, 3133, 3142, 3398, 3481, 3500, 3501, 3503, 3514, 3538, 3539, 3553, 3559, 3594, 3600, 3620, 3635, 3659, 3662, 3718, 374403, 4067, 4332, 4773, 54440, 55824, 5585, 57162, 5…	308	1.29485	1.22964e-28	1.90892e-26	down	10125, 10148, 10385, 10461, 10673, 10859, 11035, 11151, 11314, 11326, 1326, 1445, 146850, 1493, 150372, 1803, 1840, 1880, 199, 200558, 201633, 22806, 2534, 26191, 2625, 27240, 283234, 28639, 28755, 2885, 2934, 29851, 30009, 3071, 3077, 3109, 3111, 3115, 3142, 3398, 3493, 3497, 3500, 3501, 3502, 3503, 3507, 3514, 3538, 3539, 3559, 3635, 3662, 3707, 3718, 374403, 3932, 3965, 4067, 4208, 4332, 4690,…	NA	NA	NA	NA	NA	NA	321	1.52814	5.72954e-08	1.61976e-06	down	1051, 11326, 150372, 1604, 177, 1803, 199, 2615, 283234, 28442, 301, 3071, 3113, 3115, 3117, 3118, 3119, 3120, 3122, 3123, 3127, 3507, 3594, 3624, 374403, 3958, 4332, 54440, 558, 5590, 5777, 5914, 6693, 6714, 683, 695, 7037, 7040, 7048, 7099, 7940, 79626, 80381, 84868, 8741, 920, 9466, 975	298	1.3234	8.61038e-19	1.733e-16	down	10125, 10288, 10385, 10673, 10859, 11005, 11035, 11146, 11151, 11314, 1141, 114609, 115650, 1236, 146850, 1739, 1840, 1880, 201633, 22806, 23308, 2534, 2615, 26191, 2621, 2625, 283234, 28755, 301, 3071, 30835, 3123, 3142, 3479, 3493, 3500, 3502, 3507, 3514, 3538, 3539, 3559, 3594, 3600, 3606, 3620, 3635, 3659, 3718, 374403, 3902, 3932, 3958, 3965, 4208, 472, 4773, 4860, 54440, 55012, 55024, 55423…	279	1.14569	4.32874e-05	0.00113148	down	100507436, 101, 1026, 10385, 10461, 10673, 10808, 11151, 11314, 11326, 1209, 1493, 150372, 1880, 199, 2175, 2177, 22806, 2302, 2319, 23308, 26191, 27242, 286410, 28755, 29102, 29126, 3071, 3109, 3113, 3115, 3122, 3123, 3127, 3481, 3485, 3500, 3553, 3559, 3575, 3600, 3624, 3635, 3659, 3718, 3902, 3932, 3965, 4067, 4179, 4323, 4690, 5063, 50943, 54440, 55012, 558, 572, 5788, 5880, 634, 6352, 6461, …	NA	NA	NA
GO:0051251	positive regulation of lymphocyte activation	GOBP	no	6	200	0.432378	5.37849e-39	7.36146e-37	up	101, 10125, 10673, 11151, 1493, 1880, 2534, 28755, 29126, 29851, 3071, 3109, 3113, 3115, 3117, 3119, 3122, 3123, 3127, 3133, 3458, 3500, 3514, 3559, 3575, 3594, 3606, 3635, 3718, 3932, 3965, 4067, 4208, 4773, 51744, 54440, 5788, 6347, 6352, 64127, 64926, 6504, 6693, 683, 695, 7040, 7099, 7292, 729230, 7409, 7412, 7535, 80380, 84433, 84868, 8740, 915, 916, 917, 919, 920, 923, 9308, 9402, 942, 952,…	188	0.555527	2.91829e-21	2.6051e-19	up	100133941, 101, 10125, 10451, 10673, 11151, 114548, 1326, 1493, 1604, 1803, 1960, 199, 28755, 29126, 29851, 3071, 3109, 3113, 3115, 3117, 3122, 3123, 3127, 3133, 3142, 3481, 3500, 3501, 3503, 3514, 3538, 3539, 3553, 3559, 3594, 3600, 3635, 3718, 4067, 4773, 54440, 57162, 5777, 5788, 5914, 604, 639, 64127, 64926, 6693, 6714, 6777, 683, 695, 7040, 7099, 7409, 84868, 8660, 8740, 8764, 8876, 915, 920…	213	1.32442	2.31127e-28	3.48254e-26	down	10125, 10148, 10673, 10859, 11151, 1326, 1445, 146850, 1493, 1803, 1880, 199, 2534, 2625, 283234, 28639, 28755, 2885, 29851, 30009, 3071, 3109, 3115, 3142, 3493, 3497, 3500, 3501, 3502, 3503, 3507, 3514, 3538, 3539, 3559, 3635, 3707, 3718, 3932, 3965, 4067, 4208, 4690, 50943, 5133, 51561, 51744, 5295, 54440, 55012, 55423, 57678, 5777, 5788, 596, 6366, 64926, 6504, 6693, 6777, 683, 6850, 695, 7037…	NA	NA	NA	NA	NA	NA	228	1.4978	6.20445e-06	9.77388e-05	down	1604, 177, 1803, 199, 283234, 28442, 301, 3071, 3113, 3115, 3117, 3118, 3119, 3120, 3122, 3123, 3127, 3507, 3594, 54440, 558, 5590, 5777, 5914, 6693, 6714, 683, 695, 7037, 7040, 7048, 7099, 80381, 84868, 8741, 920, 975	208	1.36137	2.62625e-19	5.72633e-17	down	10125, 10288, 10673, 10859, 11151, 1141, 114609, 115650, 1236, 146850, 1880, 23308, 2534, 2621, 2625, 283234, 28755, 301, 3071, 3123, 3142, 3479, 3493, 3500, 3502, 3507, 3514, 3538, 3539, 3559, 3594, 3600, 3606, 3635, 3718, 3932, 3965, 4208, 4773, 4860, 54440, 55012, 55423, 55795, 558, 5788, 6347, 6363, 6366, 64127, 6693, 695, 7048, 7099, 7292, 7409, 7535, 80380, 8767, 9020, 916, 917, 920, 921, 9…	191	1.16345	6.38744e-05	0.00152678	down	101, 1026, 10673, 10808, 11151, 1493, 1880, 199, 2319, 23308, 286410, 28755, 29126, 3071, 3109, 3113, 3115, 3122, 3123, 3127, 3481, 3485, 3500, 3553, 3559, 3575, 3600, 3635, 3718, 3932, 3965, 4067, 4179, 4323, 4690, 5063, 50943, 54440, 55012, 558, 572, 5788, 6352, 6461, 64926, 6714, 6850, 7037, 7040, 7070, 7099, 7186, 7412, 7535, 7784, 79155, 80381, 84868, 8600, 8764, 89780, 9020, 920, 9308, 942,…	NA	NA	NA
GO:0051270	regulation of cellular component movement	GOBP	no	6	588	0.673602	2.04914e-11	3.87547e-10	up	101, 10154, 10396, 10507, 10563, 10631, 11151, 11240, 11314, 1230, 1240, 1277, 1281, 1435, 1436, 152007, 1545, 1601, 1634, 1636, 1880, 2022, 2113, 2149, 221178, 2242, 2252, 2268, 22846, 23129, 23213, 2335, 29, 29126, 3071, 3162, 3458, 348, 3627, 3642, 3676, 3965, 397, 4067, 4092, 4283, 4318, 4354, 51225, 5142, 5168, 5293, 5547, 55619, 5724, 5734, 5788, 58191, 5880, 6347, 6351, 6352, 6355, 6373, 6…	552	0.772971	1.13476e-06	1.38696e-05	up	101, 10154, 10221, 10396, 10507, 11035, 11151, 11240, 11314, 1230, 1435, 1436, 152007, 1588, 1636, 1824, 1839, 199, 2022, 2185, 221178, 2268, 23129, 2324, 23328, 2683, 2886, 29126, 3071, 3162, 3315, 3383, 348, 3488, 3554, 3570, 3579, 3627, 3717, 3759, 3815, 3868, 4067, 4070, 4283, 4318, 4319, 4354, 4680, 5031, 50488, 50507, 5142, 51466, 54361, 55619, 5585, 5629, 57118, 5728, 5734, 57406, 5743, 57…	NA	NA	NA	NA	NA	NA	596	0.862783	0.00124335	0.033577	up	10371, 10395, 10396, 10563, 11035, 127435, 1277, 1281, 1512, 152007, 1601, 1634, 1636, 1809, 1839, 1901, 2022, 2113, 2152, 2252, 23129, 2324, 25930, 2702, 284, 3071, 3082, 3373, 347, 3491, 3690, 3791, 3815, 3908, 3910, 3911, 393, 4035, 4067, 4233, 4851, 51466, 5176, 5364, 54538, 5473, 5629, 5649, 56920, 5793, 6239, 6387, 6403, 6423, 7010, 7026, 7040, 7048, 7049, 7060, 7075, 7474, 7869, 79148, 798…	608	1.33286	7.02173e-05	0.000749462	down	10076, 10370, 10395, 10501, 10512, 11240, 116985, 1230, 1240, 127435, 1436, 147372, 152007, 1601, 1634, 1636, 1839, 199, 2022, 2242, 2268, 22846, 23129, 23328, 2335, 23603, 247, 284, 29, 2920, 2921, 301, 306, 3071, 3162, 3373, 348, 3678, 3725, 375611, 388, 3958, 4035, 4354, 4680, 50488, 51466, 5362, 5467, 5581, 5587, 5649, 5724, 57343, 5800, 58191, 6387, 6403, 653, 6546, 6714, 6793, 7040, 7048, 7…	NA	NA	NA	NA	NA	NA	583	1.09536	0.000353417	0.00570216	down	101, 102, 10505, 10509, 10519, 10630, 10631, 10653, 11151, 11314, 114757, 1230, 1240, 1277, 1281, 1366, 1435, 1436, 152007, 1524, 1729, 182, 1824, 1880, 199, 2022, 2192, 22876, 22919, 23129, 23213, 2335, 23654, 2683, 2702, 2768, 285, 29085, 29126, 29984, 3071, 3309, 3383, 3488, 3491, 3627, 3675, 3676, 3678, 3685, 3690, 3717, 3791, 388591, 3911, 3918, 3925, 393, 3965, 4067, 4072, 4088, 411, 4193, …	581	0.885154	5.46975e-07
GO:0051276	chromosome organization	GOBP	no	6	507	1.88051	6.40193e-05	0.000482557	down	26038	487	5.04474	7.26727e-51	3.63291e-47	down	10403, 10576, 1058, 10592, 10615, 1062, 1063, 10726, 11004, 11065, 11130, 113130, 121504, 128312, 146909, 147841, 2177, 220134, 2237, 22948, 23397, 24137, 246184, 2491, 285753, 29127, 3007, 3009, 3017, 3018, 3024, 3148, 332, 348235, 3833, 387103, 4085, 4172, 4173, 4176, 440689, 4436, 4673, 4751, 4869, 51203, 51659, 5347, 5427, 54821, 54892, 54984, 55143, 55355, 5557, 55839, 57405, 5889, 5984, 598…	493	0.889146	4.87792e-06	0.000100765	up	10036, 1029, 10541, 10576, 1058, 10592, 10615, 1062, 1063, 11004, 11065, 11130, 113130, 128312, 140609, 1457, 146909, 1736, 220134, 2237, 22948, 23049, 23212, 23310, 23353, 23381, 24137, 2491, 25909, 26155, 29127, 29855, 3005, 301, 3014, 3018, 3024, 3306, 332, 348235, 3619, 3833, 387103, 401541, 4085, 4171, 4173, 4176, 4609, 4751, 5048, 5111, 51203, 51659, 5347, 5371, 53918, 5425, 5426, 54433, 54…	NA	NA	NA	NA	NA	NA	510	0.0855252	3.40534e-40	1.78099e-36	up	128312, 3009, 3017, 3018, 3024, 440689, 653604, 7015, 8294, 8339, 8340, 8341, 8342, 8343, 8344, 8345, 8346, 8347, 8348, 8350, 8351, 8352, 8353, 8356, 8357, 8358, 8359, 8360, 8366, 8367, 8368, 891, 8968, 8970	499	0.837259	3.65429e-07	1.41651e-05	up	1029, 10388, 10574, 10575, 1058, 10592, 10615, 1063, 1069, 10856, 10980, 11044, 11065, 1108, 11144, 113130, 11331, 116447, 128854, 128866, 142, 147841, 1499, 1642, 1660, 170506, 1736, 1843, 220134, 2237, 22893, 22919, 22948, 23523, 24137, 2547, 25836, 25913, 27243, 2873, 29781, 3005, 3006, 3007, 3008, 3009, 3014, 3017, 3020, 3021, 3066, 3148, 3149, 332, 3619, 3833, 3835, 387103, 4085, 4171, 4175,…	495	1.27077	4.58411e-21	3.94463e-18	down	10036, 10051, 1029, 10388, 10403, 10459, 10460, 1058, 10592, 10615, 1062, 1063, 10734, 11004, 11065, 11130, 11284, 113130, 11339, 128312, 128854, 142, 146909, 147841, 1663, 1677, 1763, 2177, 220134, 22919, 22948, 23397, 23421, 23569, 23649, 24137, 2491, 285498, 29127, 2966, 3006, 3008, 3009, 3014, 3017, 3018, 3070, 3148, 332, 3619, 3833, 3978, 4085, 4171, 4172, 4173, 4174, 4175, 4176, 440689, 467…	NA	NA	NA
GO:0051301	cell division	GOBP	no	6	459	2.25367	6.62469e-06	6.01309e-05	down	NA	436	2.40097	1.58149e-17	9.28881e-16	down	10112, 10376, 10403, 1058, 10592, 10615, 1062, 1063, 10726, 11004, 1104, 11065, 11113, 11130, 113130, 1163, 1164, 144455, 146909, 147841, 151242, 157313, 1894, 220134, 221150, 22974, 23397, 24137, 246184, 259266, 26271, 26574, 29127, 332, 348235, 3552, 3832, 3833, 387103, 3925, 4085, 4751, 51203, 5347, 54443, 54478, 54821, 54892, 54962, 55143, 55165, 55835, 57405, 641, 64151, 6790, 699, 701, 7153…	441	0.861953	1.69656e-08	6.16418e-07	up	10112, 1017, 1021, 1022, 10534, 1058, 10592, 10615, 1062, 1063, 10755, 10807, 11004, 1104, 11065, 11113, 11130, 113130, 1163, 1164, 140609, 144455, 1452, 146909, 157313, 1613, 1894, 2069, 220134, 221035, 221150, 2246, 2263, 22974, 23141, 23310, 24137, 257364, 25909, 259266, 26271, 26574, 26586, 27152, 27338, 2770, 2801, 2810, 28514, 28964, 29127, 29882, 332, 348235, 3552, 3553, 3619, 3832, 3833, …	NA	NA	NA	NA	NA	NA	459	0.421327	2.72994e-06	5.02732e-05	up	7042, 7422, 81610, 891, 90293	459	0.901523	0.00592057	0.0410906	up	10096, 1019, 1020, 1022, 10388, 1058, 10592, 10615, 1063, 1069, 10713, 10755, 10776, 10807, 10890, 10899, 11044, 11065, 11104, 113130, 1163, 1164, 127829, 128866, 147841, 151011, 151242, 157313, 1730, 1894, 203068, 220134, 2258, 2263, 22919, 22933, 22974, 23331, 23354, 24137, 25847, 26271, 26574, 26586, 27243, 27338, 2770, 2801, 2810, 28514, 28964, 29901, 30849, 332, 3619, 3833, 387103, 4085, 419…	455	1.16331	1.82997e-08	1.74965e-06	down	10051, 10112, 1019, 10376, 10388, 10403, 10459, 10519, 1058, 10592, 10615, 1062, 1063, 11004, 1104, 11065, 11130, 11200, 113130, 11339, 1163, 1164, 121441, 144455, 146909, 147841, 157313, 1894, 205564, 220134, 221150, 22919, 22974, 23141, 23354, 23397, 23421, 24137, 259266, 26271, 26586, 27338, 29127, 29901, 3070, 30849, 332, 3481, 3553, 3619, 3832, 3833, 389, 3925, 3978, 403, 4085, 4192, 4751, 4…	NA	NA	NA
GO:0051674	localization of cell	GOBP	no	6	965	0.613522	9.83165e-24	5.38257e-22	up	101, 10154, 10396, 10507, 10563, 10631, 11151, 11240, 11314, 120892, 1230, 1234, 1240, 1277, 1278, 1281, 140885, 1435, 1436, 1441, 1490, 152007, 1545, 1601, 1634, 1636, 1880, 2022, 2113, 2149, 2207, 221178, 2242, 2252, 2268, 22846, 23129, 23213, 2335, 2357, 2358, 2359, 2534, 29, 29126, 30011, 3055, 3071, 3162, 3458, 347733, 348, 3603, 3627, 3635, 3642, 3672, 3676, 3683, 3687, 3689, 3695, 3718, 39…	911	0.714801	4.85633e-14	2.02307e-12	up	100133941, 10082, 101, 10154, 10221, 10396, 10451, 10461, 10507, 11035, 11151, 11156, 11240, 1130, 11314, 120892, 1230, 1234, 133746, 140885, 1435, 1436, 1441, 147495, 152007, 1588, 1636, 1803, 1839, 1960, 199, 2022, 2047, 2185, 2191, 221178, 221692, 2268, 23129, 2324, 23328, 2357, 2358, 25981, 2683, 27185, 2867, 2886, 29126, 30011, 3055, 3071, 3162, 3315, 3383, 3397, 348, 3488, 3553, 3554, 3570,…	NA	NA	NA	NA	NA	NA	964	0.861544	0.000384754	0.0132116	up	10082, 10188, 10371, 10395, 10396, 10563, 109, 11035, 115908, 120892, 124976, 127435, 1277, 1278, 1281, 1441, 1512, 152007, 1601, 1634, 1636, 1803, 1809, 1839, 1901, 1910, 201161, 2022, 2028, 2078, 2113, 2152, 2252, 23129, 2324, 23513, 23657, 25930, 25981, 2622, 2823, 284, 3071, 3082, 3164, 3373, 347, 3491, 3603, 3683, 3687, 3690, 3791, 3815, 3908, 3910, 3911, 393, 4035, 4067, 4208, 4233, 4692, 4…	980	1.3901	5.68343e-08	1.61545e-06	down	10076, 10370, 10395, 10501, 10512, 11240, 120892, 1230, 1240, 127435, 140885, 1436, 1441, 1464, 147372, 1490, 152007, 1601, 1634, 1636, 1803, 1839, 199, 2022, 2207, 221692, 2242, 2268, 22846, 23129, 23328, 2335, 23428, 2348, 2357, 2358, 2359, 23603, 23767, 247, 284, 29, 2920, 2921, 301, 3055, 306, 3071, 3074, 3162, 3164, 3373, 348, 3678, 3683, 3687, 3689, 3725, 375611, 3849, 388, 3958, 4035, 409,…	NA	NA	NA	NA	NA	NA	944	1.06665	0.0018889	0.0212934	down	101, 10103, 102, 10461, 10505, 10509, 10519, 10544, 10630, 10631, 10653, 109, 11149, 11151, 11156, 11314, 114757, 115908, 1230, 1234, 1240, 1277, 1278, 1281, 1289, 1366, 1435, 1436, 1441, 1490, 152007, 1524, 1729, 182, 1880, 1951, 199, 199953, 2022, 2028, 2042, 2047, 2191, 2192, 2196, 2207, 221002, 22801, 22876, 22919, 2302, 2304, 23129, 23213, 2335, 2359, 23654, 259266, 2683, 27237, 2768, 285, 2…	947	0.91211	2.15885e-05
GO:0051707	response to other organism	GOBP	no	6	528	0.506277	7.76684e-38	9.18076e-36	up	10062, 10068, 10133, 10225, 10346, 10410, 1051, 10561, 10563, 10578, 10581, 10964, 116071, 1234, 129607, 1439, 1535, 1634, 1794, 2149, 2207, 2268, 23166, 23406, 23643, 249, 2534, 25939, 26191, 26253, 2633, 2635, 2672, 29, 3055, 3133, 3394, 3433, 3437, 3458, 3500, 3514, 3559, 356, 3587, 3594, 3604, 3606, 3620, 3627, 3659, 3662, 3932, 3965, 4067, 4069, 4208, 4283, 4360, 445, 4599, 4600, 4939, 5027,…	524	0.619698	1.60082e-21	1.52956e-19	up	100133941, 10018, 10221, 10225, 10346, 1051, 10625, 10804, 10964, 11040, 11213, 1130, 114548, 116071, 117854, 1234, 129607, 1439, 1604, 1794, 19, 200315, 201294, 2268, 22904, 23166, 23208, 23328, 2353, 249, 25939, 26191, 26253, 2633, 3055, 3133, 3315, 3383, 3394, 3459, 3500, 3501, 3503, 3514, 3538, 3539, 3553, 3559, 3570, 3587, 3594, 3600, 3604, 3620, 3627, 3656, 3659, 3662, 3663, 3669, 3717, 372…	559	1.12255	1.29916e-07	3.73909e-06	down	10060, 10062, 10225, 10333, 10475, 10533, 10538, 10563, 10577, 10859, 11040, 11096, 11213, 11334, 1191, 1233, 1234, 131, 1439, 1524, 1535, 1634, 1794, 1910, 200316, 201294, 2207, 2268, 23166, 23208, 2326, 23406, 23643, 23765, 249, 2534, 26191, 2625, 26253, 2672, 283234, 284297, 2876, 28912, 30009, 3055, 330, 3394, 3454, 3455, 3493, 3497, 3500, 3501, 3502, 3503, 3507, 3514, 3538, 3539, 3551, 3559,…	NA	NA	NA	NA	NA	NA	570	1.57667	5.01013e-12	4.29557e-10	down	10062, 1051, 1118, 1604, 1634, 1755, 1794, 201294, 2207, 2268, 2326, 23328, 23406, 2353, 249, 25939, 26253, 283234, 28442, 29, 2920, 2921, 3055, 306, 3140, 3240, 3373, 3394, 3433, 3434, 3437, 3507, 3587, 3594, 3663, 3725, 3764, 4069, 4129, 4360, 5027, 51284, 51311, 5225, 54, 54209, 54210, 5467, 558, 5581, 5724, 58191, 58484, 59, 5914, 6279, 6280, 6387, 6403, 64170, 6556, 6590, 6693, 6714, 695, 70…	537	1.24194	3.86191e-15	4.69986e-13	down	10060, 10068, 10221, 10225, 10288, 10346, 10379, 10410, 10417, 10475, 10561, 10563, 10622, 10859, 10891, 10964, 11005, 11019, 11040, 1118, 11213, 1130, 114609, 116842, 1234, 1236, 129607, 133396, 1439, 1594, 1794, 1910, 200316, 201294, 2268, 22861, 23166, 23208, 2326, 23406, 23586, 24138, 2534, 25939, 26191, 2625, 2633, 2635, 2672, 27086, 283234, 284297, 2919, 2920, 330, 3394, 3433, 3434, 3455, 3…	509	1.1721	6.1853e-10	9.39256e-08	down	10018, 100507436, 10333, 10410, 10417, 10561, 10577, 10964, 1173, 1234, 129607, 140823, 1439, 1524, 1535, 163351, 1794, 200316, 201294, 2023, 2207, 22904, 22948, 23166, 23208, 23406, 23643, 249, 25939, 26191, 27242, 27350, 284297, 2876, 29102, 3055, 3065, 3140, 3148, 330, 3383, 3394, 340061, 3434, 3437, 3455, 3460, 3500, 3553, 3559, 3587, 3588, 3600, 3604, 3627, 3654, 3656, 3659, 3661, 3665, 3669…	NA	NA	NA
GO:0051726	regulation of cell cycle	GOBP	no	6	775	1.46261	0.000487975	0.00306147	down	1761, 5563, 5629, 5743	748	1.44124	3.09219e-06	3.40481e-05	down	10040, 1033, 10403, 10615, 1062, 1063, 10668, 10733, 1104, 11065, 1111, 11113, 11130, 113130, 1163, 1164, 144455, 146956, 151242, 1543, 1894, 2122, 2273, 22974, 23026, 246184, 259266, 26271, 26574, 29127, 3312, 3552, 3832, 4085, 4288, 4331, 440, 4436, 4591, 4605, 4751, 4869, 51191, 51203, 51512, 51514, 5347, 54443, 54475, 54962, 55145, 55215, 5569, 55771, 55835, 56647, 5682, 5684, 5700, 5713, 571…	758	0.894202	1.61717e-07	4.55208e-06	up	1017, 10197, 1021, 1022, 1024, 1026, 1029, 1030, 1033, 10397, 10419, 10498, 10514, 10615, 1062, 1063, 10634, 10670, 10733, 10755, 10769, 10807, 1104, 11065, 1111, 11113, 11130, 113130, 1163, 1164, 140609, 144455, 1457, 146691, 146956, 150094, 153090, 1613, 1647, 1869, 1894, 1956, 1978, 2069, 2263, 22954, 2296, 22974, 2305, 23246, 23481, 23513, 25, 259266, 2619, 2621, 26271, 26574, 27085, 2810, 28…	NA	NA	NA	NA	NA	NA	785	0.573322	2.74613e-05	0.000347754	up	10397, 152110, 22809, 2296, 3169, 5629, 6657, 7015, 7042, 81610, 891	773	0.917062	0.00359059	0.0284383	up	10040, 1019, 1020, 1022, 1025, 1026, 1029, 10397, 1050, 10615, 1063, 10630, 10634, 1069, 10755, 10807, 10869, 10950, 11065, 11145, 113130, 11331, 1163, 1164, 1192, 1213, 128866, 138151, 1499, 151242, 153090, 1602, 1642, 1647, 1718, 1843, 1869, 1894, 1906, 1956, 1978, 208, 2122, 2263, 22809, 22858, 22933, 22974, 2305, 23246, 23326, 23331, 23476, 23481, 23513, 23645, 247, 25942, 25946, 26073, 26271…	773	1.10729	6.02387e-06	0.000210144	down	10018, 1019, 1026, 1029, 1031, 1033, 10361, 10397, 10403, 10432, 10459, 10460, 10615, 1062, 1063, 10630, 10733, 1104, 11065, 11073, 11130, 11200, 113130, 1163, 1164, 144455, 144715, 146956, 1490, 153241, 1647, 1649, 1869, 1894, 1978, 199, 2122, 2146, 2191, 22809, 22974, 2305, 23113, 259266, 26013, 26271, 27085, 27429, 29127, 29933, 30849, 3169, 3276, 3481, 3553, 3624, 3659, 3832, 3976, 4085, 4088…	NA	NA	NA
GO:0070486	leukocyte aggregation	GOBP	no	6	335	0.4321	1.69295e-49	5.50314e-47	up	101, 10125, 10507, 1051, 10673, 11119, 11151, 11314, 11326, 114836, 1493, 1794, 1880, 197358, 201633, 2207, 2534, 26191, 26253, 28755, 29126, 29851, 3071, 3109, 3113, 3115, 3117, 3119, 3122, 3123, 3127, 3133, 3458, 3559, 3575, 3594, 3606, 3620, 3659, 3662, 3683, 3702, 3718, 3902, 3932, 3936, 3955, 3965, 399, 4067, 5027, 51744, 5293, 5294, 54440, 54518, 55824, 567, 5699, 5734, 57580, 5788, 5873, 5…	313	0.608308	7.20265e-19	4.93234e-17	up	100133941, 101, 10125, 10507, 1051, 10673, 11035, 11119, 11151, 11314, 11326, 114548, 1326, 1493, 1604, 1794, 1803, 1840, 1958, 1960, 199, 201633, 26191, 26253, 28755, 29126, 29851, 3071, 3109, 3113, 3115, 3117, 3122, 3123, 3127, 3133, 3142, 3383, 3481, 3553, 3559, 3594, 3600, 3620, 3659, 3662, 3683, 3702, 3718, 3815, 3936, 399, 4067, 5294, 54361, 54440, 54518, 55824, 567, 57162, 5734, 57580, 577…	349	1.19798	5.45863e-14	3.41031e-12	down	10125, 10148, 10385, 10538, 10673, 10859, 11035, 11151, 11314, 11326, 114836, 1326, 1445, 146850, 1493, 1794, 1803, 1840, 1880, 197358, 199, 201633, 2207, 2534, 26191, 2625, 26253, 27240, 283234, 2841, 28639, 28755, 2885, 2934, 29851, 30009, 3071, 3077, 3109, 3111, 3115, 3142, 3454, 3559, 3662, 3683, 3702, 3707, 3718, 3815, 387357, 3932, 3936, 3965, 399, 4063, 4067, 4690, 5027, 50943, 51176, 5133…	NA	NA	NA	NA	NA	NA	363	1.52229	2.68132e-08	8.39719e-07	down	1051, 11326, 1604, 177, 1794, 1803, 199, 2207, 2615, 26253, 283234, 301, 3071, 3113, 3115, 3117, 3118, 3119, 3120, 3122, 3123, 3127, 3594, 3683, 3955, 3958, 5027, 54440, 5590, 5777, 5914, 6279, 6280, 6556, 6693, 6714, 6793, 7037, 7040, 7048, 7454, 79626, 80381, 81704, 84868, 920, 960, 977, 9935	330	1.18809	5.70183e-07	2.08828e-05	down	10125, 10288, 10385, 10673, 10859, 11005, 11035, 11119, 11146, 11151, 11314, 115650, 1236, 146850, 1739, 1794, 1840, 1880, 197358, 201633, 23303, 23308, 2534, 2615, 26191, 2625, 27086, 283234, 2841, 28755, 301, 3037, 3071, 30835, 3123, 3142, 3479, 3559, 3594, 3600, 3606, 3620, 3659, 3683, 3702, 3718, 3815, 3902, 3932, 3958, 3965, 3981, 399, 4860, 5294, 54440, 54518, 5532, 55423, 55824, 56603, 569…	317	1.13727	5.47327e-05	0.00135208	down	100507436, 101, 10385, 10673, 10808, 11151, 11314, 11326, 1209, 1493, 1650, 1794, 1880, 199, 2000, 2175, 2177, 2207, 2280, 2302, 2319, 23210, 23308, 26191, 27242, 28755, 29102, 29126, 3071, 30968, 3109, 3113, 3115, 3122, 3123, 3127, 3383, 3481, 3485, 3553, 3559, 3575, 3600, 3659, 3683, 3718, 3902, 3932, 3965, 4067, 4088, 4179, 4690, 5063, 5075, 50943, 5294, 54361, 54440, 54518, 54567, 567, 5699, …	NA	NA	NA
GO:0070489	T cell aggregation	GOBP	no	6	327	0.430949	2.44715e-49	7.0709e-47	up	101, 10125, 1051, 10673, 11119, 11151, 11314, 11326, 114836, 1493, 1794, 1880, 197358, 201633, 2207, 2534, 26191, 26253, 28755, 29126, 29851, 3071, 3109, 3113, 3115, 3117, 3119, 3122, 3123, 3127, 3133, 3458, 3559, 3575, 3594, 3606, 3620, 3659, 3662, 3683, 3702, 3718, 3902, 3932, 3936, 3955, 3965, 399, 4067, 5027, 51744, 5293, 5294, 54440, 54518, 55824, 567, 5699, 5734, 57580, 5788, 5873, 5880, 63…	305	0.619098	1.92482e-17	1.08114e-15	up	100133941, 101, 10125, 1051, 10673, 11035, 11119, 11151, 11314, 11326, 114548, 1326, 1493, 1604, 1794, 1803, 1840, 1958, 1960, 199, 201633, 26191, 26253, 28755, 29126, 29851, 3071, 3109, 3113, 3115, 3117, 3122, 3123, 3127, 3133, 3142, 3383, 3481, 3553, 3559, 3594, 3600, 3620, 3659, 3662, 3683, 3702, 3718, 3815, 3936, 399, 4067, 5294, 54361, 54440, 54518, 55824, 567, 57162, 5734, 57580, 5777, 5788…	341	1.20567	6.73712e-15	4.6019e-13	down	10125, 10148, 10385, 10538, 10673, 10859, 11035, 11151, 11314, 11326, 114836, 1326, 1445, 146850, 1493, 1794, 1803, 1840, 1880, 197358, 199, 201633, 2207, 2534, 26191, 2625, 26253, 27240, 283234, 2841, 28639, 28755, 2885, 2934, 29851, 30009, 3071, 3077, 3109, 3111, 3115, 3142, 3454, 3559, 3662, 3683, 3702, 3707, 3718, 3815, 387357, 3932, 3936, 3965, 399, 4063, 4067, 4690, 5027, 50943, 51176, 5133…	NA	NA	NA	NA	NA	NA	355	1.49746	1.67735e-07	4.21757e-06	down	1051, 11326, 1604, 177, 1794, 1803, 199, 2207, 2615, 26253, 283234, 301, 3071, 3113, 3115, 3117, 3118, 3119, 3120, 3122, 3123, 3127, 3594, 3683, 3955, 3958, 5027, 54440, 5590, 5777, 5914, 6556, 6693, 6714, 7037, 7040, 7048, 7454, 79626, 80381, 81704, 84868, 920, 977, 9935	322	1.19227	3.73659e-07	1.42727e-05	down	10125, 10288, 10385, 10673, 10859, 11005, 11035, 11119, 11146, 11151, 11314, 115650, 1236, 146850, 1739, 1794, 1840, 1880, 197358, 201633, 23303, 23308, 2534, 2615, 26191, 2625, 27086, 283234, 2841, 28755, 301, 3071, 30835, 3123, 3142, 3479, 3559, 3594, 3600, 3606, 3620, 3659, 3683, 3702, 3718, 3815, 3902, 3932, 3958, 3965, 3981, 399, 4860, 5294, 54440, 54518, 5532, 55423, 55824, 56603, 5699, 578…	309	1.15127	8.49135e-06	0.000275729	down	100507436, 101, 10385, 10673, 10808, 11151, 11314, 11326, 1209, 1493, 1650, 1794, 1880, 199, 2000, 2175, 2177, 2207, 2280, 2302, 2319, 23210, 23308, 26191, 27242, 28755, 29102, 29126, 3071, 30968, 3109, 3113, 3115, 3122, 3123, 3127, 3383, 3481, 3485, 3553, 3559, 3575, 3600, 3659, 3683, 3718, 3902, 3932, 3965, 4067, 4088, 4179, 4690, 5063, 5075, 50943, 5294, 54361, 54440, 54518, 54567, 567, 5699, …	NA	NA	NA
GO:0070661	leukocyte proliferation	GOBP	no	6	180	0.409542	7.56216e-43	1.57323e-40	up	1051, 10673, 11119, 11151, 11314, 11326, 114836, 1435, 1493, 1636, 1794, 1880, 22806, 2534, 26191, 29126, 3071, 3109, 3113, 3115, 3133, 3458, 3559, 3575, 3594, 3606, 3614, 3620, 3635, 3659, 3718, 3965, 4067, 4208, 4332, 4773, 5027, 51744, 5294, 54440, 5699, 5788, 5880, 6304, 6352, 6355, 64926, 6504, 6556, 6693, 683, 7040, 7099, 7292, 729230, 7412, 7535, 80380, 81704, 84433, 84868, 8740, 916, 920,…	169	0.634688	2.6086e-12	9.65956e-11	up	100133941, 10451, 1051, 10673, 11035, 11119, 11151, 11314, 11326, 1435, 1493, 1604, 1636, 1794, 196, 199, 22806, 26191, 29126, 3071, 3109, 3113, 3115, 3133, 3481, 3553, 3559, 3594, 3600, 3620, 3635, 3659, 3718, 3815, 4067, 4332, 4773, 5294, 54361, 54440, 5580, 5585, 57162, 5777, 5788, 604, 6304, 639, 64926, 6556, 6693, 6777, 683, 7040, 7099, 7128, 7940, 81704, 84868, 8660, 8740, 8764, 920, 952, 9…	189	1.24777	3.36661e-15	2.53635e-13	down	10148, 10385, 10673, 10859, 11035, 11151, 11314, 11326, 114836, 1191, 1493, 1636, 1794, 1880, 199, 22806, 2322, 2534, 26191, 283234, 3071, 3109, 3115, 3559, 3635, 3718, 3815, 3965, 4064, 4067, 4208, 4332, 4690, 472, 5027, 50943, 51176, 51237, 51561, 51744, 5294, 54440, 5580, 5585, 57678, 5777, 5788, 5880, 596, 6304, 64926, 6504, 6556, 6693, 6777, 683, 6850, 7037, 729230, 7293, 7412, 7535, 7940, 8…	NA	NA	NA	NA	NA	NA	195	1.63136	9.81011e-09	3.35339e-07	down	1051, 11326, 1604, 1636, 177, 1794, 199, 2615, 283234, 301, 3071, 3113, 3115, 3594, 3614, 3958, 4332, 5027, 54440, 5777, 6556, 6693, 683, 7037, 7040, 7099, 7940, 80381, 81704, 84868, 920, 975, 977	180	1.189	9.39666e-05	0.00153186	down	10288, 10385, 10673, 10859, 11035, 11119, 11146, 11151, 11314, 1141, 114609, 115650, 1636, 1739, 1794, 1880, 22806, 2322, 23308, 2534, 2615, 26191, 283234, 301, 3070, 3071, 30835, 3479, 3559, 3594, 3600, 3606, 3620, 3635, 3659, 3718, 3815, 3958, 3965, 4064, 4208, 472, 4773, 4860, 5294, 54440, 5532, 5699, 5788, 6363, 6693, 7099, 7292, 7535, 80380, 81704, 8654, 8767, 90865, 916, 920, 923, 972	174	1.19243	2.3753e-06	9.81095e-05	down	1026, 10385, 10673, 11151, 11314, 11326, 1435, 1493, 1794, 1880, 199, 2000, 22806, 2302, 23308, 26191, 27242, 29126, 3070, 3071, 3109, 3113, 3115, 3481, 3485, 3553, 3559, 3575, 3600, 3635, 3659, 3718, 3965, 4067, 4179, 4254, 4690, 50943, 5294, 54361, 54440, 5699, 5788, 581, 5880, 6352, 6461, 64926, 6556, 6850, 7037, 7040, 7099, 7128, 7412, 7535, 7784, 80381, 84868, 8600, 8764, 89780, 920, 942, 95…	NA	NA	NA
GO:0070663	regulation of leukocyte proliferation	GOBP	no	6	141	0.406198	9.85063e-39	1.31367e-36	up	1051, 10673, 11151, 11314, 11326, 1435, 1493, 1880, 22806, 26191, 29126, 3071, 3109, 3113, 3115, 3133, 3458, 3559, 3594, 3606, 3620, 3635, 3659, 3718, 3965, 4067, 4208, 4332, 4773, 51744, 54440, 5788, 5880, 6352, 6355, 64926, 6504, 6693, 683, 7040, 7099, 7292, 729230, 7412, 7535, 80380, 84433, 84868, 916, 920, 923, 942, 952, 958, 972, 975	132	0.643925	2.76103e-10	7.54228e-09	up	100133941, 10451, 1051, 10673, 11035, 11151, 11314, 11326, 1435, 1493, 1604, 196, 199, 22806, 26191, 29126, 3071, 3109, 3113, 3115, 3133, 3481, 3553, 3559, 3594, 3600, 3620, 3635, 3659, 3718, 4067, 4332, 4773, 54440, 5585, 57162, 5777, 5788, 604, 639, 64926, 6693, 6777, 683, 7040, 7099, 7128, 7940, 84868, 8660, 8764, 920, 952, 972	147	1.21599	1.85128e-09	7.77386e-08	down	10148, 10385, 10673, 10859, 11035, 11151, 11314, 11326, 1493, 1880, 199, 22806, 26191, 283234, 3071, 3109, 3115, 3559, 3635, 3718, 3965, 4067, 4208, 4332, 4690, 472, 50943, 51237, 51561, 51744, 54440, 5585, 57678, 5777, 5788, 5880, 596, 64926, 6504, 6693, 6777, 683, 6850, 7037, 729230, 7293, 7412, 7535, 7940, 84433, 84868, 8654, 8764, 916, 920, 923, 940, 942, 952, 975	NA	NA	NA	NA	NA	NA	147	1.6385	1.01855e-07	2.70408e-06	down	1051, 11326, 1604, 177, 199, 2615, 283234, 301, 3071, 3113, 3115, 3594, 3958, 4332, 54440, 5777, 6693, 683, 7037, 7040, 7099, 7940, 80381, 84868, 920, 975	140	1.16532	0.00325297	0.0265153	down	10288, 10385, 10673, 10859, 11035, 11146, 11151, 11314, 1141, 114609, 115650, 1739, 1880, 22806, 23308, 2615, 26191, 283234, 301, 3071, 30835, 3479, 3559, 3594, 3600, 3606, 3620, 3635, 3659, 3718, 3958, 3965, 4208, 472, 4773, 4860, 54440, 5788, 6363, 6693, 7099, 7292, 7535, 80380, 8654, 8767, 916, 920, 923, 972	136	1.22765	9.73611e-08	7.50262e-06	down	1026, 10385, 10673, 11151, 11314, 11326, 1435, 1493, 1880, 199, 22806, 2302, 23308, 26191, 27242, 29126, 3071, 3109, 3113, 3115, 3481, 3485, 3553, 3559, 3600, 3635, 3659, 3718, 3965, 4067, 4179, 4254, 4690, 50943, 54440, 5788, 5880, 6352, 64926, 6850, 7037, 7040, 7099, 7128, 7412, 7535, 7784, 80381, 84868, 8764, 89780, 920, 942, 958, 972	NA	NA	NA
GO:0070665	positive regulation of leukocyte proliferation	GOBP	no	6	96	0.404649	6.41731e-32	5.3833e-30	up	10673, 11151, 1435, 1880, 29126, 3071, 3109, 3113, 3115, 3133, 3458, 3559, 3594, 3606, 3718, 3965, 4067, 4208, 4773, 51744, 54440, 5788, 6352, 64926, 6504, 6693, 683, 7099, 7292, 729230, 7412, 7535, 80380, 84433, 84868, 916, 920, 923, 942, 952, 958, 972, 975	87	0.661523	3.452e-07	4.91639e-06	up	100133941, 10451, 10673, 11151, 1435, 1604, 199, 29126, 3071, 3109, 3113, 3115, 3133, 3481, 3553, 3559, 3594, 3600, 3718, 4067, 4773, 54440, 57162, 5788, 604, 64926, 6693, 6777, 683, 7099, 84868, 8660, 920, 952, 972	98	1.23562	9.33104e-09	3.56738e-07	down	10148, 10673, 11151, 1880, 199, 283234, 3071, 3109, 3115, 3559, 3718, 3965, 4067, 4208, 4690, 50943, 51561, 51744, 54440, 57678, 5788, 596, 64926, 6504, 6693, 6777, 683, 6850, 7037, 729230, 7293, 7412, 7535, 84433, 84868, 916, 920, 923, 940, 942, 952, 975	NA	NA	NA	NA	NA	NA	100	1.5797	4.57867e-05	0.000533329	down	1604, 177, 199, 283234, 301, 3071, 3113, 3115, 3594, 54440, 6693, 683, 7037, 7099, 80381, 84868, 920, 975	97	1.19729	0.00168479	0.0156877	down	10288, 10673, 11151, 1141, 114609, 115650, 1880, 23308, 283234, 301, 3071, 3479, 3559, 3594, 3600, 3606, 3718, 3965, 4208, 4773, 4860, 54440, 5788, 6363, 6693, 7099, 7292, 7535, 80380, 8767, 916, 920, 923, 972	91	1.24051	6.50331e-07	3.49756e-05	down	1026, 10673, 11151, 1435, 1880, 199, 23308, 29126, 3071, 3109, 3113, 3115, 3481, 3485, 3553, 3559, 3600, 3718, 3965, 4067, 4179, 4254, 4690, 50943, 54440, 5788, 6352, 64926, 6850, 7037, 7099, 7412, 7535, 7784, 80381, 84868, 89780, 920, 942, 958, 972	NA	NA	NA
GO:0071593	lymphocyte aggregation	GOBP	no	6	328	0.430074	1.16309e-49	4.32089e-47	up	101, 10125, 1051, 10673, 11119, 11151, 11314, 11326, 114836, 1493, 1794, 1880, 197358, 201633, 2207, 2534, 26191, 26253, 28755, 29126, 29851, 3071, 3109, 3113, 3115, 3117, 3119, 3122, 3123, 3127, 3133, 3458, 3559, 3575, 3594, 3606, 3620, 3659, 3662, 3683, 3702, 3718, 3902, 3932, 3936, 3955, 3965, 399, 4067, 5027, 51744, 5293, 5294, 54440, 54518, 55824, 567, 5699, 5734, 57580, 5788, 5873, 5880, 63…	306	0.618609	1.60924e-17	9.28881e-16	up	100133941, 101, 10125, 1051, 10673, 11035, 11119, 11151, 11314, 11326, 114548, 1326, 1493, 1604, 1794, 1803, 1840, 1958, 1960, 199, 201633, 26191, 26253, 28755, 29126, 29851, 3071, 3109, 3113, 3115, 3117, 3122, 3123, 3127, 3133, 3142, 3383, 3481, 3553, 3559, 3594, 3600, 3620, 3659, 3662, 3683, 3702, 3718, 3815, 3936, 399, 4067, 5294, 54361, 54440, 54518, 55824, 567, 57162, 5734, 57580, 5777, 5788…	342	1.20568	6.30284e-15	4.42321e-13	down	10125, 10148, 10385, 10538, 10673, 10859, 11035, 11151, 11314, 11326, 114836, 1326, 1445, 146850, 1493, 1794, 1803, 1840, 1880, 197358, 199, 201633, 2207, 2534, 26191, 2625, 26253, 27240, 283234, 2841, 28639, 28755, 2885, 2934, 29851, 30009, 3071, 3077, 3109, 3111, 3115, 3142, 3454, 3559, 3662, 3683, 3702, 3707, 3718, 3815, 387357, 3932, 3936, 3965, 399, 4063, 4067, 4690, 5027, 50943, 51176, 5133…	NA	NA	NA	NA	NA	NA	356	1.5025	1.1824e-07	3.0766e-06	down	1051, 11326, 1604, 177, 1794, 1803, 199, 2207, 2615, 26253, 283234, 301, 3071, 3113, 3115, 3117, 3118, 3119, 3120, 3122, 3123, 3127, 3594, 3683, 3955, 3958, 5027, 54440, 5590, 5777, 5914, 6556, 6693, 6714, 6793, 7037, 7040, 7048, 7454, 79626, 80381, 81704, 84868, 920, 977, 9935	323	1.19241	3.53343e-07	1.37988e-05	down	10125, 10288, 10385, 10673, 10859, 11005, 11035, 11119, 11146, 11151, 11314, 115650, 1236, 146850, 1739, 1794, 1840, 1880, 197358, 201633, 23303, 23308, 2534, 2615, 26191, 2625, 27086, 283234, 2841, 28755, 301, 3071, 30835, 3123, 3142, 3479, 3559, 3594, 3600, 3606, 3620, 3659, 3683, 3702, 3718, 3815, 3902, 3932, 3958, 3965, 3981, 399, 4860, 5294, 54440, 54518, 5532, 55423, 55824, 56603, 5699, 578…	310	1.1501	9.89421e-06	0.000319274	down	100507436, 101, 10385, 10673, 10808, 11151, 11314, 11326, 1209, 1493, 1650, 1794, 1880, 199, 2000, 2175, 2177, 2207, 2280, 2302, 2319, 23210, 23308, 26191, 27242, 28755, 29102, 29126, 3071, 30968, 3109, 3113, 3115, 3122, 3123, 3127, 3383, 3481, 3485, 3553, 3559, 3575, 3600, 3659, 3683, 3718, 3902, 3932, 3965, 4067, 4088, 4179, 4690, 5063, 5075, 50943, 5294, 54361, 54440, 54518, 54567, 567, 5699, …	NA	NA	NA
GO:1903037	regulation of leukocyte cell-cell adhesion	GOBP	no	6	229	0.441592	2.94707e-39	4.2577e-37	up	101, 10125, 1051, 10673, 11151, 11314, 11326, 1493, 201633, 2113, 2534, 26191, 28755, 29126, 29851, 3071, 3109, 3113, 3115, 3117, 3119, 3122, 3123, 3127, 3133, 3458, 3559, 3575, 3594, 3606, 3620, 3659, 3662, 3676, 3718, 3902, 3932, 3965, 4067, 445, 51744, 54440, 55824, 5724, 5788, 5880, 6347, 6352, 6387, 64127, 64926, 6504, 6693, 7040, 7292, 729230, 7409, 7412, 7535, 8013, 80380, 814, 84433, 8486…	218	0.652704	5.20985e-12	1.82126e-10	up	100133941, 101, 10125, 1051, 10673, 11035, 11151, 11314, 11326, 114548, 1326, 1493, 1604, 1803, 1840, 1960, 199, 201633, 26191, 28755, 29126, 29851, 3071, 3109, 3113, 3115, 3117, 3122, 3123, 3127, 3133, 3142, 3481, 3553, 3559, 3594, 3600, 3620, 3659, 3662, 3718, 4067, 54440, 55824, 57162, 5777, 5788, 5914, 604, 634, 639, 64127, 64926, 6693, 6714, 6777, 6935, 7040, 7409, 8013, 8456, 84807, 84868, …	242	1.18923	5.66297e-10	2.64115e-08	down	10125, 10148, 10385, 10673, 10859, 11035, 11151, 11314, 11326, 1326, 1445, 146850, 1493, 1803, 1840, 199, 201633, 2534, 26191, 2625, 27240, 283234, 28639, 28755, 2885, 2934, 29851, 3071, 3077, 3109, 3111, 3115, 3142, 3559, 3662, 3676, 3707, 3718, 3932, 3965, 4067, 4690, 50943, 5133, 51561, 51744, 5295, 54440, 54900, 55423, 55824, 56940, 5724, 57678, 5771, 5777, 5788, 5880, 6366, 6387, 64926, 6504…	NA	NA	NA	NA	NA	NA	251	1.53709	3.01288e-07	7.16243e-06	down	1051, 11326, 1604, 177, 1803, 199, 2615, 283234, 301, 3071, 3113, 3115, 3117, 3118, 3119, 3120, 3122, 3123, 3127, 3594, 3958, 54440, 5590, 5724, 5777, 5914, 6387, 6693, 6714, 7037, 7040, 7048, 79626, 80381, 84868, 920, 9314, 960	234	1.20192	2.13889e-06	6.70227e-05	down	10125, 10288, 10385, 10673, 10859, 11005, 11035, 11146, 11151, 11314, 115650, 1236, 146850, 1739, 1840, 201633, 2113, 23308, 2534, 2615, 26191, 2625, 283234, 28755, 301, 3037, 3071, 30835, 3123, 3142, 3479, 3559, 3594, 3600, 3606, 3620, 3659, 3676, 3718, 3902, 3932, 3958, 3965, 4860, 54440, 55423, 55824, 56603, 5788, 6347, 6363, 6366, 6387, 64127, 6693, 6935, 7048, 7292, 7409, 7535, 8013, 80380, …	223	1.15685	4.94515e-05	0.00126395	down	101, 10385, 10673, 10808, 11151, 11314, 11326, 1209, 1493, 199, 2175, 2177, 2302, 2319, 23308, 26191, 27242, 28755, 29102, 29126, 3071, 3109, 3113, 3115, 3122, 3123, 3127, 3481, 3485, 3553, 3559, 3575, 3600, 3659, 3676, 3718, 3902, 3932, 3965, 4067, 4179, 4690, 5063, 50943, 54440, 572, 5724, 5788, 5880, 634, 6352, 6461, 64926, 6714, 6850, 6935, 7037, 7040, 7070, 7186, 7412, 7535, 7784, 79626, 803…	NA	NA	NA
GO:1903039	positive regulation of leukocyte cell-cell adhesion	GOBP	no	6	162	0.426457	1.91601e-36	2.03371e-34	up	101, 10125, 10673, 11151, 1493, 2113, 2534, 28755, 29126, 29851, 3071, 3109, 3113, 3115, 3117, 3119, 3122, 3123, 3127, 3133, 3458, 3559, 3575, 3594, 3606, 3676, 3718, 3932, 3965, 4067, 51744, 54440, 5724, 5788, 6347, 6352, 64127, 64926, 6504, 6693, 7040, 7292, 729230, 7409, 7412, 7535, 8013, 80380, 84433, 84868, 8740, 915, 916, 917, 919, 920, 923, 9308, 9402, 942, 972	153	0.662794	2.02306e-09	4.59694e-08	up	100133941, 101, 10125, 10673, 11151, 114548, 1326, 1493, 1604, 1803, 1960, 199, 28755, 29126, 29851, 3071, 3109, 3113, 3115, 3117, 3122, 3123, 3127, 3133, 3142, 3481, 3553, 3559, 3594, 3600, 3718, 4067, 54440, 5777, 5788, 5914, 64127, 64926, 6693, 6714, 6777, 7040, 7409, 8013, 84868, 8740, 8764, 8876, 915, 920, 921, 972	169	1.22637	1.47966e-11	8.15085e-10	down	10125, 10148, 10673, 10859, 11151, 1326, 1445, 146850, 1493, 1803, 199, 2534, 2625, 283234, 28639, 28755, 2885, 29851, 3071, 3109, 3115, 3142, 3559, 3676, 3707, 3718, 3932, 3965, 4067, 4690, 50943, 5133, 51561, 51744, 5295, 54440, 55423, 5724, 57678, 5777, 5788, 6366, 64926, 6504, 6693, 6777, 6850, 7037, 7048, 7070, 7124, 729230, 7409, 7412, 7494, 7535, 79576, 84433, 84868, 8740, 8764, 9020, 915,…	NA	NA	NA	NA	NA	NA	180	1.513	1.62072e-05	0.000221894	down	1604, 177, 1803, 199, 283234, 301, 3071, 3113, 3115, 3117, 3118, 3119, 3120, 3122, 3123, 3127, 3594, 54440, 5590, 5724, 5777, 5914, 6693, 6714, 7037, 7040, 7048, 80381, 84868, 920, 960	165	1.20888	1.86559e-05	0.000410194	down	10125, 10288, 10673, 10859, 11151, 115650, 1236, 146850, 2113, 23308, 2534, 2625, 283234, 28755, 301, 3037, 3071, 3123, 3142, 3479, 3559, 3594, 3600, 3606, 3676, 3718, 3932, 3965, 4860, 54440, 55423, 5788, 6347, 6363, 6366, 64127, 6693, 7048, 7292, 7409, 7535, 8013, 80380, 8767, 9020, 916, 917, 920, 921, 923, 9402, 972	154	1.19956	2.42401e-06	9.93266e-05	down	101, 10673, 10808, 11151, 1493, 199, 2319, 23308, 28755, 29126, 3071, 3109, 3113, 3115, 3122, 3123, 3127, 3481, 3485, 3553, 3559, 3575, 3600, 3676, 3718, 3932, 3965, 4067, 4179, 4690, 5063, 50943, 54440, 572, 5724, 5788, 6352, 6461, 64926, 6714, 6850, 7037, 7040, 7070, 7186, 7412, 7535, 7784, 80381, 84868, 8600, 8764, 9020, 920, 9308, 942, 961, 972	NA	NA	NA
GO:1990266	neutrophil migration	GOBP	no	6	53	0.418426	1.87952e-20	8.35502e-19	up	101, 1441, 2207, 3071, 3458, 3672, 3689, 4354, 5142, 5293, 5294, 57580, 5880, 6347, 6351, 6352, 6355, 6362, 719, 728, 7409, 972	56	0.615431	8.00852e-09	1.595e-07	up	101, 10451, 1441, 3071, 3553, 3554, 3579, 3689, 4354, 5142, 5294, 54210, 57118, 57580, 6279, 6280, 6283, 6369, 719, 728, 7409, 972	63	1.21642	2.69324e-05	0.000420655	down	1441, 2207, 3071, 3554, 3680, 3689, 414062, 4354, 5142, 51561, 5294, 54210, 57118, 57580, 5880, 6362, 6366, 6367, 6369, 6850, 719, 728, 7409	NA	NA	NA	NA	NA	NA	57	1.8614	6.33862e-09	2.36793e-07	down	1441, 2207, 2920, 2921, 3071, 3689, 3958, 4354, 54210, 6279, 6280, 6362, 719, 728	58	1.23949	0.00100035	0.0104571	down	114609, 1236, 2919, 2920, 3071, 3672, 3680, 3958, 4354, 5142, 5294, 6347, 6362, 6363, 6366, 6367, 7042, 7060, 7409, 83700, 972	51	1.20446	0.00199031	0.0221943	down	101, 1441, 2207, 3071, 3553, 3672, 3689, 5142, 5144, 5294, 57580, 5880, 6352, 6362, 6364, 6850, 7060, 719, 728, 972	NA	NA	NA
GO:2000145	regulation of cell motility	GOBP	no	6	546	0.65281	5.08854e-13	1.14569e-11	up	101, 10154, 10396, 10507, 10563, 10631, 11151, 11240, 11314, 1230, 1240, 1277, 1281, 1435, 1436, 152007, 1545, 1601, 1634, 1636, 1880, 2022, 2113, 2149, 221178, 2242, 2252, 2268, 22846, 23129, 23213, 2335, 29, 29126, 3071, 3162, 3458, 348, 3627, 3642, 3676, 3965, 397, 4067, 4092, 4283, 4318, 4354, 51225, 5168, 5293, 5547, 55619, 5724, 5734, 5788, 58191, 5880, 6347, 6351, 6352, 6355, 6373, 6387, 6…	520	0.779248	4.50453e-06	4.67182e-05	up	101, 10154, 10221, 10396, 10507, 11035, 11151, 11240, 11314, 1230, 1435, 1436, 152007, 1588, 1636, 1839, 199, 2022, 2185, 221178, 2268, 23129, 2324, 23328, 2886, 29126, 3071, 3162, 3315, 3383, 348, 3488, 3554, 3570, 3579, 3627, 3717, 3815, 3868, 4067, 4070, 4283, 4318, 4319, 4354, 4680, 5031, 50488, 50507, 51466, 54361, 55619, 5585, 5629, 57118, 5728, 5734, 57406, 5743, 57688, 5788, 5795, 58191, …	NA	NA	NA	NA	NA	NA	555	0.849526	0.00035145	0.0123126	up	10371, 10395, 10396, 10563, 11035, 127435, 1277, 1281, 1512, 152007, 1601, 1634, 1636, 1809, 1839, 1901, 2022, 2113, 2152, 2252, 23129, 2324, 25930, 284, 3071, 3082, 3373, 347, 3491, 3690, 3791, 3815, 3908, 3910, 3911, 393, 4035, 4067, 4233, 4851, 51466, 5176, 5364, 54538, 5473, 5629, 5649, 56920, 5793, 6239, 6387, 6403, 6423, 7010, 7026, 7040, 7048, 7060, 7075, 7474, 7869, 79148, 79812, 80005, 8…	565	1.3602	2.30264e-05	0.000300319	down	10076, 10370, 10395, 10501, 10512, 11240, 1230, 1240, 127435, 1436, 147372, 152007, 1601, 1634, 1636, 1839, 199, 2022, 2242, 2268, 22846, 23129, 23328, 2335, 23603, 247, 284, 29, 2920, 2921, 301, 306, 3071, 3162, 3373, 348, 3678, 3725, 375611, 388, 3958, 4035, 4354, 4680, 50488, 51466, 5362, 5467, 5581, 5587, 5649, 5724, 57343, 58191, 6387, 6403, 653, 6546, 6714, 6793, 7040, 7048, 7057, 7080, 713…	NA	NA	NA	NA	NA	NA	544	1.0915	0.000886617	0.011798	down	101, 102, 10505, 10509, 10519, 10631, 10653, 11151, 11314, 114757, 1230, 1240, 1277, 1281, 1366, 1435, 1436, 152007, 1524, 1729, 182, 1880, 199, 2022, 2192, 22876, 22919, 23129, 23213, 2335, 23654, 2768, 285, 29085, 29126, 29984, 3071, 3309, 3383, 3488, 3491, 3627, 3675, 3676, 3678, 3685, 3690, 3717, 3791, 3911, 3918, 393, 3965, 4067, 4072, 4088, 411, 4193, 4254, 4283, 4318, 4323, 4690, 4920, 505…	549	0.886504	1.22517e-06
GO:2000257	regulation of protein activation cascade	GOBP	no	6	17	0.563799	0.00850256	0.0371612	up	710, 718, 719, 728	16	0.660558	0.00779641	0.0294145	up	1378, 1604, 710, 719, 728	19	1.28939	9.08448e-05	0.00117525	down	1378, 3426, 5199, 5627, 718, 719, 720, 721, 727, 728	16	0.740132	2.04328e-05	0.00126124	up	1604, 3075, 3426, 5627, 710, 718, 730	22	1.89645	1.05801e-05	0.00015328	down	1378, 1604, 2, 5627, 710, 717, 719, 728, 730	NA	NA	NA	NA	NA	NA	NA	NA	NA	NA	NA	NA	17	0.809769	0.000175266
hsa04640	Hematopoietic cell lineage	KEGG	no	6	53	0.493506	2.33371e-13	2.8279e-12	up	1435, 1436, 1441, 2209, 290, 3122, 3123, 3127, 3559, 3575, 3672, 3676, 4311, 914, 915, 916, 917, 920, 924, 925, 929, 945, 948, 951, 952	52	0.598102	2.34265e-05	0.000207783	up	100133941, 1378, 1435, 1436, 1441, 1604, 2209, 290, 3122, 3123, 3127, 3553, 3554, 3559, 3570, 3684, 3815, 914, 915, 920, 921, 925, 929, 951, 952	55	1.25464	7.84279e-06	0.000146874	down	1378, 1436, 1441, 2209, 2322, 290, 3554, 3559, 3676, 3684, 3690, 3815, 4311, 7037, 7124, 914, 915, 916, 917, 920, 921, 924, 925, 926, 929, 945, 947, 948, 951, 952	NA	NA	NA	NA	NA	NA	63	1.74025	1.68638e-06	3.78793e-05	down	1378, 1436, 1441, 1604, 2209, 290, 3122, 3123, 3127, 3678, 4311, 7037, 920, 929, 945, 948, 960	54	1.32939	8.30318e-05	0.00191896	down	2322, 3123, 3559, 3590, 3672, 3676, 3815, 914, 916, 920, 921, 925, 945, 947, 948, 951	51	1.20306	0.00299922	0.0164168	down	1435, 1436, 1441, 290, 3123, 3127, 3553, 3559, 3672, 3675, 3676, 3678, 3684, 3690, 4254, 7037, 7850, 929, 945, 951	NA	NA	NA
hsa04672	Intestinal immune network for IgA production	KEGG	no	6	29	0.412791	3.81402e-16	6.5474e-15	up	10673, 29851, 3108, 3109, 3113, 3115, 3117, 3119, 3122, 3123, 3127, 3676, 3695, 5284, 6387, 7040, 942, 958	25	0.652608	0.00457857	0.015831	up	10673, 29851, 3108, 3109, 3113, 3115, 3117, 3122, 3123, 3127, 3600, 3601, 3695, 7040, 7852	27	1.25385	0.000840135	0.00786672	down	10673, 29851, 3108, 3109, 3111, 3115, 3676, 3695, 6387, 7852, 8741, 9020, 942	NA	NA	NA	NA	NA	NA	32	1.5881	0.00657756	0.0373892	down	3108, 3113, 3115, 3117, 3118, 3119, 3122, 3123, 3127, 6387, 7040, 8741	24	1.32867	0.0045034	0.0425776	down	115650, 23308, 3123, 3600, 3676, 3695, 6387, 7852, 9020	25	1.2984	0.000109566	0.00138048	down	10673, 23308, 3108, 3109, 3113, 3115, 3123, 3127, 3600, 3601, 3676, 3695, 7040, 7852, 9020, 942, 958	NA	NA	NA
GO:0000070	mitotic sister chromatid segregation	GOBP	no	5	115	2.75238	0.00702077	0.0317246	down	NA	115	3.93411	8.63458e-19	5.78051e-17	down	10403, 1058, 10592, 10615, 1062, 1063, 11004, 11065, 11130, 113130, 146909, 23397, 24137, 246184, 285753, 29127, 3833, 4085, 4751, 51203, 5347, 54984, 55143, 64151, 699, 701, 7272, 79075, 81930, 8379, 84722, 891, 9055, 9212, 9493, 9787, 990, 9918, 9928	115	0.865676	0.00352445	0.0227976	up	1058, 10592, 10615, 1062, 1063, 11004, 11065, 11130, 113130, 1457, 146909, 23212, 23310, 24137, 29127, 3833, 4085, 4751, 51203, 5347, 55143, 64151, 701, 7272, 79075, 79980, 81930, 83903, 84722, 891, 9055, 9212, 92421, 9493, 9700, 9787, 990, 9928	NA	NA	NA	NA	NA	NA	118	0.1879	5.97982e-07	1.29875e-05	up	891	NA	NA	NA	NA	NA	NA	117	1.2576	3.16413e-09	3.79916e-07	down	10051, 10403, 10459, 10460, 1058, 10592, 10615, 1062, 1063, 11004, 11065, 11130, 113130, 146909, 23397, 24137, 29127, 3833, 4085, 4751, 51203, 51529, 5347, 55143, 64151, 699, 701, 7272, 7517, 79075, 79980, 81930, 83903, 84101, 84722, 8697, 891, 9055, 9184, 9212, 9493, 9555, 9700, 9787, 990, 9918, 9928	NA	NA	NA
GO:0000075	cell cycle checkpoint	GOBP	no	5	193	2.14981	0.0046337	0.0225022	down	5629	192	2.16125	4.56709e-08	8.1539e-07	down	10403, 1063, 1111, 11130, 144455, 146956, 4085, 4436, 4869, 51512, 51514, 5347, 54962, 55215, 55835, 6118, 63967, 641, 64858, 672, 6790, 699, 701, 7153, 7272, 8091, 8318, 8379, 83990, 890, 891, 9134, 9212, 983, 990, 995	191	0.853796	3.3461e-05	0.000499769	up	1017, 1026, 1030, 10397, 10498, 1063, 10769, 1111, 11130, 144455, 1457, 146956, 1647, 1869, 25896, 26270, 2810, 3014, 3265, 4085, 4582, 4849, 5111, 51343, 51512, 51514, 5347, 5371, 54962, 55055, 55159, 55215, 5546, 5591, 5932, 595, 63967, 6659, 672, 6790, 701, 7027, 7153, 7161, 7272, 7316, 7483, 79968, 8091, 81620, 8318, 83903, 83990, 84072, 84444, 85456, 8626, 890, 891, 9134, 9212, 983, 990	NA	NA	NA	NA	NA	NA	193	0.30487	2.49386e-05	0.000322046	up	10397, 5629, 891	NA	NA	NA	NA	NA	NA	193	1.18163	4.8123e-06	0.000173748	down	1026, 10397, 10403, 10459, 1063, 11073, 11130, 11200, 144455, 144715, 146956, 1647, 1763, 1869, 2189, 26270, 3014, 3276, 4085, 4193, 5111, 51512, 51514, 5347, 5371, 54962, 55055, 55215, 55835, 5629, 581, 5810, 598, 6118, 641, 64858, 672, 6790, 699, 701, 7040, 7153, 7161, 7272, 7483, 7517, 79968, 81620, 8318, 83903, 83990, 84101, 890, 891, 9134, 9184, 9212, 9587, 9735, 983, 990, 995	NA	NA	NA
GO:0000183	chromatin silencing at rDNA	GOBP	no	5	37	0.617565	0.00538676	0.0254325	up	8352, 8357, 8361	35	4.72483	8.33496e-15	3.78786e-13	down	121504, 653604, 8350, 8351, 8352, 8353, 8354, 8355, 8356, 8357, 8358, 8360, 8362, 8364, 8365, 8366, 8367, 8368, 8968	NA	NA	NA	NA	NA	NA	NA	NA	NA	NA	NA	NA	35	0.0260332	4.60359e-22	1.60512e-19	up	653604, 8294, 8350, 8351, 8352, 8353, 8356, 8357, 8358, 8359, 8360, 8366, 8367, 8368, 8968	35	0.630682	6.97985e-11	5.14444e-09	up	22933, 3020, 3021, 5253, 57673, 653604, 8294, 8350, 8351, 8352, 8354, 8355, 8356, 8357, 8358, 8359, 8360, 8361, 8362, 8363, 8364, 8365, 8366, 8367, 8368, 8467, 8968	33	1.29494	2.3135e-06	9.81095e-05	down	653604, 6839, 8294, 8350, 8351, 8352, 8354, 8355, 8356, 8357, 8358, 8359, 8360, 8362, 8364, 8365, 8366, 8368, 8968	NA	NA	NA
GO:0000226	microtubule cytoskeleton organization	GOBP	no	5	320	3.56916	1.17903e-07	1.44286e-06	down	200162, 2138, 55036, 6900, 90102	300	2.15841	7.17921e-11	2.20177e-09	down	10112, 10376, 10403, 1058, 10615, 10733, 11004, 1104, 11076, 1111, 146909, 163786, 1778, 220134, 221150, 22974, 23160, 24137, 259266, 2597, 26271, 27229, 283431, 285753, 29127, 332, 348235, 3832, 3833, 3925, 4131, 440145, 4591, 4605, 4751, 4869, 51203, 51673, 5347, 55722, 55835, 63979, 6491, 672, 6790, 7272, 7516, 81930, 84722, 9055, 9212, 9493, 9793, 983	302	0.900423	0.00127563	0.010085	up	10112, 1017, 10579, 1058, 10615, 10733, 10769, 11004, 1104, 1111, 117178, 1400, 140609, 1410, 146909, 1605, 1647, 1855, 1946, 2009, 2011, 220134, 221150, 2241, 2288, 22974, 23187, 23299, 24137, 24139, 25, 259266, 2597, 26271, 26586, 27124, 2801, 284403, 29127, 29899, 332, 348235, 3832, 3833, 3996, 4000, 4133, 4134, 4139, 4140, 4281, 4627, 4747, 4751, 5048, 50487, 50861, 51203, 51673, 5347, 54801,…	NA	NA	NA	NA	NA	NA	320	0.342376	1.424e-06	2.86443e-05	up	200162, 22809, 50487, 56171, 6566	NA	NA	NA	NA	NA	NA	316	1.13515	7.50652e-05	0.00173019	down	10112, 10376, 10403, 10432, 10460, 10519, 1058, 10615, 10733, 11004, 1104, 11190, 11200, 124997, 146909, 153241, 163786, 1647, 200162, 2042, 220134, 221150, 22809, 22919, 22974, 22981, 22995, 23113, 23354, 24137, 256714, 259266, 2597, 26271, 26586, 284403, 29127, 332, 347240, 3832, 3833, 3925, 4139, 440145, 4605, 4744, 4747, 4751, 50487, 5116, 51203, 5347, 54461, 55012, 55125, 55201, 55722, 55835…	NA	NA	NA
GO:0000280	nuclear division	GOBP	no	5	439	2.63668	6.23312e-07	6.79632e-06	down	1761, 2059	422	3.00778	2.80237e-25	4.83071e-23	down	10040, 10403, 1058, 10592, 10615, 1062, 1063, 10726, 11004, 1104, 11065, 1111, 11113, 11130, 113130, 1164, 146909, 146956, 147841, 157313, 2177, 220134, 221150, 22974, 23397, 24137, 246184, 259266, 26271, 27229, 285753, 29127, 332, 348235, 3552, 3832, 3833, 387103, 4085, 4288, 440145, 4436, 4605, 4751, 51203, 5347, 54443, 54478, 54821, 54892, 54962, 54984, 55143, 55839, 55872, 56992, 57405, 57697…	423	0.886221	1.10893e-05	0.000203622	up	1017, 10419, 10534, 1058, 10592, 10615, 1062, 1063, 11004, 1104, 11065, 1111, 11113, 11130, 113130, 1164, 1452, 1457, 146691, 146909, 146956, 157313, 1613, 2069, 220134, 221035, 221150, 22974, 23141, 23212, 23310, 23353, 24137, 25, 257364, 259266, 26271, 27085, 27338, 2801, 29127, 29882, 29988, 3306, 332, 348235, 3552, 3553, 3619, 3832, 3833, 387103, 4085, 4288, 4488, 4751, 5048, 51203, 51343, 53…	NA	NA	NA	NA	NA	NA	445	0.28503	7.06043e-11	4.50317e-09	up	124817, 81610, 891, 90293	NA	NA	NA	NA	NA	NA	428	1.20605	2.68684e-12	6.03136e-10	down	10051, 10361, 10388, 10403, 10459, 10460, 1058, 10592, 10615, 1062, 1063, 10734, 11004, 11022, 1104, 11065, 11130, 11200, 113130, 11339, 1164, 121441, 146909, 146956, 147841, 157313, 2175, 2177, 220134, 221150, 22919, 22974, 23113, 23141, 23354, 23397, 23421, 23636, 24137, 259266, 26013, 26271, 27085, 27338, 285498, 29127, 29901, 3070, 332, 3481, 3553, 3619, 3832, 3833, 3976, 4085, 4288, 440145, …	NA	NA	NA
GO:0000819	sister chromatid segregation	GOBP	no	5	184	3.01372	0.000283318	0.00186288	down	NA	181	4.24647	4.12515e-25	6.44426e-23	down	10403, 1058, 10592, 10615, 1062, 1063, 10726, 11004, 11065, 11130, 113130, 146909, 147841, 220134, 23397, 24137, 246184, 2491, 285753, 29127, 332, 348235, 3833, 4085, 4751, 51203, 5347, 54821, 54984, 55143, 55839, 57405, 5889, 64105, 64151, 64946, 699, 701, 7153, 7272, 79075, 81930, 83540, 8379, 84722, 891, 9055, 9212, 9493, 9787, 9793, 990, 991, 9918, 9928	183	0.867068	0.000323296	0.00348606	up	1058, 10592, 10615, 1062, 1063, 11004, 11065, 11130, 113130, 1457, 146909, 220134, 23212, 23310, 24137, 2491, 25909, 29127, 332, 348235, 3619, 3833, 401541, 4085, 4751, 5048, 51203, 5347, 54820, 54821, 55055, 55143, 55839, 55920, 5905, 6249, 64151, 64946, 701, 7153, 7272, 79075, 79980, 81565, 81930, 83540, 83903, 84072, 84722, 891, 9055, 91687, 9212, 92421, 9493, 9700, 9787, 990, 991, 9928	NA	NA	NA	NA	NA	NA	187	0.164537	1.96954e-11	1.4508e-09	up	891	NA	NA	NA	NA	NA	NA	184	1.24846	6.49133e-11	1.11716e-08	down	10051, 10403, 10459, 10460, 1058, 10592, 10615, 1062, 1063, 11004, 11065, 11130, 113130, 146909, 147841, 1663, 220134, 22919, 23397, 23421, 24137, 2491, 29127, 332, 3619, 3833, 4085, 4751, 51203, 51529, 5347, 54821, 55055, 55143, 55166, 55920, 57405, 64105, 64151, 64946, 699, 701, 7153, 7272, 7517, 79019, 79023, 79075, 79172, 79902, 79980, 80776, 81930, 83540, 83903, 84101, 84722, 8697, 891, 9055…	NA	NA	NA
GO:0001525	angiogenesis	GOBP	no	5	326	0.731049	9.98455e-05	0.000724263	up	101, 10563, 1116, 1306, 1490, 1536, 1545, 1634, 1890, 2022, 2113, 221981, 22846, 23129, 23166, 23213, 2335, 26051, 290, 3162, 356, 3606, 3627, 3689, 4313, 5140, 5168, 5294, 5547, 5579, 5740, 6303, 6347, 6672, 6678, 6688, 6772, 7010, 7046, 7058, 7127, 718, 719, 728, 729230, 7453, 9047, 94	295	0.762602	3.01897e-05	0.00024381	up	101, 10451, 1116, 116844, 1536, 1890, 1960, 2004, 2022, 2047, 2185, 2191, 219699, 23129, 23166, 2324, 23328, 255324, 26051, 2683, 290, 3162, 3315, 3397, 3553, 3579, 3627, 3689, 3716, 4854, 5140, 5294, 5333, 5579, 5728, 5743, 58504, 60675, 6095, 6237, 6278, 6303, 634, 6369, 6688, 6772, 694, 7045, 7075, 7127, 7128, 719, 728, 7453, 80149, 8877, 9990	NA	NA	NA	NA	NA	NA	323	0.817001	2.97438e-05	0.00170103	up	10203, 10563, 10908, 1285, 1306, 1512, 1536, 1634, 1901, 2004, 2022, 2028, 2034, 2113, 2152, 221981, 23129, 23166, 2324, 23554, 26051, 2702, 284, 3082, 3164, 3373, 347, 3491, 358, 3606, 3690, 3791, 3911, 4313, 4851, 4881, 51162, 5140, 5176, 54345, 54538, 5787, 6095, 6423, 6688, 7010, 7048, 7060, 7075, 718, 7474, 79812, 81575, 83700, 857, 90627, 9353, 94, 947, 9990	329	1.28799	0.00822079	0.0380148	down	10203, 10908, 1116, 1285, 1295, 1464, 147372, 1490, 1536, 1634, 2022, 2034, 22846, 23129, 23328, 2335, 23576, 284, 290, 306, 3162, 3164, 3373, 3678, 3689, 3725, 388, 55273, 5587, 57105, 57343, 5740, 6688, 7045, 7048, 7057, 719, 728, 8829, 9314, 94, 9990	NA	NA	NA	NA	NA	NA	NA	NA	NA	NA	NA	NA	324	0.847969	1.55574e-09
GO:0001568	blood vessel development	GOBP	no	5	457	0.779512	0.000876227	0.00522022	up	101, 10563, 1116, 1277, 1278, 1281, 1306, 1490, 1536, 1545, 1634, 1890, 2022, 2113, 221981, 22846, 23129, 23166, 23213, 2335, 26051, 290, 3162, 3458, 348, 356, 3606, 3627, 3689, 4015, 4092, 4208, 4313, 5140, 5168, 5175, 5294, 5547, 5579, 5740, 59, 6303, 6347, 6672, 6678, 6688, 6772, 7010, 7040, 7046, 7058, 7127, 718, 719, 728, 729230, 7453, 9021, 9047, 94	418	0.753809	6.32181e-07	8.38269e-06	up	101, 10451, 1116, 116844, 1536, 1649, 1785, 1890, 1958, 196, 1960, 2004, 2022, 2047, 2185, 2191, 219699, 2308, 23129, 23166, 2324, 23328, 255324, 26051, 2683, 290, 3162, 3315, 3397, 348, 3553, 3579, 3627, 3689, 3696, 3716, 3726, 4015, 4854, 5140, 5294, 5333, 54361, 5579, 5629, 57178, 5728, 5743, 58504, 5906, 60675, 6095, 6237, 6278, 6303, 634, 6369, 639, 64220, 659, 6659, 6688, 6772, 6926, 694, 7…	NA	NA	NA	NA	NA	NA	451	0.822088	2.56541e-05	0.00151155	up	1003, 10203, 10563, 10908, 1277, 1278, 1281, 1285, 1306, 1512, 1536, 1634, 1901, 2004, 2022, 2028, 2034, 2113, 2152, 221981, 2308, 23129, 23166, 2324, 23554, 26051, 2702, 284, 3082, 3164, 3373, 347, 3491, 358, 3606, 3690, 3791, 3911, 4035, 4091, 4208, 4313, 4851, 4881, 51162, 5140, 5175, 5176, 54345, 54538, 55636, 5629, 57493, 5787, 6095, 6423, 6688, 6909, 7010, 7026, 7040, 7048, 7049, 7060, 7075…	456	1.26459	0.00618828	0.0307357	down	10203, 10512, 10908, 1116, 1285, 1295, 1464, 147372, 1490, 1536, 1634, 2022, 2034, 22846, 23129, 23328, 2335, 2348, 23576, 2719, 284, 290, 306, 3162, 3164, 3373, 348, 3678, 3689, 3725, 388, 4035, 4036, 4628, 5175, 55273, 5587, 57105, 57343, 5740, 59, 6688, 7040, 7045, 7048, 7057, 719, 728, 8434, 8829, 9021, 9314, 94, 9990	NA	NA	NA	NA	NA	NA	NA	NA	NA	NA	NA	NA	451	0.845353	1.90771e-11
GO:0001773	myeloid dendritic cell activation	GOBP	no	5	19	0.426141	1.13984e-09	1.74876e-08	up	116071, 1794, 3662, 51744, 6504, 6688, 7040, 814, 84868, 914, 942	19	0.640847	0.000810308	0.00438391	up	116071, 1794, 3662, 6688, 7040, 84868, 914	21	1.2592	0.000703626	0.00640262	down	10538, 1794, 3662, 51744, 6504, 6688, 7048, 814, 84868, 914, 942	NA	NA	NA	NA	NA	NA	21	1.68091	0.00667238	0.0323715	down	1794, 6688, 7040, 7048, 84868	NA	NA	NA	NA	NA	NA	17	1.27103	0.00178106	0.0203442	down	1794, 5971, 6688, 7040, 814, 84868, 942	NA	NA	NA
GO:0001816	cytokine production	GOBP	no	5	467	0.49657	3.26556e-38	4.14248e-36	up	101, 10125, 10225, 10365, 1051, 10631, 10666, 11118, 11119, 1116, 11326, 114836, 115362, 1240, 1436, 150372, 1535, 1536, 1540, 1545, 197358, 201633, 2149, 2207, 2219, 2268, 23180, 23213, 2335, 23601, 23643, 26191, 26253, 2633, 29126, 3071, 3113, 3115, 3133, 3162, 3394, 3458, 3594, 3604, 3606, 3620, 3624, 3635, 3659, 3662, 3702, 3718, 3902, 3937, 3965, 4067, 408, 409, 4773, 5027, 5045, 51311, 5142…	447	0.612477	3.77848e-21	3.25666e-19	up	1001, 100133941, 101, 10125, 10225, 10365, 1051, 10666, 11035, 11119, 1116, 11213, 11326, 114548, 115362, 117854, 1436, 150372, 1536, 1604, 1649, 19, 1958, 201633, 2167, 2268, 22900, 23208, 2324, 23601, 26137, 26191, 26253, 2633, 2867, 29126, 3071, 3113, 3115, 3133, 3162, 3315, 338382, 3394, 3553, 3570, 3594, 3600, 3604, 3620, 3635, 3659, 3662, 3663, 3702, 3717, 3718, 3815, 3937, 4067, 409, 4094,…	473	1.14997	7.05188e-10	3.22561e-08	down	10125, 10148, 10225, 10333, 10365, 10385, 10457, 10475, 10538, 10666, 10859, 11035, 1116, 11213, 11326, 11334, 114836, 1191, 1240, 1436, 1445, 150372, 1535, 1536, 1545, 1649, 192683, 197358, 201633, 2167, 2207, 2219, 2260, 2268, 22900, 23180, 23208, 23220, 2324, 2335, 23601, 23643, 23705, 23765, 247, 26137, 26191, 2625, 26253, 2627, 283234, 2841, 284297, 3071, 3077, 3115, 3162, 330, 3394, 3454, 3…	NA	NA	NA	NA	NA	NA	485	1.64894	1.18241e-13	1.62737e-11	down	10365, 10457, 1051, 10555, 1116, 11326, 1240, 1436, 147372, 150372, 1536, 1604, 177, 2207, 2219, 2268, 2335, 23705, 247, 2615, 26253, 283234, 284, 301, 3071, 3113, 3115, 3140, 3162, 3394, 3594, 3624, 3663, 3988, 4023, 408, 409, 5027, 51284, 51311, 54, 54210, 54440, 5552, 558, 5590, 5724, 58484, 5914, 6279, 6280, 64170, 6556, 6693, 6714, 695, 7040, 7057, 7099, 719, 728, 7314, 7538, 79589, 80381, 8…	NA	NA	NA	NA	NA	NA	445	1.14572	7.51279e-07	3.91803e-05	down	101, 10211, 10293, 10333, 10385, 10417, 10524, 10631, 11326, 114899, 115362, 1240, 1436, 150372, 1535, 1536, 163486, 1649, 1903, 2207, 2302, 23180, 23208, 23213, 2335, 23601, 23643, 26191, 27242, 284297, 28951, 29126, 3065, 3071, 30968, 3113, 3115, 3140, 3148, 330, 3394, 340061, 3553, 3600, 3604, 3624, 3635, 3654, 3659, 3661, 3665, 3717, 3718, 3902, 3937, 3965, 4054, 4057, 4060, 4067, 4088, 409, …	NA	NA	NA
GO:0001817	regulation of cytokine production	GOBP	no	5	426	0.501786	1.8471e-35	1.88368e-33	up	101, 10125, 10225, 10365, 1051, 10631, 10666, 11326, 114836, 115362, 1240, 1436, 150372, 1535, 1536, 1540, 1545, 197358, 201633, 2149, 2207, 2219, 2268, 23213, 2335, 23601, 23643, 26191, 26253, 2633, 29126, 3071, 3113, 3115, 3133, 3162, 3394, 3458, 3594, 3604, 3606, 3620, 3624, 3635, 3659, 3662, 3718, 3902, 3965, 4067, 408, 409, 5027, 5045, 51311, 5142, 51744, 53347, 5336, 54, 54440, 5552, 55601,…	403	0.661327	1.05028e-14	4.73006e-13	up	1001, 100133941, 101, 10125, 10225, 10365, 1051, 10666, 11035, 11213, 11326, 114548, 115362, 117854, 1436, 150372, 1536, 1649, 1958, 201633, 2268, 22900, 23208, 2324, 23601, 26137, 26191, 26253, 2633, 2867, 29126, 3071, 3113, 3115, 3133, 3162, 3315, 338382, 3394, 3553, 3570, 3594, 3600, 3604, 3620, 3635, 3659, 3662, 3663, 3717, 3718, 4067, 409, 4210, 5045, 51311, 5142, 5187, 54440, 5495, 5552, 55…	429	1.14206	2.43651e-08	8.54948e-07	down	10125, 10148, 10225, 10333, 10365, 10385, 10457, 10475, 10666, 10859, 11035, 11213, 11326, 11334, 114836, 1191, 1240, 1436, 1445, 150372, 1535, 1536, 1545, 1649, 192683, 197358, 201633, 2207, 2219, 2260, 2268, 22900, 23208, 23220, 2324, 2335, 23601, 23643, 23705, 23765, 247, 26137, 26191, 2625, 26253, 2627, 283234, 2841, 284297, 3071, 3077, 3115, 3162, 330, 3394, 3454, 347, 3604, 3635, 3662, 3663…	NA	NA	NA	NA	NA	NA	442	1.54896	5.97154e-10	2.95702e-08	down	10365, 10457, 1051, 10555, 11326, 1240, 1436, 147372, 150372, 1536, 177, 2207, 2219, 2268, 2335, 23705, 247, 2615, 26253, 283234, 284, 301, 3071, 3113, 3115, 3162, 3394, 3594, 3624, 3663, 4023, 408, 409, 5027, 51284, 51311, 54, 54440, 5552, 558, 5590, 5724, 5914, 64170, 6556, 6693, 6714, 695, 7040, 7057, 7099, 719, 728, 7314, 7538, 79589, 80381, 84868, 8832, 920, 929, 9314, 93978, 9466, 948	NA	NA	NA	NA	NA	NA	408	1.16426	5.43398e-08	4.38369e-06	down	101, 10211, 10293, 10333, 10385, 10417, 10524, 10631, 11326, 114899, 115362, 1240, 1436, 150372, 1535, 1536, 1649, 1903, 2207, 2302, 23208, 23213, 2335, 23601, 23643, 26191, 27242, 284297, 28951, 29126, 3065, 3071, 3113, 3115, 3148, 330, 3394, 340061, 3553, 3600, 3604, 3624, 3635, 3654, 3659, 3661, 3665, 3717, 3718, 3902, 3965, 4057, 4060, 4067, 4088, 409, 4179, 4790, 4791, 5054, 50943, 51191, 51…	NA	NA	NA
GO:0001818	negative regulation of cytokine production	GOBP	no	5	161	0.53257	1.95378e-16	6.27258e-15	up	10225, 10365, 11326, 1240, 1540, 197358, 201633, 2335, 26191, 2633, 29126, 3071, 3162, 3458, 3604, 3620, 3624, 3635, 3718, 3902, 3965, 408, 409, 5045, 54, 5552, 5734, 6504, 6556, 684, 695, 7040, 7099, 7292, 80380, 84868, 8832, 9246, 9308, 9636	155	0.664188	2.28533e-09	5.1461e-08	up	1001, 100133941, 10225, 10365, 11213, 11326, 114548, 201633, 23208, 26191, 2633, 29126, 3071, 3162, 3604, 3620, 3635, 3718, 409, 4210, 5045, 5495, 5552, 5734, 57447, 5914, 5966, 602, 604, 634, 64135, 6556, 695, 7040, 7099, 7128, 7318, 7538, 7706, 80149, 84868, 8832	162	1.11675	0.00405345	0.0254796	down	10225, 10365, 10385, 10457, 10859, 11213, 11326, 11334, 1240, 1445, 197358, 201633, 2260, 23208, 2335, 26191, 2625, 2627, 2841, 284297, 3071, 3077, 3162, 347, 3604, 3635, 3718, 3965, 408, 409, 50943, 51176, 51561, 51665, 54, 5495, 5552, 5734, 57447, 59307, 6233, 6504, 6556, 695, 7072, 7124, 79004, 79589, 84868, 8832, 90865, 9308, 947, 9641	NA	NA	NA	NA	NA	NA	166	1.66666	5.6312e-09	2.11879e-07	down	10365, 10457, 11326, 1240, 177, 2335, 2615, 284, 301, 3071, 3162, 3624, 408, 409, 54, 5552, 558, 5914, 6556, 695, 7040, 7057, 7099, 7314, 7538, 79589, 80381, 84868, 8832, 9314	NA	NA	NA	NA	NA	NA	153	1.19298	6.66118e-06	0.000226261	down	10293, 10385, 10524, 11326, 114899, 1240, 2302, 23208, 2335, 26191, 27242, 284297, 28951, 29126, 3071, 3604, 3624, 3635, 3661, 3718, 3902, 3965, 4057, 409, 4790, 50943, 51191, 5371, 54, 5552, 558, 59307, 5971, 602, 634, 64135, 6556, 684, 7040, 7043, 7099, 7128, 7187, 7318, 7850, 80381, 83737, 84868, 8832, 8986, 9308, 9636, 9641	NA	NA	NA
GO:0001819	positive regulation of cytokine production	GOBP	no	5	284	0.501128	3.50964e-29	2.53523e-27	up	101, 10125, 1051, 10631, 10666, 114836, 115362, 1436, 150372, 1535, 1536, 1545, 201633, 2149, 2207, 2219, 2268, 23213, 23601, 23643, 26191, 26253, 29126, 3113, 3115, 3133, 3162, 3394, 3458, 3594, 3606, 3620, 3659, 3662, 3965, 5027, 51311, 5142, 51744, 5336, 54440, 55601, 55959, 5600, 56253, 567, 5724, 5734, 6347, 64127, 6504, 6556, 6693, 7040, 7097, 7099, 718, 719, 728, 7292, 729230, 8013, 834, 8…	268	0.687089	4.80605e-10	1.25132e-08	up	101, 10125, 1051, 10666, 114548, 115362, 117854, 1436, 150372, 1536, 1649, 1958, 201633, 2268, 22900, 2324, 23601, 26137, 26191, 26253, 2867, 29126, 3113, 3115, 3133, 3162, 3315, 338382, 3394, 3553, 3570, 3594, 3600, 3620, 3659, 3662, 3663, 3717, 51311, 5142, 54440, 55655, 55959, 567, 57162, 5734, 5743, 5914, 602, 6095, 63940, 6397, 64127, 64135, 6556, 6693, 6714, 6777, 7040, 7096, 7097, 7099, 71…	287	1.16248	3.33088e-08	1.1153e-06	down	10125, 10148, 10333, 10666, 11334, 114836, 1191, 1436, 150372, 1535, 1536, 1545, 1649, 192683, 201633, 2207, 2219, 2268, 22900, 2324, 23601, 23643, 23705, 23765, 247, 26137, 26191, 2625, 26253, 283234, 3115, 3162, 330, 3394, 3454, 3662, 3663, 3965, 4060, 4063, 4776, 5027, 50943, 51284, 51311, 5142, 51561, 51704, 51744, 5295, 5336, 54440, 55540, 5603, 56253, 5724, 5734, 63940, 6397, 6504, 6556, 66…	NA	NA	NA	NA	NA	NA	296	1.53962	5.78558e-08	1.62681e-06	down	1051, 10555, 1436, 147372, 150372, 1536, 177, 2207, 2219, 2268, 23705, 247, 26253, 283234, 301, 3113, 3115, 3162, 3394, 3594, 3663, 4023, 5027, 51284, 51311, 54440, 5590, 5724, 5914, 64170, 6556, 6693, 6714, 7040, 7057, 7099, 719, 728, 80381, 84868, 920, 929, 93978, 9466, 948	NA	NA	NA	NA	NA	NA	269	1.15502	1.51711e-05	0.000460756	down	101, 10211, 10333, 10417, 10631, 114899, 115362, 1436, 150372, 1535, 1536, 1649, 2207, 23213, 23601, 23643, 26191, 29126, 3065, 3113, 3115, 3148, 330, 3394, 340061, 3553, 3600, 3654, 3659, 3661, 3665, 3717, 3965, 4060, 4088, 4179, 4790, 4791, 5054, 50943, 51284, 5142, 5144, 5437, 54440, 567, 5724, 5743, 59341, 5970, 602, 6364, 63940, 64135, 64170, 6556, 6714, 672, 6850, 7040, 7096, 7097, 7099, 71…	NA	NA	NA
GO:0001911	negative regulation of leukocyte mediated cytotoxicity	GOBP	no	5	10	0.393064	3.16273e-08	4.11234e-07	up	3133, 3575, 3965, 409, 5272, 5788, 84868	11	0.58885	6.70703e-05	0.000492341	up	3133, 409, 5272, 5788, 6318, 634, 84868	12	1.26445	0.00702306	0.0391077	down	10859, 3965, 409, 5788, 84868	NA	NA	NA	NA	NA	NA	NA	NA	NA	NA	NA	NA	12	1.34379	0.00261873	0.0223919	down	10859, 3965, 409, 5272, 5532, 5788, 6318	10	1.28914	0.00485111	0.0421655	down	100507436, 3575, 3965, 409, 5272, 5788, 634, 84868	NA	NA	NA
GO:0002218	activation of innate immune response	GOBP	no	5	209	0.563841	5.36995e-15	1.5642e-13	up	10062, 101, 118788, 1508, 1520, 1535, 1540, 2207, 2219, 23180, 23643, 2534, 26191, 26253, 2672, 3055, 3659, 3662, 3689, 4067, 409, 51311, 5336, 55601, 5641, 5696, 5698, 5699, 64127, 695, 7097, 7099, 79931, 81035, 81622, 81793, 84433, 84868, 85363, 8685, 91543, 929, 942, 9447, 948	203	0.780998	0.00156024	0.00766171	up	101, 11213, 118788, 1520, 2099, 26191, 26253, 2867, 3055, 338382, 3656, 3659, 3662, 3684, 3689, 4067, 409, 4792, 50856, 51311, 5580, 57115, 57162, 6197, 6397, 64127, 64135, 64581, 6714, 695, 7096, 7097, 7099, 7128, 79931, 81035, 84868, 9261, 929, 9572	208	1.1138	0.00171525	0.0128656	down	10010, 10062, 10333, 10695, 11213, 1508, 1513, 1520, 1535, 2099, 2207, 2219, 23098, 23180, 23643, 2534, 26191, 26253, 2672, 3055, 330, 3551, 3662, 3684, 3689, 4064, 4067, 409, 50856, 51284, 51311, 5336, 5567, 5580, 5581, 5641, 58484, 6233, 6397, 6850, 695, 7096, 7100, 7867, 81035, 84433, 84868, 929, 942, 9641, 9865	NA	NA	NA	NA	NA	NA	216	1.46418	4.9926e-05	0.000566406	down	10062, 118788, 1508, 1520, 1755, 2207, 2219, 26253, 3055, 3689, 409, 51284, 51311, 5581, 5641, 58484, 64170, 6714, 695, 7099, 7314, 7867, 79931, 84868, 8685, 929, 93978, 948	NA	NA	NA	NA	NA	NA	202	1.16416	3.88364e-05	0.00103893	down	101, 10211, 10318, 10333, 10695, 1513, 1520, 1535, 2099, 2207, 23180, 23643, 26191, 27293, 3055, 30849, 330, 3384, 340061, 3654, 3656, 3659, 3661, 3665, 3684, 3689, 4057, 4067, 409, 4790, 4792, 5063, 51284, 5641, 5687, 5691, 5698, 5699, 5720, 5721, 5970, 5971, 64135, 64170, 64581, 6714, 6850, 7096, 7097, 7099, 7100, 7128, 7187, 79155, 81622, 83737, 84868, 91543, 929, 942, 9641	NA	NA	NA
GO:0002224	toll-like receptor signaling pathway	GOBP	no	5	101	0.508565	8.04059e-15	2.26049e-13	up	10062, 118788, 1508, 1520, 1535, 23180, 23643, 26191, 2672, 3659, 3662, 3689, 4067, 409, 51311, 5641, 695, 7097, 7099, 79931, 81035, 81622, 81793, 84868, 91543, 929, 942, 948	97	0.70423	5.19467e-05	0.000395253	up	11213, 118788, 1520, 2099, 26191, 338382, 3656, 3659, 3662, 3684, 3689, 4067, 409, 4792, 51311, 57162, 6197, 695, 7096, 7097, 7099, 7128, 79931, 81035, 84868, 9261, 929, 9572	102	1.22238	7.35284e-08	2.22891e-06	down	10010, 10062, 10333, 10695, 11213, 1508, 1513, 1520, 1535, 2099, 23098, 23180, 23643, 26191, 2672, 330, 3551, 3662, 3684, 3689, 4064, 4067, 409, 51284, 51311, 5581, 5641, 6233, 695, 7096, 7100, 7867, 81035, 84868, 929, 942, 9641, 9865	NA	NA	NA	NA	NA	NA	105	1.51561	0.000433143	0.0035013	down	10062, 118788, 1508, 1520, 3689, 409, 51284, 51311, 5581, 5641, 695, 7099, 7314, 7867, 79931, 84868, 929, 948	NA	NA	NA	NA	NA	NA	99	1.17921	0.000661247	0.00929963	down	10211, 10318, 10333, 10695, 1513, 1520, 1535, 2099, 23180, 23643, 26191, 27293, 30849, 330, 3654, 3656, 3659, 3661, 3665, 3684, 3689, 4057, 4067, 409, 4792, 51284, 5641, 7096, 7097, 7099, 7100, 7128, 7187, 79155, 81622, 84868, 91543, 929, 942, 9641	NA	NA	NA
GO:0002237	response to molecule of bacterial origin	GOBP	no	5	227	0.514222	1.97116e-23	1.05913e-21	up	10062, 10068, 10225, 1051, 10563, 1234, 129607, 1439, 1634, 2149, 23643, 249, 26191, 2672, 29, 3055, 3394, 3458, 356, 3587, 3604, 3606, 3620, 3627, 3965, 4067, 4208, 4283, 4360, 445, 5027, 5142, 5336, 54, 567, 5724, 5734, 58191, 6347, 6352, 6373, 64127, 6556, 6622, 6678, 7040, 7097, 7099, 7133, 728, 7292, 7412, 79931, 834, 84868, 84957, 85363, 923, 929, 942, 948, 9516, 958	225	0.641225	2.984e-13	1.18389e-11	up	100133941, 10221, 10225, 1051, 10804, 11213, 114548, 117854, 1234, 129607, 1439, 1604, 19, 22904, 23328, 2353, 249, 26191, 3055, 3383, 3394, 3553, 3587, 3604, 3620, 3627, 3656, 3663, 3717, 3726, 4067, 4283, 4792, 5142, 567, 57162, 5734, 5743, 58191, 5914, 6197, 6278, 6279, 6373, 639, 64127, 6556, 6590, 6714, 7040, 7096, 7097, 7099, 7128, 7133, 728, 7538, 79931, 80149, 84868, 8764, 8784, 8794, 926…	239	1.10515	0.00225851	0.0158736	down	10062, 10225, 10333, 10563, 10859, 11213, 1234, 1439, 1524, 1634, 1910, 2326, 23643, 249, 26191, 2672, 284297, 3055, 3394, 3454, 3587, 3604, 3663, 3764, 3965, 4064, 4067, 4208, 4360, 5027, 5106, 5142, 5336, 54, 54209, 5581, 5724, 5734, 5739, 58191, 59307, 6401, 654, 6556, 6915, 7035, 7096, 7100, 7124, 7133, 721, 728, 7293, 7412, 7494, 7867, 842, 84868, 8764, 8792, 8794, 923, 929, 939, 942, 943, 9…	NA	NA	NA	NA	NA	NA	246	1.67486	4.56598e-11	3.06155e-09	down	10062, 1051, 1604, 1634, 2326, 23328, 2353, 249, 29, 2920, 2921, 3055, 3394, 3587, 3663, 3725, 3764, 4129, 4360, 5027, 54, 54209, 5467, 558, 5581, 5724, 58191, 5914, 6279, 6403, 64170, 6556, 6590, 6714, 7040, 7056, 7099, 728, 7538, 7867, 79931, 84868, 929, 9450, 948	NA	NA	NA	NA	NA	NA	224	1.1406	0.000355249	0.00571387	down	10333, 10417, 1234, 129607, 1439, 1524, 22904, 23643, 249, 26191, 27242, 284297, 3055, 3065, 3148, 3383, 3394, 3553, 3587, 3604, 3627, 3654, 3656, 3661, 3717, 3764, 3965, 4057, 4067, 4283, 4790, 4791, 4792, 4804, 4846, 5054, 5142, 5144, 54, 558, 5599, 567, 5724, 5739, 5743, 59307, 5970, 6352, 6364, 6401, 64170, 6556, 6678, 6714, 6770, 6915, 7035, 7040, 7056, 7096, 7097, 7099, 7100, 7128, 7133, 72…	NA	NA	NA
GO:0002263	cell activation involved in immune response	GOBP	no	5	153	0.478004	1.55942e-24	9.11296e-23	up	10125, 11151, 11314, 114836, 1794, 1880, 2207, 2242, 2268, 26253, 29, 3109, 3162, 3458, 3594, 3606, 3662, 3683, 3718, 3936, 3955, 3965, 4067, 4242, 51744, 5293, 5294, 5336, 54518, 5724, 5734, 5873, 5880, 6504, 6556, 695, 7040, 7099, 7292, 729230, 7305, 7535, 8013, 8320, 84868, 8832, 942, 9452, 958, 9846	139	0.654416	1.16289e-09	2.80836e-08	up	10125, 11151, 11314, 114548, 1794, 201294, 2185, 2268, 22904, 26253, 3109, 3142, 3162, 3383, 3594, 3662, 3683, 3718, 3815, 3936, 4067, 4242, 4853, 5294, 54518, 5734, 5873, 5914, 602, 604, 6095, 634, 64581, 6556, 6813, 6844, 695, 7040, 7099, 7305, 7462, 8013, 84868, 8832, 9452, 9846	161	1.25139	3.53759e-14	2.23742e-12	down	10125, 10538, 10859, 11151, 11314, 114836, 1524, 1794, 1880, 200558, 201294, 2185, 2207, 2242, 2268, 2294, 23075, 2625, 26253, 30009, 3109, 3142, 3162, 3662, 3683, 3718, 3815, 3936, 3965, 4063, 4064, 4067, 4242, 4292, 50943, 51176, 51561, 51744, 5294, 5336, 538, 54518, 5581, 55846, 5724, 5734, 5873, 5880, 6504, 6556, 6844, 6850, 695, 7037, 729230, 7305, 7494, 7535, 8320, 84106, 84868, 8673, 8741,…	NA	NA	NA	NA	NA	NA	165	1.59129	5.18929e-07	1.15489e-05	down	1794, 201294, 2207, 2242, 2268, 26253, 29, 301, 306, 3162, 3594, 3683, 3955, 3958, 4242, 55361, 5581, 5590, 5724, 5914, 6556, 695, 7037, 7040, 7099, 7305, 84868, 8741, 8832, 9466, 9846	151	1.18459	0.000451794	0.00568326	down	10125, 10859, 11151, 11314, 1794, 1880, 201294, 2268, 2625, 27086, 301, 3142, 3594, 3606, 3683, 3718, 3815, 3958, 3965, 3981, 4064, 4242, 4683, 4853, 5294, 5336, 54518, 5581, 6284, 6363, 6814, 695, 7099, 7292, 7462, 7535, 8013, 8767, 8809, 8832, 9025, 90865, 9452, 9846, 9984	NA	NA	NA	NA	NA	NA	NA	NA	NA
GO:0002274	myeloid leukocyte activation	GOBP	no	5	108	0.438199	5.90862e-27	3.88997e-25	up	10062, 10125, 10666, 11314, 116071, 1435, 1794, 2207, 2242, 2268, 22918, 29, 3162, 3662, 3937, 3965, 399, 4067, 51311, 51744, 5293, 5294, 5724, 57580, 5880, 6352, 6504, 6542, 6556, 6622, 6688, 695, 7040, 7097, 7099, 729230, 7305, 7535, 8013, 814, 84868, 8832, 914, 942, 972, 9846	105	0.622833	5.43803e-11	1.69196e-09	up	10125, 10666, 11314, 116071, 1435, 1794, 199, 201294, 2268, 22904, 3162, 3579, 3662, 3815, 3937, 399, 4067, 51311, 5294, 5580, 57580, 6095, 6283, 6556, 6688, 6813, 6844, 695, 7040, 7096, 7097, 7099, 7305, 7462, 8013, 80149, 84868, 8832, 914, 972, 9846	116	1.23697	5.83758e-10	2.69423e-08	down	10062, 10125, 10333, 10538, 10666, 11314, 1191, 1524, 1794, 199, 201294, 2207, 2242, 2268, 2294, 3162, 3662, 3815, 3937, 3965, 399, 4067, 4345, 51284, 51311, 51744, 5294, 5580, 5581, 5724, 57580, 5880, 6504, 6542, 6556, 6688, 6844, 6850, 695, 7048, 7096, 729230, 7305, 7535, 814, 84106, 84868, 8673, 8832, 90865, 914, 942, 9846	NA	NA	NA	NA	NA	NA	116	1.74353	2.30414e-09	9.79729e-08	down	10062, 1794, 199, 201294, 2207, 2242, 2268, 29, 306, 3162, 3725, 51284, 51311, 55361, 5581, 5724, 6556, 6688, 695, 7040, 7048, 7057, 7099, 7305, 84868, 8832, 9846	NA	NA	NA	NA	NA	NA	108	1.18141	0.000324334	0.00530897	down	102, 10333, 10397, 11314, 1435, 1524, 1794, 199, 201294, 2207, 22904, 22918, 23210, 3937, 3965, 4067, 50487, 51284, 5294, 5359, 5724, 57580, 5880, 5971, 6352, 6556, 6688, 6850, 7040, 7096, 7097, 7099, 7305, 7462, 7535, 79155, 814, 84106, 84868, 8754, 8832, 942, 972	NA	NA	NA
GO:0002275	myeloid cell activation involved in immune response	GOBP	no	5	53	0.464996	5.76107e-14	1.50569e-12	up	10125, 11314, 1794, 2207, 2242, 2268, 29, 3162, 3965, 4067, 5293, 5294, 5724, 5880, 6504, 695, 729230, 7305, 7535, 8013, 84868, 8832, 9846	46	0.632905	8.61095e-07	1.08429e-05	up	10125, 11314, 1794, 201294, 2268, 22904, 3162, 3815, 4067, 5294, 6813, 6844, 695, 7305, 7462, 8013, 84868, 8832, 9846	56	1.26338	7.94536e-08	2.39436e-06	down	10125, 11314, 1524, 1794, 201294, 2207, 2242, 2268, 2294, 3162, 3815, 3965, 4067, 5294, 5581, 5724, 5880, 6504, 6844, 6850, 695, 729230, 7305, 7535, 84106, 84868, 8673, 8832, 90865, 9846	NA	NA	NA	NA	NA	NA	55	1.75638	1.73204e-06	3.38007e-05	down	1794, 201294, 2207, 2242, 2268, 29, 306, 3162, 55361, 5581, 5724, 695, 7305, 84868, 8832, 9846	54	1.22729	0.00323422	0.0264036	down	10125, 11314, 1794, 201294, 2268, 3815, 3965, 5294, 5581, 6284, 6814, 695, 7462, 7535, 8013, 8832, 90865, 9846	NA	NA	NA	NA	NA	NA	NA	NA	NA
GO:0002366	leukocyte activation involved in immune response	GOBP	no	5	152	0.476715	1.1166e-24	6.67524e-23	up	10125, 11151, 11314, 114836, 1794, 1880, 2207, 2242, 2268, 26253, 29, 3109, 3162, 3458, 3594, 3606, 3662, 3683, 3718, 3936, 3955, 3965, 4067, 4242, 51744, 5293, 5294, 5336, 54518, 5724, 5734, 5873, 5880, 6504, 6556, 695, 7040, 7099, 7292, 729230, 7305, 7535, 8013, 8320, 84868, 8832, 942, 9452, 958, 9846	138	0.653762	1.1101e-09	2.70701e-08	up	10125, 11151, 11314, 114548, 1794, 201294, 2185, 2268, 22904, 26253, 3109, 3142, 3162, 3383, 3594, 3662, 3683, 3718, 3815, 3936, 4067, 4242, 4853, 5294, 54518, 5734, 5873, 5914, 602, 604, 6095, 634, 64581, 6556, 6813, 6844, 695, 7040, 7099, 7305, 7462, 8013, 84868, 8832, 9452, 9846	160	1.25262	2.81232e-14	1.80094e-12	down	10125, 10538, 10859, 11151, 11314, 114836, 1524, 1794, 1880, 200558, 201294, 2185, 2207, 2242, 2268, 2294, 23075, 2625, 26253, 30009, 3109, 3142, 3162, 3662, 3683, 3718, 3815, 3936, 3965, 4063, 4064, 4067, 4242, 4292, 50943, 51176, 51561, 51744, 5294, 5336, 538, 54518, 5581, 55846, 5724, 5734, 5873, 5880, 6504, 6556, 6844, 6850, 695, 7037, 729230, 7305, 7494, 7535, 8320, 84106, 84868, 8673, 8741,…	NA	NA	NA	NA	NA	NA	164	1.59353	4.82957e-07	1.07943e-05	down	1794, 201294, 2207, 2242, 2268, 26253, 29, 301, 306, 3162, 3594, 3683, 3955, 3958, 4242, 55361, 5581, 5590, 5724, 5914, 6556, 695, 7037, 7040, 7099, 7305, 84868, 8741, 8832, 9466, 9846	150	1.18523	0.000442827	0.00558389	down	10125, 10859, 11151, 11314, 1794, 1880, 201294, 2268, 2625, 27086, 301, 3142, 3594, 3606, 3683, 3718, 3815, 3958, 3965, 3981, 4064, 4242, 4683, 4853, 5294, 5336, 54518, 5581, 6284, 6363, 6814, 695, 7099, 7292, 7462, 7535, 8013, 8767, 8809, 8832, 9025, 90865, 9452, 9846, 9984	NA	NA	NA	NA	NA	NA	NA	NA	NA
GO:0002431	Fc receptor mediated stimulatory signaling pathway	GOBP	no	5	75	0.494077	9.59124e-14	2.36417e-12	up	10666, 2207, 2209, 2212, 2214, 2268, 2534, 26999, 3055, 3071, 3500, 3514, 4067, 5336, 64005, 7409, 7454, 7456, 8013, 917, 919, 9844	77	0.495086	2.27847e-21	2.07093e-19	up	10451, 10666, 2209, 2212, 2214, 2268, 26999, 28908, 3055, 3071, 3500, 3501, 3503, 3514, 3538, 3539, 3984, 4067, 5338, 5580, 60, 64005, 6714, 7409, 7454, 7456, 8013, 8398	83	1.40063	1.75607e-26	2.24908e-24	down	10093, 10095, 10666, 1445, 2207, 2209, 2214, 2268, 2534, 26999, 28299, 28457, 28820, 2885, 28908, 28912, 3055, 3071, 3500, 3501, 3502, 3503, 3514, 3538, 3539, 4067, 4690, 5291, 5295, 5336, 5580, 5581, 6850, 7409, 7454, 7456, 917, 9844	NA	NA	NA	NA	NA	NA	90	1.54014	0.000413569	0.00336988	down	2207, 2209, 2212, 2214, 2268, 28442, 3055, 3071, 3984, 5581, 64005, 6714, 7454	82	1.43772	6.28672e-18	1.06124e-15	down	10666, 2268, 2534, 28299, 28908, 3071, 3500, 3502, 3514, 3538, 3539, 4620, 5336, 5359, 5581, 64005, 7409, 7454, 7456, 8013, 917	NA	NA	NA	NA	NA	NA	NA	NA	NA
GO:0002433	immune response-regulating cell surface receptor signaling pathway involved in phagocytosis	GOBP	no	5	69	0.506855	1.28382e-11	2.48222e-10	up	2209, 2212, 2214, 2268, 2534, 26999, 3055, 3071, 3500, 3514, 4067, 5336, 64005, 7409, 7454, 7456, 917, 919, 9844	71	0.496863	1.35402e-20	1.09174e-18	up	10451, 2209, 2212, 2214, 2268, 26999, 28908, 3055, 3071, 3500, 3501, 3503, 3514, 3538, 3539, 3984, 4067, 5338, 5580, 60, 64005, 6714, 7409, 7454, 7456, 8398	77	1.41003	1.1417e-26	1.49973e-24	down	10093, 10095, 2209, 2214, 2268, 2534, 26999, 28299, 28457, 28820, 2885, 28908, 28912, 3055, 3071, 3500, 3501, 3502, 3503, 3514, 3538, 3539, 4067, 4690, 5291, 5295, 5336, 5580, 5581, 6850, 7409, 7454, 7456, 917, 9844	NA	NA	NA	NA	NA	NA	84	1.52684	0.000936869	0.00662139	down	2209, 2212, 2214, 2268, 28442, 3055, 3071, 3984, 5581, 64005, 6714, 7454	76	1.44018	1.74662e-17	2.76972e-15	down	2268, 2534, 28299, 28908, 3071, 3500, 3502, 3514, 3538, 3539, 4620, 5336, 5581, 64005, 7409, 7454, 7456, 917	NA	NA	NA	NA	NA	NA	NA	NA	NA
GO:0002440	production of molecular mediator of immune response	GOBP	no	5	109	0.522549	7.61558e-14	1.92275e-12	up	10225, 10666, 10673, 2207, 3119, 3133, 3162, 3458, 3575, 3718, 51744, 54440, 567, 5788, 64127, 6504, 6556, 684, 695, 7040, 7097, 7099, 7292, 8013, 8482, 91543, 9452, 948, 958, 972	110	0.670902	1.9563e-07	2.9635e-06	up	10225, 10666, 10673, 11213, 114548, 117854, 1604, 2867, 28908, 3133, 3162, 3718, 3815, 54210, 54440, 5585, 567, 5788, 604, 64127, 6556, 695, 7040, 7097, 7099, 8013, 8482, 8764, 9452, 972	124	1.19012	2.41211e-06	5.59151e-05	down	10225, 10538, 10666, 10673, 10859, 11213, 200558, 2207, 23075, 2625, 27343, 28299, 28908, 30009, 3077, 3162, 3718, 3815, 4292, 50943, 51237, 51704, 51744, 5379, 54210, 54440, 5452, 54900, 5585, 5788, 6504, 6556, 695, 7037, 7124, 7293, 7494, 79004, 8741, 8764, 90865, 940, 9452, 9466, 9865, 9984	NA	NA	NA	NA	NA	NA	123	1.7615	4.04866e-10	2.13618e-08	down	1604, 2207, 284, 3119, 3140, 3162, 5225, 54210, 54440, 5590, 5950, 6556, 695, 7037, 7040, 7099, 8741, 9466, 948	114	1.22304	6.51536e-05	0.00116365	down	10225, 10417, 10666, 10673, 10859, 11005, 11213, 133396, 163486, 1739, 2621, 2625, 27343, 28299, 284, 28908, 3718, 3815, 3981, 4683, 54440, 5452, 5788, 64127, 684, 695, 7042, 7099, 7292, 8013, 9025, 90865, 91543, 9452, 948, 972, 9984	NA	NA	NA	NA	NA	NA	NA	NA	NA
GO:0002444	myeloid leukocyte mediated immunity	GOBP	no	5	52	0.481293	5.79244e-12	1.16066e-10	up	10125, 11314, 1636, 2207, 2242, 2268, 29, 3162, 3965, 4067, 5272, 5293, 5294, 5724, 5880, 695, 718, 729230, 7535, 8013, 8832, 9846	50	0.635238	6.19752e-07	8.23974e-06	up	10125, 11314, 1636, 201294, 2268, 3162, 3815, 4067, 5272, 5294, 54210, 6813, 6844, 695, 7462, 8013, 8832, 9846	57	1.21543	6.72952e-05	0.000909639	down	10125, 11314, 11334, 1636, 201294, 2207, 2242, 2268, 2294, 3162, 3815, 3965, 4067, 5294, 54210, 5724, 5880, 6844, 6850, 695, 718, 729230, 7535, 84106, 8673, 8832, 9846	NA	NA	NA	NA	NA	NA	54	1.85308	1.75134e-08	5.72471e-07	down	1636, 201294, 2207, 2242, 2268, 29, 306, 3162, 54210, 55361, 5724, 695, 8832, 9846	53	1.22215	0.00478331	0.0353546	down	10125, 10417, 11314, 1636, 201294, 2268, 3815, 3965, 5272, 5294, 6284, 6814, 695, 718, 7462, 7535, 8013, 8832, 9846	NA	NA	NA	NA	NA	NA	NA	NA	NA
GO:0002448	mast cell mediated immunity	GOBP	no	5	35	0.449715	5.1156e-12	1.03125e-10	up	10125, 11314, 2207, 2242, 2268, 3162, 3965, 4067, 5272, 5293, 5294, 5880, 695, 7535, 8013, 8832, 9846	31	0.613902	1.14837e-06	1.39622e-05	up	10125, 11314, 201294, 2268, 3162, 3815, 4067, 5272, 5294, 6813, 695, 7462, 8013, 8832, 9846	35	1.27882	1.48455e-06	3.59063e-05	down	10125, 11314, 201294, 2207, 2242, 2268, 2294, 3162, 3815, 3965, 4067, 5294, 5880, 6850, 695, 7535, 8673, 8832, 9846	NA	NA	NA	NA	NA	NA	35	1.67052	0.000927456	0.00658154	down	201294, 2207, 2242, 2268, 3162, 695, 8832, 9846	35	1.27932	0.000807236	0.00891132	down	10125, 10417, 11314, 201294, 2268, 3815, 3965, 5272, 5294, 6284, 695, 7462, 7535, 8013, 8832, 9846	NA	NA	NA	NA	NA	NA	NA	NA	NA
GO:0002520	immune system development	GOBP	no	5	608	0.549662	3.21286e-30	2.42175e-28	up	10019, 101, 10125, 10320, 10365, 1050, 1051, 10563, 11006, 114836, 116071, 1230, 139716, 1435, 1436, 1441, 1493, 150372, 1636, 1794, 1880, 2113, 212, 2200, 2207, 2242, 22806, 2313, 23601, 26191, 26253, 2672, 28959, 29851, 29887, 29909, 3059, 3071, 3394, 3398, 3458, 3559, 3575, 3594, 3606, 3620, 3624, 3635, 3659, 3662, 3676, 3702, 3718, 3932, 3955, 3965, 399, 4067, 4208, 4242, 4318, 5293, 5305, 53…	571	0.737567	1.96474e-09	4.48481e-08	up	10018, 101, 10125, 10221, 1030, 10320, 10365, 10461, 1051, 11035, 11213, 114548, 115727, 115761, 116071, 118, 1230, 1316, 139716, 1435, 1436, 1441, 1493, 150372, 1636, 1794, 1840, 1958, 1960, 2009, 2185, 219790, 22806, 22904, 2313, 23218, 2353, 23601, 23648, 26191, 26253, 28959, 29760, 29851, 29887, 30061, 3059, 3071, 3142, 338382, 3394, 3398, 3559, 3594, 3600, 3620, 3635, 3659, 3662, 3702, 3717,…	616	1.1224	4.13686e-08	1.3673e-06	down	10019, 10125, 10320, 10365, 10370, 10425, 10443, 10461, 1050, 10538, 10563, 10859, 11006, 11025, 11035, 11213, 112616, 11334, 114836, 115727, 115761, 119, 1230, 1233, 139716, 140685, 1436, 1441, 146850, 1493, 150372, 1636, 1777, 1794, 1840, 1880, 200558, 2122, 2185, 219790, 2207, 2242, 22806, 23075, 2313, 2322, 23335, 23601, 2551, 255877, 26013, 26108, 26191, 2625, 26253, 2672, 27343, 2841, 28959…	NA	NA	NA	NA	NA	NA	625	1.26452	0.00192306	0.0119733	down	10272, 10365, 10370, 1051, 11006, 1230, 1436, 1441, 150372, 1636, 177, 1794, 2034, 2207, 2242, 2353, 25946, 26108, 26253, 2719, 284, 29887, 301, 3071, 3394, 3594, 3624, 3725, 3955, 4242, 51208, 54209, 54440, 5468, 558, 5590, 57217, 5777, 5914, 6688, 6693, 6714, 695, 7037, 7040, 7048, 7099, 714, 7305, 7538, 760, 84868, 84959, 8514, 85477, 87, 8741, 920, 9314, 9398, 9466, 9846, 9935	NA	NA	NA	NA	NA	NA	594	1.11466	1.43824e-05	0.000439386	down	10018, 10019, 101, 10461, 10468, 10519, 10721, 11149, 112616, 1209, 1230, 140685, 142, 1435, 1436, 1441, 1493, 150372, 157570, 168002, 1777, 1794, 182, 1880, 2120, 2122, 2175, 2177, 2200, 2207, 22806, 22904, 2302, 2304, 23054, 23210, 23215, 23601, 23648, 26013, 26191, 284266, 286410, 28959, 28982, 29102, 3059, 3071, 3148, 3200, 3276, 3313, 3394, 3559, 3575, 3600, 3624, 3635, 3659, 3665, 3676, 369…	NA	NA	NA
GO:0002576	platelet degranulation	GOBP	no	5	71	0.525791	4.9938e-10	7.89445e-09	up	1521, 1675, 2162, 2207, 2335, 3671, 4067, 5175, 5265, 5341, 5552, 5660, 6678, 7040, 7076, 7078, 710, 7273, 948	68	0.729242	0.00341623	0.0147806	up	2153, 3481, 3671, 4067, 5265, 5341, 5552, 7040, 7078, 710, 7273	NA	NA	NA	NA	NA	NA	72	0.793934	0.000158246	0.00684217	up	1191, 1675, 2162, 3082, 3481, 3690, 4067, 5175, 5265, 5473, 5627, 6403, 7040, 7043, 710, 7450, 948, 9749	74	1.80567	7.97547e-09	2.81836e-07	down	1675, 2, 2162, 2207, 2335, 5023, 5175, 5265, 5552, 5627, 5660, 6403, 7040, 7057, 7078, 710, 7273, 87, 948	NA	NA	NA	NA	NA	NA	NA	NA	NA	NA	NA	NA	74	0.781206	9.17554e-12
GO:0002673	regulation of acute inflammatory response	GOBP	no	5	39	0.546081	1.6866e-05	0.000140802	up	101, 2207, 5008, 5294, 6693, 695, 710, 718, 719, 728	38	0.618822	4.62881e-07	6.3921e-06	up	101, 114548, 1378, 1604, 2867, 3553, 5008, 5294, 5743, 6693, 695, 710, 719, 728	41	1.23916	5.50472e-05	0.000762181	down	1378, 1910, 2207, 3426, 5199, 5294, 5627, 6693, 695, 7124, 718, 719, 720, 721, 727, 728, 8792	37	0.779754	0.000296792	0.0109919	up	1604, 1910, 3075, 3426, 5468, 5627, 6693, 710, 718, 730	46	1.89196	1.28742e-08	4.23474e-07	down	1378, 1604, 2, 2207, 5008, 5468, 5627, 6693, 695, 710, 717, 719, 728, 730	NA	NA	NA	NA	NA	NA	NA	NA	NA	NA	NA	NA	NA	NA	NA
GO:0002683	negative regulation of immune system process	GOBP	no	5	265	0.485318	1.83751e-31	1.49326e-29	up	10062, 10225, 1051, 11006, 11240, 11314, 11326, 118788, 1281, 1493, 201633, 2200, 2207, 23643, 26191, 2633, 28959, 29, 29126, 29909, 3133, 3162, 3398, 3559, 3575, 3620, 3624, 3635, 3659, 3662, 3718, 374403, 3902, 3965, 4067, 409, 4332, 5272, 53347, 55365, 55824, 5734, 5788, 6347, 6387, 64092, 6504, 6693, 684, 7040, 7099, 710, 714, 7292, 729230, 79148, 80380, 8361, 84174, 84868, 8832, 929, 9404, 9…	253	0.692725	2.58807e-09	5.75011e-08	up	10221, 10225, 10461, 1051, 11213, 11240, 11314, 11326, 118788, 1378, 1493, 1588, 1604, 1831, 1840, 201633, 2185, 26191, 2633, 28959, 29126, 3133, 3142, 3162, 338382, 3398, 3559, 3579, 3620, 3635, 3659, 3662, 3718, 374403, 4067, 409, 4332, 4792, 5272, 5495, 55824, 5585, 57162, 5734, 5777, 5788, 5795, 5914, 604, 6318, 634, 639, 6397, 64092, 6662, 6693, 6777, 7040, 7099, 710, 7128, 714, 7538, 79148,…	275	1.13019	3.06939e-05	0.000471812	down	10062, 10225, 10385, 10443, 10461, 10475, 10859, 11006, 11025, 11213, 11314, 11326, 127943, 1378, 140685, 1493, 1831, 1840, 201633, 2185, 2207, 2294, 23098, 23643, 2551, 26191, 2841, 2876, 28959, 29909, 3077, 3111, 3142, 3162, 3398, 347, 3559, 3635, 3662, 3707, 3718, 374403, 3965, 4067, 409, 4332, 4345, 472, 4856, 50943, 5133, 5295, 53347, 54900, 5495, 55824, 5585, 56940, 5734, 57678, 5771, 5777,…	NA	NA	NA	NA	NA	NA	281	1.50947	5.98468e-07	1.29875e-05	down	10062, 10272, 1051, 11006, 11240, 11326, 118788, 1378, 1604, 2, 2207, 2615, 284, 29, 301, 3162, 3434, 3624, 374403, 3958, 409, 4332, 51208, 5468, 558, 5777, 5914, 6387, 653, 6693, 7040, 7057, 7099, 710, 714, 7538, 7940, 79626, 80381, 84868, 84959, 8832, 929, 9466, 9935	NA	NA	NA	NA	NA	NA	262	1.13198	0.000377973	0.00593153	down	100507436, 10385, 10461, 10519, 11314, 11326, 1281, 140685, 1493, 2200, 2207, 2302, 23643, 26191, 27242, 27293, 2876, 28959, 29085, 29126, 3276, 3313, 3434, 3559, 3575, 3624, 3635, 3659, 3718, 3902, 3965, 4057, 4067, 409, 4254, 4792, 4830, 50943, 51208, 5272, 55080, 55365, 558, 5788, 5795, 634, 64783, 684, 7040, 7043, 7070, 7099, 7128, 714, 79148, 79626, 80381, 8294, 8359, 8360, 8362, 8364, 8365,…	NA	NA	NA
GO:0002688	regulation of leukocyte chemotaxis	GOBP	no	5	63	0.446557	3.00256e-18	1.17416e-16	up	10563, 11240, 1230, 1240, 1435, 3071, 3627, 3965, 4067, 4283, 4354, 5880, 6347, 6351, 6352, 6373, 6387, 719, 728, 729230, 79148, 7941, 8740, 9547, 972	63	0.636622	1.05244e-07	1.70817e-06	up	11240, 1230, 1435, 1588, 199, 2185, 3071, 3570, 3579, 3627, 4067, 4283, 4354, 57118, 6278, 6373, 63940, 719, 728, 79148, 8740, 9547, 972	NA	NA	NA	NA	NA	NA	NA	NA	NA	NA	NA	NA	69	1.48018	0.00807352	0.0374995	down	11240, 1230, 1240, 199, 2920, 2921, 3071, 4354, 6387, 7057, 719, 728	69	1.27486	1.27324e-05	0.000301487	down	10563, 11240, 114609, 1230, 1236, 1240, 2621, 2841, 2919, 2920, 3071, 3627, 3965, 4283, 4354, 57402, 6347, 6363, 6366, 6387, 7060, 7424, 7941, 83700, 972	NA	NA	NA	NA	NA	NA	71	0.863886	0.0018295
GO:0002698	negative regulation of immune effector process	GOBP	no	5	72	0.516542	5.47236e-11	9.55092e-10	up	10225, 11314, 29, 3133, 3162, 3559, 3575, 3718, 3965, 409, 5272, 5788, 6504, 6693, 684, 7040, 710, 7292, 729230, 84868, 8832	70	0.658419	1.32776e-06	1.58413e-05	up	10225, 11213, 11314, 1378, 1604, 3133, 3142, 3162, 3559, 3718, 409, 5272, 5495, 5777, 5788, 604, 6318, 634, 6397, 6693, 7040, 710, 84868, 8832	75	1.17253	0.00100996	0.00859472	down	10225, 10475, 10859, 11213, 11314, 1378, 2294, 3077, 3142, 3162, 3559, 3718, 3965, 409, 50943, 5495, 56940, 5777, 5788, 6397, 6504, 6693, 7124, 729230, 79004, 84868, 8832, 90865, 9984	NA	NA	NA	NA	NA	NA	76	1.58608	0.000203924	0.00188432	down	1378, 1604, 2, 284, 29, 301, 3162, 3434, 3958, 409, 5777, 6693, 7040, 710, 84868, 8832	74	1.25484	5.91308e-05	0.00107816	down	10225, 10475, 10859, 11005, 11213, 11314, 2, 284, 301, 3142, 3434, 3559, 3718, 3958, 3965, 409, 5272, 5532, 5610, 5788, 6318, 6693, 684, 7042, 710, 7292, 79132, 8832, 90865, 9984	NA	NA	NA	NA	NA	NA	NA	NA	NA
GO:0002699	positive regulation of immune effector process	GOBP	no	5	109	0.470396	2.97212e-21	1.34417e-19	up	10125, 10666, 11314, 114836, 2207, 2242, 2268, 3109, 3133, 3162, 3458, 3594, 3606, 3902, 3965, 4067, 4068, 5027, 51744, 54440, 55601, 56253, 567, 5724, 5880, 6347, 64127, 695, 7040, 7099, 718, 7292, 729230, 7409, 7535, 8013, 8482, 8832, 91543, 942, 948, 958, 972, 9846	101	0.685831	3.72126e-06	4.00918e-05	up	10125, 10666, 11314, 114548, 117854, 201294, 2268, 2867, 3109, 3133, 3142, 3162, 3553, 3594, 4067, 54440, 567, 5914, 64127, 6777, 6813, 695, 7040, 7099, 7409, 8013, 8417, 8482, 8764, 8832, 972, 9846	120	1.23478	5.67102e-10	2.64115e-08	down	10125, 10666, 10859, 11314, 114836, 201294, 2207, 2242, 2268, 2294, 23705, 2625, 30009, 3109, 3142, 3162, 3965, 4067, 4068, 5027, 50943, 51237, 51561, 51704, 51744, 54440, 56253, 5724, 5880, 6777, 6850, 695, 7037, 7124, 718, 729230, 7293, 7409, 7494, 7535, 8417, 8673, 8741, 8764, 8832, 90865, 940, 942, 9846	NA	NA	NA	NA	NA	NA	119	1.74437	1.66073e-09	7.36069e-08	down	201294, 2207, 2242, 2268, 23705, 301, 3162, 3594, 5027, 5225, 54440, 5590, 5724, 5914, 5950, 695, 7037, 7040, 7099, 8741, 8832, 948, 9846	110	1.21424	0.000199134	0.00283171	down	10125, 10417, 10666, 10859, 11314, 201294, 2268, 23705, 2625, 301, 3142, 3594, 3606, 3902, 3965, 54440, 55601, 6347, 6363, 64127, 695, 7099, 718, 7292, 7409, 7535, 79132, 8013, 8767, 8832, 90865, 91543, 948, 972, 9846	NA	NA	NA	NA	NA	NA	NA	NA	NA
GO:0002700	regulation of production of molecular mediator of immune response	GOBP	no	5	69	0.510474	2.96786e-11	5.39993e-10	up	10225, 10666, 2207, 3133, 3162, 3458, 3718, 51744, 54440, 567, 64127, 6504, 684, 695, 7040, 7099, 7292, 8013, 8482, 91543, 948, 958, 972	69	0.677667	2.08674e-05	0.000177711	up	10225, 10666, 11213, 114548, 117854, 2867, 3133, 3162, 3718, 54440, 5585, 567, 604, 64127, 695, 7040, 7099, 8013, 8482, 8764, 972	81	1.16799	0.00101583	0.00863032	down	10225, 10666, 10859, 11213, 200558, 2207, 2625, 30009, 3077, 3162, 3718, 50943, 51237, 51704, 51744, 54440, 5585, 6504, 695, 7037, 7124, 7293, 7494, 79004, 8741, 8764, 90865, 940, 9466, 9865, 9984	NA	NA	NA	NA	NA	NA	79	1.70784	7.42995e-07	1.56688e-05	down	2207, 284, 3162, 5225, 54440, 5590, 5950, 695, 7037, 7040, 7099, 8741, 9466, 948	74	1.20794	0.0028163	0.0238089	down	10225, 10417, 10666, 10859, 11005, 11213, 2625, 284, 3718, 54440, 64127, 684, 695, 7042, 7099, 7292, 8013, 90865, 91543, 948, 972, 9984	NA	NA	NA	NA	NA	NA	NA	NA	NA
GO:0002707	negative regulation of lymphocyte mediated immunity	GOBP	no	5	22	0.453474	2.16853e-08	2.87717e-07	up	10225, 3133, 3575, 3965, 409, 5272, 5788, 6504, 6693, 84868	22	0.59895	1.81325e-06	2.06951e-05	up	10225, 1378, 3133, 409, 5272, 5777, 5788, 604, 6318, 634, 6693, 84868	24	1.29538	6.8374e-06	0.000136296	down	10225, 10859, 1378, 3077, 3965, 409, 50943, 56940, 5777, 5788, 6504, 6693, 84868, 9984	NA	NA	NA	NA	NA	NA	23	1.68271	0.00452797	0.0239857	down	1378, 409, 5777, 6693, 84868	24	1.28695	0.0030625	0.0253577	down	10225, 10859, 3965, 409, 5272, 5532, 5788, 6318, 6693, 9984	NA	NA	NA	NA	NA	NA	NA	NA	NA
GO:0002758	innate immune response-activating signal transduction	GOBP	no	5	204	0.562194	5.72938e-15	1.65547e-13	up	10062, 101, 118788, 1508, 1520, 1535, 1540, 2207, 2219, 23180, 23643, 2534, 26191, 26253, 2672, 3055, 3659, 3662, 3689, 4067, 409, 51311, 5336, 55601, 5641, 5696, 5698, 5699, 64127, 695, 7097, 7099, 79931, 81035, 81622, 81793, 84433, 84868, 85363, 8685, 91543, 929, 942, 948	197	0.779271	0.00155433	0.00764039	up	101, 11213, 118788, 1520, 2099, 26191, 26253, 2867, 3055, 338382, 3656, 3659, 3662, 3684, 3689, 4067, 409, 4792, 50856, 51311, 5580, 57115, 57162, 6197, 6397, 64127, 64135, 64581, 6714, 695, 7096, 7097, 7099, 7128, 79931, 81035, 84868, 9261, 929, 9572	202	1.1169	0.00141404	0.0109926	down	10010, 10062, 10333, 10695, 11213, 1508, 1513, 1520, 1535, 2099, 2207, 2219, 23098, 23180, 23643, 2534, 26191, 26253, 2672, 3055, 330, 3551, 3662, 3684, 3689, 4064, 4067, 409, 50856, 51284, 51311, 5336, 5567, 5580, 5581, 5641, 6233, 6397, 6850, 695, 7096, 7100, 7867, 81035, 84433, 84868, 929, 942, 9641, 9865	NA	NA	NA	NA	NA	NA	210	1.4416	0.000167792	0.0016043	down	10062, 118788, 1508, 1520, 1755, 2207, 2219, 26253, 3055, 3689, 409, 51284, 51311, 5581, 5641, 64170, 6714, 695, 7099, 7314, 7867, 79931, 84868, 8685, 929, 93978, 948	NA	NA	NA	NA	NA	NA	198	1.16002	7.65992e-05	0.00174221	down	101, 10211, 10318, 10333, 10695, 1513, 1520, 1535, 2099, 2207, 23180, 23643, 26191, 27293, 3055, 30849, 330, 3384, 3654, 3656, 3659, 3661, 3665, 3684, 3689, 4057, 4067, 409, 4790, 4792, 5063, 51284, 5641, 5687, 5691, 5698, 5699, 5720, 5721, 5970, 5971, 64135, 64170, 64581, 6714, 6850, 7096, 7097, 7099, 7100, 7128, 7187, 79155, 81622, 83737, 84868, 91543, 929, 942, 9641	NA	NA	NA
GO:0002886	regulation of myeloid leukocyte mediated immunity	GOBP	no	5	29	0.440848	2.08548e-11	3.92944e-10	up	11314, 2207, 2242, 2268, 29, 3162, 3965, 4067, 5724, 5880, 695, 718, 729230, 7535, 8832, 9846	27	0.68828	0.00724202	0.0277629	up	11314, 201294, 2268, 3162, 4067, 6813, 695, 8832, 9846	32	1.28837	9.87039e-07	2.46664e-05	down	11314, 201294, 2207, 2242, 2268, 2294, 3162, 3965, 4067, 5724, 5880, 6850, 695, 718, 729230, 7535, 84106, 8673, 8832, 9846	NA	NA	NA	NA	NA	NA	32	1.7679	6.99614e-05	0.000748258	down	201294, 2207, 2242, 2268, 29, 3162, 5724, 695, 8832, 9846	NA	NA	NA	NA	NA	NA	31	1.23745	0.00146099	0.0178747	down	11314, 201294, 2207, 3965, 4067, 5724, 5880, 6850, 7535, 84106, 8832	NA	NA	NA
GO:0003013	circulatory system process	GOBP	no	5	306	0.755015	0.00108341	0.00623319	up	10631, 10659, 1193, 1278, 1490, 1522, 1535, 1636, 2149, 2313, 29, 3043, 3162, 3274, 3398, 3458, 348, 3627, 3672, 3708, 4092, 4311, 489, 4973, 5142, 5294, 552, 5547, 5724, 59, 5973, 6387, 6546, 6648, 6772, 7010, 7040, 710, 719, 7273, 94, 952, 9732	253	0.787672	0.000977497	0.00517638	up	10659, 11156, 1359, 1636, 18, 1824, 1839, 2153, 2313, 2730, 3043, 3162, 3383, 3398, 348, 3579, 3627, 3708, 3717, 3759, 4778, 489, 4973, 5028, 5142, 5294, 5743, 5795, 5997, 6261, 634, 65125, 6518, 659, 6640, 6648, 6714, 6772, 6786, 7040, 710, 7168, 719, 7273, 80149, 8398, 952, 9759	NA	NA	NA	NA	NA	NA	293	0.842029	0.000793245	0.0231066	up	10060, 10371, 10800, 1278, 1285, 1359, 1636, 1839, 1910, 2006, 2028, 2034, 2313, 23171, 2548, 2702, 284, 2982, 3043, 367, 3764, 4311, 4881, 489, 4973, 5139, 5468, 55636, 57493, 6196, 6387, 6505, 6532, 6720, 6909, 7010, 7026, 7040, 710, 776, 80005, 84525, 857, 9254, 9353, 94, 947, 952	307	1.52303	1.1945e-07	3.0927e-06	down	1285, 1359, 1490, 1522, 1636, 1827, 1839, 2006, 2034, 23171, 23576, 2548, 284, 29, 3043, 3162, 348, 3764, 4311, 4973, 5023, 5467, 5468, 5724, 5800, 59, 5973, 5997, 6196, 6261, 6387, 6532, 6546, 6648, 6714, 7040, 710, 719, 7273, 84525, 9254, 94	NA	NA	NA	NA	NA	NA	NA	NA	NA	NA	NA	NA	291	0.792885	4.46294e-18
GO:0006082	organic acid metabolic process	GOBP	no	5	NA	NA	NA	NA	NA	NA	624	1.28517	0.00219548	0.0101247	down	10056, 10157, 10400, 11315, 1374, 1543, 162417, 1645, 1646, 1719, 1728, 2023, 2264, 22949, 2346, 23464, 23530, 2571, 2597, 2731, 2739, 2806, 3376, 38, 384, 3945, 3992, 440, 441024, 4522, 4552, 4726, 4842, 4953, 5091, 5096, 51067, 51166, 51181, 5226, 5321, 54148, 5471, 55256, 55278, 5682, 5684, 5700, 5713, 5717, 5742, 57678, 5831, 6319, 6389, 6390, 6542, 672, 6897, 6999, 7368, 8140, 85414, 857, 86…	636	1.07806	0.000572242	0.00544906	down	10062, 10157, 10170, 10327, 10449, 10491, 10873, 10993, 112398, 113612, 113675, 114757, 117145, 131, 1384, 1390, 145482, 1528, 152926, 1545, 1593, 160428, 197322, 2027, 2053, 2170, 2184, 2203, 23175, 2326, 2327, 23417, 23530, 23564, 23659, 240, 241, 247, 2494, 2593, 259307, 25953, 26061, 26227, 26275, 2678, 2686, 2687, 27034, 2729, 2752, 283970, 285440, 2876, 2879, 30, 3029, 3101, 32, 3248, 3295,…	657	1.48569	0.000315339	0.0113544	down	10630, 112399, 1962, 2023, 2026, 226, 230, 2597, 25973, 2645, 2731, 2821, 3939, 4143, 445, 5033, 50507, 5163, 5214, 5223, 5230, 5464, 6472, 6513, 6566, 7167, 773, 9123, 9572, 9945	NA	NA	NA	NA	NA	NA	690	0.844725	3.33182e-08	1.67648e-06	up	10007, 10166, 10295, 10491, 10549, 10630, 1066, 10797, 10999, 11000, 11112, 11160, 114757, 131, 1312, 157506, 157739, 1592, 16, 1615, 1645, 1646, 1725, 1727, 1728, 1738, 1788, 1789, 1891, 1906, 191, 2023, 2058, 208, 2166, 2193, 2194, 2203, 2205, 224, 226, 22928, 22937, 22949, 230, 23042, 23382, 23428, 23464, 23530, 2356, 247, 255189, 2584, 25902, 2593, 2597, 25973, 26063, 2617, 2639, 2686, 2690, …	655	0.930885	0.000411674	0.0063828	up	10003, 10170, 10295, 10449, 10891, 10965, 10999, 11112, 11240, 11343, 1268, 1373, 1382, 148811, 1528, 152926, 1545, 157506, 1629, 1645, 1646, 1737, 18, 1800, 1906, 2110, 2180, 2184, 2194, 2203, 2205, 224, 22928, 22937, 23175, 2326, 2327, 23382, 23417, 23428, 239, 242, 2494, 255189, 2593, 26061, 26227, 2690, 27034, 27306, 2746, 2752, 2819, 284486, 2875, 30, 3099, 3176, 32, 34, 341, 349565, 36, 363…	NA	NA	NA
GO:0006260	DNA replication	GOBP	no	5	242	2.91296	5.4131e-05	0.000417427	down	NA	239	3.12838	1.48744e-19	1.06225e-17	down	10535, 10721, 10926, 1111, 144455, 146956, 157570, 2237, 23594, 23595, 246243, 253714, 27000, 27101, 374, 4172, 4173, 4176, 4673, 4869, 4998, 51514, 51659, 5427, 54962, 5557, 57697, 5984, 5985, 6118, 6241, 63967, 641, 64785, 672, 7153, 7486, 79075, 80174, 8317, 8318, 83990, 84296, 9134, 9156, 983, 990, 995	241	0.892768	0.00160895	0.0121753	up	10036, 1017, 10535, 10721, 1111, 11177, 11198, 144455, 146956, 1956, 2069, 2237, 23054, 23594, 3265, 3480, 3725, 374, 4171, 4173, 4176, 4254, 4784, 4998, 51053, 5111, 51514, 5154, 51659, 54107, 5425, 5426, 54881, 54962, 55388, 56034, 5763, 58525, 5879, 5932, 6119, 6240, 6241, 6282, 63967, 6418, 6464, 672, 6749, 675, 7126, 7150, 7153, 7884, 79075, 79733, 80010, 81620, 8317, 8318, 83990, 84515, 909…	NA	NA	NA	NA	NA	NA	244	0.293109	1.15102e-06	2.36072e-05	up	NA	NA	NA	NA	NA	NA	NA	243	1.19486	5.6642e-08	4.49912e-06	down	10036, 10038, 10361, 10432, 10524, 10535, 10721, 10919, 10926, 11073, 11200, 11284, 142, 144455, 144715, 146956, 157570, 1763, 222229, 23054, 23594, 23649, 29980, 30968, 3978, 4171, 4172, 4173, 4174, 4175, 4176, 4254, 4678, 4796, 4998, 50484, 51053, 5111, 51514, 5156, 51659, 5424, 5427, 5429, 54962, 55388, 5558, 55704, 57697, 580, 5810, 5888, 5982, 5983, 5984, 5985, 6118, 6241, 641, 672, 675, 704…	NA	NA	NA
GO:0006323	DNA packaging	GOBP	no	5	NA	NA	NA	NA	NA	NA	142	5.75958	6.78735e-30	2.61e-27	down	1058, 10592, 113130, 121504, 128312, 23397, 2491, 3007, 3009, 3017, 3018, 3024, 3148, 387103, 440689, 4673, 4869, 51203, 54892, 55355, 55839, 64105, 64151, 64946, 653604, 7153, 8091, 8339, 8340, 8341, 8342, 8343, 8345, 8346, 8347, 8348, 8349, 8350, 8351, 8352, 8353, 8354, 8355, 8356, 8357, 8358, 8360, 8362, 8364, 8365, 8366, 8367, 8368, 85236, 891, 8968, 8970, 983, 9918	144	0.883692	0.00661887	0.0373853	up	10036, 1029, 10541, 1058, 10592, 113130, 128312, 23310, 2491, 26155, 29855, 3005, 3014, 3018, 3024, 387103, 401541, 4171, 51203, 54892, 55355, 55723, 55839, 64151, 6418, 64946, 6662, 7153, 8091, 8342, 8344, 8348, 8353, 8355, 84629, 8607, 891, 8968, 91687, 983	NA	NA	NA	NA	NA	NA	148	0.035272	8.13817e-38	1.06407e-34	up	128312, 3009, 3017, 3018, 3024, 440689, 653604, 8294, 8339, 8340, 8341, 8342, 8343, 8344, 8345, 8346, 8347, 8348, 8350, 8351, 8352, 8353, 8356, 8357, 8358, 8359, 8360, 8366, 8367, 8368, 891, 8968, 8970	147	0.719697	4.35365e-11	3.30183e-09	up	1029, 1058, 10592, 11044, 113130, 128854, 22893, 23523, 29781, 3005, 3006, 3007, 3008, 3009, 3014, 3017, 3020, 3021, 3148, 387103, 4171, 440689, 4674, 5119, 54623, 54892, 55166, 55723, 55839, 6046, 6418, 653604, 6662, 7153, 7157, 7259, 79019, 8294, 8339, 8340, 8341, 8342, 8343, 8344, 8345, 8346, 8347, 8348, 8349, 8350, 8351, 8352, 8354, 8355, 8356, 8357, 8358, 8359, 8360, 8361, 8362, 8363, 8364, …	144	1.32662	5.46893e-16	2.82361e-13	down	10036, 10051, 1029, 1058, 10592, 113130, 11339, 128312, 128854, 1677, 23397, 23421, 23569, 2491, 3006, 3008, 3009, 3014, 3017, 3018, 3070, 3148, 4171, 440689, 4676, 4678, 50511, 51203, 54892, 55166, 55355, 55723, 64105, 64151, 64946, 653604, 7153, 79019, 79172, 8208, 8294, 8339, 8341, 8342, 8343, 8345, 8346, 8347, 8348, 8349, 8350, 8351, 8352, 8354, 8355, 8356, 8357, 8358, 8359, 8360, 8362, 8364,…	NA	NA	NA
GO:0006325	chromatin organization	GOBP	no	5	590	1.43749	0.00318288	0.0162434	down	10891, 2138, 26038, 5563, 63976	568	1.77951	2.9213e-10	7.93674e-09	down	1058, 11107, 1111, 121504, 128312, 2122, 22938, 2491, 26147, 27000, 29028, 3007, 3009, 3012, 3015, 3017, 3018, 3024, 3148, 317772, 3670, 387103, 4288, 440689, 4591, 4673, 4842, 4869, 5245, 55355, 55839, 64105, 64946, 653604, 672, 6790, 7443, 79723, 8091, 8318, 8329, 8332, 8335, 8338, 8339, 8340, 8341, 8342, 8343, 8345, 8346, 8347, 8348, 8349, 8350, 8351, 8352, 8353, 8354, 8355, 8356, 8357, 8358, …	NA	NA	NA	NA	NA	NA	NA	NA	NA	NA	NA	NA	590	0.159792	4.72197e-26	2.46959e-23	up	128312, 3009, 3012, 3017, 3018, 3024, 3169, 317772, 440689, 5079, 51702, 653604, 6657, 7422, 8294, 8329, 8332, 8335, 8339, 8340, 8341, 8342, 8343, 8344, 8345, 8346, 8347, 8348, 8350, 8351, 8352, 8353, 8356, 8357, 8358, 8359, 8360, 8366, 8367, 8368, 85235, 891, 8968, 8969, 8970, 92815	592	0.838677	6.11393e-08	2.88236e-06	up	10155, 1025, 10284, 1029, 10445, 10467, 10474, 1058, 10626, 10856, 10919, 10933, 1108, 11091, 11108, 114049, 121536, 122953, 128854, 138151, 1499, 158880, 1642, 1788, 1789, 200424, 2091, 2122, 2138, 2186, 22893, 22933, 23168, 23326, 23466, 23476, 23523, 23558, 25836, 25942, 26053, 29128, 3005, 3006, 3007, 3008, 3009, 3014, 3015, 3017, 3020, 3021, 3054, 3065, 3066, 3148, 317772, 3276, 387103, 3898…	587	1.13148	6.99212e-07	3.6985e-05	down	10036, 1029, 10361, 10432, 10524, 1058, 10902, 10919, 11339, 122953, 128312, 128854, 151636, 171023, 1786, 1788, 1789, 2099, 2122, 2139, 2146, 222229, 23210, 23421, 23466, 23569, 2491, 26013, 26147, 29028, 29128, 3006, 3008, 3009, 3012, 3014, 3015, 3017, 3018, 3065, 3070, 3148, 3169, 317772, 3276, 3553, 3717, 3976, 4017, 4171, 4288, 440689, 4676, 4678, 50511, 50943, 51230, 51548, 55166, 55201, 55…	NA	NA	NA
GO:0006335	DNA replication-dependent nucleosome assembly	GOBP	no	5	29	0.572788	0.00128602	0.00729399	up	8352, 8357, 8361	29	5.91858	2.26457e-17	1.24402e-15	down	121504, 8350, 8351, 8352, 8353, 8354, 8355, 8356, 8357, 8358, 8360, 8362, 8364, 8365, 8366, 8367, 8368, 8968	NA	NA	NA	NA	NA	NA	NA	NA	NA	NA	NA	NA	29	0.0207381	1.08041e-22	4.0361e-20	up	8294, 8350, 8351, 8352, 8353, 8356, 8357, 8358, 8359, 8360, 8366, 8367, 8368, 8968	29	0.632321	1.75076e-09	1.06532e-07	up	55723, 8294, 8350, 8351, 8352, 8354, 8355, 8356, 8357, 8358, 8359, 8360, 8361, 8362, 8363, 8364, 8365, 8366, 8367, 8368, 8968	27	1.34924	8.92302e-09	9.03324e-07	down	10036, 4678, 55723, 8208, 8294, 8350, 8351, 8352, 8354, 8355, 8356, 8357, 8358, 8359, 8360, 8362, 8364, 8365, 8366, 8368, 8968	NA	NA	NA
GO:0006396	RNA processing	GOBP	no	5	787	2.16607	1.65805e-08	2.21943e-07	down	10891, 1196, 146713, 80336, 9924	775	2.32143	1.02837e-23	1.25386e-21	down	10200, 10360, 10465, 10799, 10940, 11051, 115708, 117246, 1478, 1993, 22826, 22938, 22984, 23160, 23195, 23404, 23658, 25926, 25929, 27258, 27340, 3312, 4234, 4331, 51096, 51121, 51154, 5393, 5394, 5411, 55813, 60528, 6135, 6146, 6147, 6154, 6169, 6201, 6632, 6635, 6636, 79622, 80135, 80745, 84154, 84549, 8518, 891, 9410, 9692	NA	NA	NA	NA	NA	NA	782	1.88957	1.19845e-09	1.94186e-07	down	1022, 165545, 1993, 5295, 55954, 6128, 6141, 6155, 6160, 6161, 6164, 6165, 6167, 6168, 6170, 6188, 6191, 6194, 6202, 6208, 6222, 6229, 6233, 7737, 79863, 9349	789	0.240235	1.24273e-20	3.24974e-18	up	51202, 55759, 7015, 891	784	0.903086	0.000546458	0.00660419	up	10212, 1022, 10236, 10248, 1025, 10262, 10284, 10291, 10360, 10438, 10523, 10607, 10656, 10713, 10775, 10799, 10922, 10969, 10978, 10992, 11062, 11100, 11171, 11224, 113000, 114049, 1477, 16, 162989, 165545, 1659, 1660, 170506, 1736, 1956, 1994, 2091, 22827, 22828, 23020, 23144, 23160, 23246, 2334, 23481, 23521, 23543, 24148, 25804, 25873, 26121, 26156, 26173, 26747, 27079, 27257, 27304, 27336, 2…	NA	NA	NA	NA	NA	NA	NA	NA	NA
GO:0006629	lipid metabolic process	GOBP	no	5	NA	NA	NA	NA	NA	NA	839	0.872075	0.00739652	0.0282685	up	10082, 10170, 10402, 10449, 10451, 11343, 113791, 119548, 123745, 130367, 1382, 1390, 1436, 150094, 157506, 1588, 1839, 19, 1958, 2167, 2171, 2180, 2185, 220, 222, 2268, 23175, 23533, 240, 241, 26020, 2678, 2710, 285440, 3398, 340075, 341, 348, 3553, 3557, 3628, 3635, 3696, 3815, 4051, 4067, 410, 50640, 51099, 51205, 51302, 5140, 51763, 5264, 5287, 5294, 5297, 5306, 5329, 5330, 5333, 5337, 5338, …	878	1.0753	0.000137	0.00165141	down	10062, 10170, 10402, 10449, 1050, 10577, 10580, 1071, 10825, 11057, 11145, 1119, 113612, 114757, 115209, 117145, 1191, 1200, 120227, 129303, 130814, 131, 1384, 1389, 1390, 1436, 145482, 146850, 151056, 151742, 154141, 1545, 1593, 1608, 162466, 197322, 20, 200576, 2053, 216, 2167, 2170, 2185, 221, 221895, 2230, 2239, 2260, 2268, 22901, 22908, 22979, 231, 23171, 23175, 2322, 23259, 23417, 23533, 23…	NA	NA	NA	NA	NA	NA	940	1.42626	4.92199e-09	1.87898e-07	down	10062, 10170, 10449, 10555, 1066, 10908, 10965, 11145, 11343, 128486, 130814, 1389, 1436, 145567, 162466, 166929, 1718, 1839, 200879, 2171, 2180, 2194, 221, 2268, 22979, 231, 23171, 23533, 23659, 240, 247, 255189, 27122, 2719, 2760, 2819, 29842, 301, 3074, 30815, 3290, 33, 340075, 341, 348, 375775, 3988, 4023, 4035, 4036, 4048, 427, 5023, 5027, 51171, 5166, 5264, 5329, 5330, 5332, 5360, 5467, 546…	937	0.900394	0.000117649	0.00185999	up	10162, 10195, 10273, 10423, 1050, 10554, 10555, 10610, 10630, 1066, 10682, 10948, 10955, 10999, 11000, 11057, 11145, 11160, 112724, 113791, 114757, 116150, 123745, 128, 128869, 130367, 131, 133, 143888, 1455, 151742, 153090, 157506, 1591, 1592, 1645, 1646, 1717, 1718, 1727, 1738, 1891, 19, 1906, 1956, 1958, 20, 2064, 208, 2166, 2171, 2194, 2205, 2222, 222236, 2230, 2232, 2239, 224, 2261, 2263, 22…	909	0.88828	1.26649e-12	3.47696e-10	up	10082, 10170, 10273, 1040, 10402, 10423, 10449, 10451, 10499, 1050, 10554, 10555, 10580, 10654, 10891, 10965, 10999, 11145, 112724, 113026, 11343, 114879, 116150, 120227, 123099, 123745, 124872, 124976, 1268, 128486, 129642, 1373, 1382, 1387, 1389, 142891, 145567, 148811, 150, 151056, 1545, 157506, 1577, 1608, 162515, 1645, 1646, 1717, 1718, 1737, 1800, 1906, 1917, 195814, 200879, 2065, 2110, 216…	NA	NA	NA
GO:0006809	nitric oxide biosynthetic process	GOBP	no	5	51	0.538984	4.60902e-07	5.1441e-06	up	10365, 1545, 1728, 3043, 3458, 3689, 445, 54, 5740, 6542, 7099	49	0.730383	0.0119953	0.0417874	up	10365, 1785, 199, 2185, 3043, 3383, 3553, 3689, 3717, 5743, 5806, 6095, 7099, 80149	NA	NA	NA	NA	NA	NA	NA	NA	NA	NA	NA	NA	50	1.60881	0.000945314	0.00667205	down	10365, 199, 23576, 3043, 3689, 54, 5740, 7099, 9314	49	0.7521	0.00099466	0.0104519	up	148022, 1728, 1906, 1956, 2717, 3043, 3320, 3326, 3569, 4088, 445, 6697, 706, 80149	NA	NA	NA	NA	NA	NA	47	0.840568	0.000273757
GO:0006816	calcium ion transport	GOBP	no	5	223	0.644328	7.55027e-08	9.4624e-07	up	10008, 11151, 1193, 1230, 1234, 1490, 1535, 2149, 22821, 2534, 255231, 309, 3627, 3708, 3932, 4067, 409, 4283, 489, 5027, 51393, 5142, 5294, 5336, 5579, 5664, 5788, 6347, 6351, 6352, 6355, 6373, 6387, 6546, 6622, 6769, 7040, 7226, 8832, 920	186	0.771939	0.00110713	0.00577717	up	11151, 1230, 1234, 140803, 162514, 1649, 2185, 3383, 3627, 3708, 4067, 409, 4283, 489, 51393, 5142, 51763, 5294, 5579, 57192, 5743, 57685, 5777, 5788, 6261, 6373, 6786, 7040, 7421, 7439, 7779, 8398, 8573, 8832, 920, 93129	195	1.11813	0.00147988	0.011435	down	10008, 10266, 10267, 10800, 10859, 11151, 1193, 1230, 1234, 140738, 1535, 160518, 1649, 168507, 2185, 22821, 2534, 255231, 2701, 2771, 2775, 287, 309, 3708, 3783, 3932, 4067, 409, 4638, 489, 5025, 5027, 5138, 51393, 5142, 5294, 5336, 53373, 5579, 5581, 5587, 5664, 5777, 5788, 596, 6366, 6387, 64072, 6546, 7070, 7226, 7439, 775, 781, 782, 80228, 805, 8832, 8911, 9187, 920, 93129, 93589	NA	NA	NA	NA	NA	NA	218	1.34395	0.00565136	0.0284746	down	10008, 10203, 1230, 123041, 1490, 27075, 3958, 409, 5023, 5027, 51393, 55283, 5581, 5587, 5664, 5777, 6261, 6387, 6546, 7040, 7225, 7439, 84959, 8832, 920, 9254, 9914	NA	NA	NA	NA	NA	NA	NA	NA	NA	NA	NA	NA	201	0.814485	4.74678e-12
GO:0006873	cellular ion homeostasis	GOBP	no	5	346	0.606989	1.98814e-14	5.41378e-13	up	10312, 1043, 10563, 11151, 1193, 120892, 1230, 1234, 1535, 212, 2149, 22821, 2357, 2358, 2359, 2512, 309, 3162, 348, 356, 3627, 3708, 3932, 4067, 4283, 4502, 489, 5027, 5294, 5336, 552, 55647, 5579, 5734, 5788, 6347, 6352, 6355, 6373, 6387, 64116, 6521, 6546, 6556, 6622, 7040, 7052, 719, 7226, 728, 729230, 79734, 8698, 920, 948, 952, 958	305	0.762382	2.33994e-05	0.000196594	up	100133941, 10312, 10518, 11151, 120892, 1230, 1234, 1258, 1604, 1649, 2099, 2185, 2357, 2358, 2495, 27185, 285195, 30061, 3162, 348, 3579, 3627, 3708, 3717, 3759, 3934, 4067, 4283, 489, 5028, 51458, 5294, 5579, 56261, 57192, 5734, 5777, 5788, 59340, 60675, 6261, 6279, 6280, 6373, 6556, 6786, 7040, 7052, 719, 728, 7421, 7504, 7779, 7782, 7852, 79901, 8398, 84679, 9114, 920, 9368, 952	331	1.12282	2.33648e-05	0.000374056	down	100533105, 10312, 10563, 10800, 11151, 1193, 120892, 1230, 1233, 1234, 1535, 155066, 1649, 1742, 1901, 1902, 1910, 2053, 2099, 2185, 22821, 23075, 23479, 2359, 2495, 2512, 27185, 2829, 2833, 284129, 2847, 285195, 286133, 287, 30061, 3074, 3077, 309, 3162, 348, 3708, 3932, 4067, 489, 4891, 5025, 5027, 51310, 5156, 5167, 523, 526, 5291, 5294, 5336, 53373, 535, 538, 5538, 55647, 5579, 5581, 5587, 57…	NA	NA	NA	NA	NA	NA	353	1.52514	2.8801e-08	8.91297e-07	down	1043, 10568, 1152, 120892, 1230, 123041, 1317, 1318, 155066, 1604, 2357, 2358, 2359, 2495, 2512, 284129, 2907, 3074, 3162, 348, 375611, 3778, 48, 5027, 5158, 5581, 5587, 56261, 57217, 5777, 6261, 6279, 6280, 6387, 64116, 6546, 6556, 7037, 7040, 7052, 719, 7225, 728, 760, 84959, 8698, 9114, 920, 9429, 948, 9498, 9914	NA	NA	NA	NA	NA	NA	NA	NA	NA	NA	NA	NA	329	0.8992	0.000506588
GO:0006874	cellular calcium ion homeostasis	GOBP	no	5	210	0.547978	3.85132e-17	1.35343e-15	up	1043, 10563, 11151, 1193, 1230, 1234, 1535, 2149, 22821, 2357, 2358, 2359, 309, 348, 3627, 3708, 3932, 4067, 4283, 489, 5027, 5294, 5336, 552, 5579, 5734, 5788, 6347, 6352, 6355, 6373, 6387, 6546, 6622, 7040, 7052, 719, 7226, 728, 729230, 79734, 8698, 920, 948, 952, 958	190	0.728068	9.0003e-06	8.44137e-05	up	100133941, 10518, 11151, 1230, 1234, 1258, 1604, 1649, 2099, 2185, 2357, 2358, 27185, 348, 3579, 3627, 3708, 3717, 4067, 4283, 489, 5028, 5294, 5579, 57192, 5734, 5777, 5788, 59340, 60675, 6261, 6373, 6786, 7040, 7052, 719, 728, 7421, 7504, 7779, 7852, 8398, 920, 952	201	1.15907	3.78119e-06	8.13909e-05	down	10563, 10800, 11151, 1193, 1230, 1233, 1234, 1535, 1649, 1742, 1901, 1902, 1910, 2053, 2099, 2185, 22821, 23075, 2359, 27185, 2829, 2833, 2847, 287, 3074, 309, 348, 3708, 3932, 4067, 489, 5025, 5027, 5156, 5291, 5294, 5336, 53373, 5579, 5581, 5587, 5734, 5739, 5777, 5788, 596, 6366, 6387, 64072, 6546, 6915, 7070, 719, 7226, 728, 729230, 775, 781, 7852, 805, 8698, 9187, 920, 952, 9709	NA	NA	NA	NA	NA	NA	221	1.4144	0.000404499	0.0033263	down	1043, 1230, 123041, 1604, 2357, 2358, 2359, 2907, 3074, 348, 5027, 5158, 5581, 5587, 5777, 6261, 6387, 6546, 7040, 7052, 719, 7225, 728, 84959, 8698, 920, 948, 9914	NA	NA	NA	NA	NA	NA	NA	NA	NA	NA	NA	NA	207	0.841222	1.36788e-08
GO:0006875	cellular metal ion homeostasis	GOBP	no	5	282	0.575475	1.837e-16	5.9343e-15	up	1043, 10563, 11151, 1193, 1230, 1234, 1535, 212, 2149, 22821, 2357, 2358, 2359, 2512, 309, 3162, 348, 3627, 3708, 3932, 4067, 4283, 4502, 489, 5027, 5294, 5336, 552, 5579, 5734, 5788, 6347, 6352, 6355, 6373, 6387, 64116, 6546, 6556, 6622, 7040, 7052, 719, 7226, 728, 729230, 79734, 8698, 920, 948, 952, 958	254	0.757621	4.53907e-05	0.000351251	up	100133941, 10518, 11151, 1230, 1234, 1258, 1604, 1649, 2099, 2185, 2357, 2358, 2495, 27185, 30061, 3162, 348, 3579, 3627, 3708, 3717, 3759, 3934, 4067, 4283, 489, 5028, 5294, 5579, 57192, 5734, 5777, 5788, 59340, 60675, 6261, 6279, 6280, 6373, 6556, 6786, 7040, 7052, 719, 728, 7421, 7504, 7779, 7782, 7852, 79901, 8398, 920, 952	272	1.1303	3.29345e-05	0.00049479	down	100533105, 10563, 10800, 11151, 1193, 1230, 1233, 1234, 1535, 1649, 1742, 1901, 1902, 1910, 2053, 2099, 2185, 22821, 23075, 23479, 2359, 2495, 2512, 27185, 2829, 2833, 2847, 286133, 287, 30061, 3074, 3077, 309, 3162, 348, 3708, 3932, 4067, 489, 4891, 5025, 5027, 51310, 5156, 5291, 5294, 5336, 53373, 538, 5579, 5581, 5587, 5734, 5739, 5777, 5788, 596, 6366, 6387, 64072, 64116, 6446, 654, 6546, 655…	NA	NA	NA	NA	NA	NA	291	1.50909	4.54961e-07	1.02122e-05	down	1043, 1230, 123041, 1317, 1318, 1604, 2357, 2358, 2359, 2495, 2512, 2907, 3074, 3162, 348, 3778, 48, 5027, 5158, 5581, 5587, 57217, 5777, 6261, 6279, 6280, 6387, 64116, 6546, 6556, 7037, 7040, 7052, 719, 7225, 728, 84959, 8698, 920, 9429, 948, 9914	NA	NA	NA	NA	NA	NA	NA	NA	NA	NA	NA	NA	278	0.879549	2.56119e-05
GO:0006909	phagocytosis	GOBP	no	5	169	0.483121	5.27378e-25	3.18941e-23	up	10062, 10960, 11151, 11314, 1535, 1794, 2207, 2209, 2212, 2214, 2219, 2268, 22918, 2534, 26999, 29, 3055, 3071, 3394, 3500, 3514, 3683, 3689, 4067, 4647, 5027, 51411, 5175, 5336, 55647, 5873, 6347, 64005, 6504, 6556, 7040, 7052, 718, 7409, 7454, 7456, 81035, 8685, 917, 919, 929, 948, 9844	168	0.548431	3.1554e-21	2.76734e-19	up	10347, 10451, 10461, 11151, 11314, 1785, 1794, 19, 199, 201294, 2209, 2212, 2214, 2268, 23208, 26999, 28908, 3055, 3071, 311, 3394, 3500, 3501, 3503, 3514, 3538, 3539, 3553, 3683, 3689, 3984, 4067, 51411, 5338, 5580, 57118, 5728, 5806, 5873, 5906, 5914, 60, 64005, 64581, 6556, 6714, 7040, 7052, 7409, 7454, 7456, 81035, 8398, 9066, 929	180	1.3463	1.84148e-29	3.04319e-27	down	10062, 10093, 10095, 10461, 11151, 11314, 11334, 1445, 1535, 1794, 199, 201294, 2207, 2209, 2214, 2219, 2268, 23208, 2534, 26999, 28299, 28457, 28820, 2885, 28908, 28912, 2934, 3055, 3071, 311, 3394, 3493, 3497, 3500, 3501, 3502, 3503, 3507, 3514, 3538, 3539, 3683, 3689, 4067, 4690, 5027, 51411, 5175, 5291, 5295, 5336, 54209, 55113, 55647, 5580, 5581, 56990, 57118, 5873, 5906, 6504, 6556, 6850, 7…	NA	NA	NA	NA	NA	NA	198	1.86879	1.16801e-15	2.03622e-13	down	10062, 1794, 199, 201294, 2207, 2209, 2212, 2214, 2219, 2268, 23603, 28442, 29, 301, 3055, 306, 3071, 3394, 3507, 3683, 3689, 3984, 4035, 5027, 51411, 5175, 54209, 5468, 558, 5581, 5914, 64005, 6556, 6714, 7040, 7052, 7057, 717, 7454, 8547, 8685, 929, 948, 9936	179	1.31981	4.96953e-14	5.20111e-12	down	10417, 11151, 11314, 1794, 201294, 2219, 2268, 23208, 23256, 2534, 2621, 28299, 28908, 301, 3071, 3394, 3493, 3500, 3502, 3507, 3514, 3538, 3539, 3683, 375033, 4620, 51411, 5175, 5336, 558, 5581, 5906, 6347, 64005, 7052, 7087, 718, 7409, 7454, 7456, 81567, 84286, 917, 948, 9936	NA	NA	NA	NA	NA	NA	NA	NA	NA
GO:0006911	phagocytosis, engulfment	GOBP	no	5	26	0.442846	2.19186e-10	3.63053e-09	up	11314, 2207, 2209, 3071, 3500, 3514, 51411, 948, 9844	29	0.464975	6.94863e-18	4.28842e-16	up	10347, 11314, 19, 199, 2209, 3071, 3500, 3501, 3503, 3514, 3538, 3539, 51411	33	1.48832	3.76063e-24	4.1882e-22	down	11314, 199, 2207, 2209, 2934, 3071, 3493, 3497, 3500, 3501, 3502, 3503, 3507, 3514, 3538, 3539, 51411, 54209, 55113, 9844	NA	NA	NA	NA	NA	NA	39	1.90156	4.51271e-08	1.35641e-06	down	199, 2207, 2209, 28442, 3071, 3507, 51411, 54209, 5468, 7057, 948	33	1.6036	5.37971e-22	2.346e-19	down	11314, 3071, 3493, 3500, 3502, 3507, 3514, 3538, 3539, 51411, 948	NA	NA	NA	NA	NA	NA	NA	NA	NA
GO:0006952	defense response	GOBP	no	5	944	0.383363	1.02664e-83	2.66977e-80	up	10062, 101, 10125, 10133, 10225, 10312, 10346, 10410, 1051, 10563, 10578, 10581, 10663, 10666, 10964, 11151, 1116, 11262, 11326, 114836, 115362, 116071, 118788, 1230, 1234, 1435, 1436, 1441, 1471, 150372, 1508, 1520, 1535, 1536, 1540, 1612, 1675, 1794, 2113, 2149, 2207, 2209, 2219, 2242, 2268, 23166, 23180, 2335, 23406, 2357, 2358, 2359, 23601, 23643, 23780, 240, 2534, 2537, 25939, 26191, 26253, …	920	0.552142	2.47239e-38	4.11983e-35	up	101, 10125, 10225, 10312, 10346, 10437, 1051, 10663, 10666, 10964, 11151, 1116, 11213, 11262, 1130, 11326, 11343, 114548, 115362, 116071, 116372, 117854, 118788, 1230, 1234, 1378, 1435, 1436, 1441, 150372, 1520, 1536, 1588, 1604, 1794, 1803, 1958, 199, 1999, 200315, 201294, 2099, 2167, 2185, 2209, 2268, 22904, 23135, 23166, 23208, 2353, 2357, 2358, 23601, 240, 25939, 26191, 26253, 2633, 2634, 264…	989	1.15469	8.59266e-17	7.46105e-15	down	100049587, 10010, 10060, 10062, 10125, 10225, 10312, 10326, 10333, 10437, 10462, 10475, 10533, 10538, 10563, 10663, 10666, 10695, 10800, 10859, 10871, 10990, 11025, 11027, 11096, 11151, 1116, 11213, 11326, 11334, 114836, 1191, 1230, 1233, 1234, 1378, 1436, 1441, 1445, 146850, 150372, 1508, 1513, 1520, 1524, 1535, 1536, 1612, 1675, 1794, 1803, 1910, 199, 200316, 201294, 2053, 2099, 2157, 2167, 218…	NA	NA	NA	NA	NA	NA	NA	NA	NA	NA	NA	NA	969	1.1683	3.36301e-11	2.58804e-09	down	10060, 10125, 10188, 10206, 10225, 10288, 10312, 10346, 10379, 10410, 10417, 10475, 10563, 10622, 10663, 10666, 10859, 10964, 11005, 11019, 11151, 11213, 11262, 11274, 1130, 114609, 115362, 116842, 1230, 1234, 1236, 133396, 1393, 146850, 1536, 1540, 1594, 1794, 1893, 1910, 2, 200316, 201294, 2053, 2069, 2113, 2152, 2157, 2219, 2268, 22861, 23098, 23166, 23180, 23208, 23308, 23406, 2350, 23586, 23…	924	1.13452	1.64122e-09	2.15746e-07	down	100507436, 101, 10211, 10312, 10318, 10333, 10410, 10417, 10695, 10964, 11151, 11274, 11326, 114899, 115362, 1173, 1230, 1234, 140823, 1435, 1436, 1441, 150372, 1513, 1520, 1524, 1535, 1536, 163351, 1794, 1903, 191, 199, 1999, 2000, 200316, 201294, 2099, 2161, 2175, 2177, 2207, 22904, 23166, 23180, 23208, 23308, 2335, 23406, 23569, 2359, 23601, 23643, 240, 2537, 25939, 2597, 26191, 2678, 2683, 26…	NA	NA	NA
GO:0006954	inflammatory response	GOBP	no	5	410	0.477098	6.85176e-41	1.14955e-38	up	10062, 101, 10125, 10225, 1051, 10563, 10663, 1116, 115362, 118788, 1230, 1234, 1435, 1436, 150372, 1535, 1536, 2113, 2149, 2207, 23166, 2335, 2357, 2358, 2359, 23643, 23780, 240, 2687, 284207, 29, 3055, 313, 3162, 348, 3487, 3559, 3604, 3606, 3620, 3627, 3683, 3689, 3965, 4067, 4069, 4283, 445, 4973, 5008, 5027, 51311, 5265, 5293, 5294, 54, 5547, 5724, 5734, 5740, 6347, 6351, 6352, 6355, 6362, 6…	404	0.582038	2.16153e-24	3.00152e-22	up	101, 10125, 10225, 1051, 10663, 1116, 11343, 114548, 115362, 118788, 1230, 1234, 1378, 1435, 1436, 150372, 1536, 1588, 1604, 199, 1999, 201294, 2099, 2167, 22904, 23135, 23166, 2353, 2357, 2358, 240, 26471, 2678, 2683, 2867, 29760, 3055, 3162, 3383, 348, 3553, 3554, 3559, 3570, 3577, 3579, 3600, 3604, 3620, 3627, 3656, 3683, 3689, 3694, 3717, 3815, 3868, 4067, 4069, 4210, 4283, 4973, 5008, 50507,…	438	1.15546	4.77398e-10	2.30728e-08	down	10062, 10125, 10225, 10333, 10563, 10663, 10800, 1116, 11334, 1230, 1233, 1234, 1378, 1436, 150372, 1524, 1535, 1536, 1910, 199, 201294, 2053, 2099, 2157, 2167, 2207, 2294, 23166, 2335, 2350, 2359, 23643, 23765, 240, 2625, 26471, 2678, 2687, 2829, 2833, 2876, 29760, 3055, 3077, 313, 316, 3162, 330, 3426, 347, 348, 3487, 3551, 3554, 3559, 3588, 3604, 3683, 3689, 3815, 3965, 3988, 4064, 4065, 4067,…	NA	NA	NA	NA	NA	NA	451	1.89378	3.91345e-21	1.27921e-18	down	10062, 10203, 1051, 1116, 11343, 118788, 1230, 1378, 1436, 150372, 1536, 1604, 177, 199, 2, 201294, 2206, 2207, 2335, 2353, 2357, 2358, 2359, 240, 26471, 284207, 29, 2920, 2921, 301, 3055, 316, 3162, 3240, 3373, 348, 3683, 3689, 3988, 4023, 4069, 4973, 5008, 5023, 5027, 51284, 51311, 5265, 54, 5467, 5468, 558, 5587, 5590, 5627, 5724, 5740, 58484, 6279, 6280, 6362, 6387, 6403, 6556, 6614, 6693, 69…	NA	NA	NA	NA	NA	NA	411	1.14816	1.05864e-06	5.25552e-05	down	101, 10318, 10333, 114899, 115362, 1230, 1234, 1435, 1436, 150372, 1524, 1535, 1536, 1903, 191, 199, 1999, 201294, 2099, 2161, 2175, 2177, 2207, 22904, 23166, 2335, 2359, 23643, 240, 2678, 2683, 2687, 27242, 27293, 2876, 29102, 3055, 3148, 330, 3383, 3487, 3553, 3559, 3588, 3600, 3604, 3627, 3656, 3683, 3689, 3694, 3717, 3965, 405753, 4067, 4069, 4088, 4179, 4283, 4790, 4791, 4804, 50507, 5054, 5…	NA	NA	NA
GO:0006974	cellular response to DNA damage stimulus	GOBP	no	5	664	1.63745	0.000109205	0.00078636	down	112399, 2138	657	1.81542	4.78764e-12	1.68545e-10	down	10535, 10721, 1111, 113130, 1191, 121504, 144455, 146956, 157570, 1969, 2177, 2187, 2237, 22938, 253714, 26574, 29089, 3148, 4176, 4331, 4436, 4869, 51512, 51514, 51659, 5347, 5427, 54962, 55215, 55247, 55835, 56647, 57697, 5889, 5984, 5985, 6118, 6387, 63967, 63979, 641, 64858, 672, 6790, 7153, 7486, 7516, 7518, 79915, 8091, 8317, 8318, 8360, 8362, 8364, 8365, 8366, 8367, 8368, 83990, 84057, 842…	NA	NA	NA	NA	NA	NA	NA	NA	NA	NA	NA	NA	667	0.302804	1.25398e-13	1.68162e-11	up	10397, 112399, 1191, 54541, 8294, 8359, 8360, 8366, 8367, 8368, 891, 92815	662	0.913285	0.00445194	0.0334294	up	10155, 10212, 1022, 1025, 1026, 10273, 10397, 10445, 10535, 1054, 1069, 10856, 10933, 10980, 11044, 11144, 113130, 138151, 140733, 142, 1642, 1647, 1869, 1956, 197370, 200558, 2138, 2176, 2178, 221120, 2237, 2305, 2309, 23476, 23645, 252969, 2547, 25836, 25946, 26574, 27330, 27339, 27429, 2794, 2810, 2873, 2885, 29089, 29108, 29128, 3014, 3148, 3162, 3190, 3276, 3364, 3835, 4176, 4332, 4350, 4521…	659	1.13707	6.2279e-08	4.87191e-06	down	10018, 10036, 10038, 100507436, 10212, 1026, 10397, 10432, 10459, 10519, 10524, 10535, 10635, 10721, 11073, 11200, 11284, 113130, 121642, 142, 144455, 144715, 146956, 1493, 151636, 157570, 1647, 1649, 1763, 1869, 2139, 2175, 2177, 2178, 2187, 2189, 2305, 23054, 23612, 26270, 27429, 29089, 29128, 2966, 3014, 3148, 3276, 3661, 3665, 3978, 4067, 4176, 4193, 4255, 4521, 4796, 4824, 50484, 5111, 51512…	NA	NA	NA
GO:0007017	microtubule-based process	GOBP	no	5	464	3.03363	1.65248e-08	2.21943e-07	down	1768, 200162, 2138, 55036, 6900, 90102	437	1.77447	1.98115e-08	3.69277e-07	down	10112, 10128, 10376, 10403, 1058, 10615, 1062, 10733, 10947, 11004, 1104, 11076, 1111, 146909, 163786, 166379, 1778, 199953, 220134, 221150, 22974, 23160, 24137, 25911, 259266, 2597, 26153, 26271, 27229, 283431, 285753, 29127, 332, 348235, 3832, 3833, 3925, 4131, 440145, 4591, 4605, 4751, 4869, 51203, 51512, 51673, 5347, 55722, 55835, 56992, 63979, 6491, 6647, 672, 6790, 7272, 7516, 79659, 81930,…	431	0.905925	0.000360258	0.00380537	up	10112, 1017, 10579, 1058, 10615, 1062, 10733, 10769, 11004, 1104, 1111, 117178, 1400, 140609, 1410, 146909, 147700, 158135, 1605, 1647, 1729, 1855, 1946, 199953, 2009, 2011, 2064, 220134, 221150, 2241, 2288, 22974, 23187, 23299, 23499, 24137, 24139, 25, 259266, 2597, 26271, 26586, 27124, 2801, 284403, 29127, 2932, 29899, 332, 348235, 351, 3801, 3832, 3833, 3895, 3996, 4000, 4133, 4134, 4139, 4140…	NA	NA	NA	NA	NA	NA	462	0.337642	7.65051e-09	2.75946e-07	up	146754, 152110, 200162, 201625, 22809, 26256, 50487, 55567, 56171, 6566, 8701	NA	NA	NA	NA	NA	NA	454	1.0895	0.00272207	0.0277748	down	10112, 10376, 10403, 10432, 10460, 10519, 1058, 10615, 1062, 10733, 11004, 1104, 11190, 11200, 1173, 1211, 124997, 146909, 153241, 163786, 1647, 1729, 199953, 200162, 2042, 220134, 221150, 22809, 22919, 22974, 22981, 22995, 23113, 23354, 24137, 256714, 259266, 2597, 26271, 26586, 284403, 29127, 332, 347240, 3832, 3833, 3925, 403, 4139, 4296, 440145, 4605, 4744, 4747, 4751, 50487, 5116, 51203, 515…	NA	NA	NA
GO:0007059	chromosome segregation	GOBP	no	5	259	3.15432	1.01131e-05	8.82525e-05	down	NA	247	4.05308	8.10353e-28	2.38292e-25	down	10403, 1058, 10592, 10615, 1062, 1063, 10726, 11004, 1104, 11065, 11130, 113130, 146909, 146956, 147841, 157313, 157570, 1894, 2177, 220134, 221150, 23397, 24137, 246184, 2491, 285753, 29127, 332, 348235, 3832, 3833, 387103, 4085, 4288, 4751, 51203, 5347, 54821, 54984, 55143, 55355, 55839, 57405, 57697, 5889, 64105, 64151, 64946, 672, 699, 701, 7153, 7272, 79075, 81930, 83540, 8379, 84722, 891, 9…	250	0.888653	0.00079253	0.0070734	up	1058, 10592, 10615, 1062, 1063, 11004, 1104, 11065, 11130, 113130, 1457, 146909, 146956, 157313, 1894, 220134, 221150, 23212, 23310, 23353, 24137, 2491, 25909, 29127, 332, 348235, 3619, 3832, 3833, 387103, 401541, 4085, 4288, 4751, 5048, 51203, 5347, 54820, 54821, 55055, 55143, 55355, 55839, 55920, 5905, 6249, 64151, 64946, 672, 701, 7150, 7153, 7272, 79075, 79980, 81565, 81610, 81930, 83540, 839…	NA	NA	NA	NA	NA	NA	261	0.155244	1.73106e-15	2.8292e-13	up	152110, 81610, 891	NA	NA	NA	NA	NA	NA	251	1.25655	1.28226e-13	5.09253e-11	down	10051, 10388, 10403, 10459, 10460, 1058, 10592, 10615, 1062, 1063, 10734, 11004, 1104, 11065, 11130, 113130, 11339, 146909, 146956, 147841, 157313, 157570, 1663, 1894, 2177, 220134, 221150, 22919, 23397, 23421, 24137, 2491, 285498, 29127, 332, 3619, 3832, 3833, 4085, 4288, 4751, 51203, 51529, 5347, 54821, 55055, 55143, 55166, 55355, 55920, 57405, 57697, 64105, 64151, 64946, 672, 699, 701, 7153, 7…	NA	NA	NA
GO:0007062	sister chromatid cohesion	GOBP	no	5	108	3.38781	0.002192	0.011657	down	NA	105	3.75231	5.3837e-17	2.89388e-15	down	10403, 1058, 1062, 1063, 10726, 11004, 11130, 113130, 147841, 220134, 2491, 332, 348235, 4085, 5347, 54821, 55143, 55839, 57405, 5889, 64105, 64946, 699, 701, 79075, 81930, 83540, 8379, 9212, 9793, 991	107	0.85228	0.00139841	0.0109042	up	1058, 1062, 1063, 11004, 11130, 113130, 220134, 2491, 25909, 332, 348235, 3619, 401541, 4085, 5048, 5347, 54820, 54821, 55055, 55143, 55839, 55920, 5905, 6249, 64946, 701, 79075, 79980, 81565, 81930, 83540, 83903, 84072, 91687, 9212, 9700, 991	NA	NA	NA	NA	NA	NA	108	0.127275	1.73956e-10	9.88904e-09	up	NA	NA	NA	NA	NA	NA	NA	106	1.24762	4.89099e-08	4.2087e-06	down	10403, 1058, 1062, 1063, 11004, 11130, 113130, 147841, 1663, 220134, 22919, 23421, 2491, 332, 3619, 4085, 5347, 54821, 55055, 55143, 55166, 55920, 57405, 64105, 64946, 699, 701, 79019, 79023, 79075, 79172, 79902, 79980, 80776, 81930, 83540, 83903, 91687, 9184, 9212, 9555, 9700, 9735, 991	NA	NA	NA
GO:0007067	mitotic nuclear division	GOBP	no	5	369	2.60183	5.55508e-06	5.11363e-05	down	1761, 2059	362	3.18935	3.1862e-25	5.30928e-23	down	10040, 10403, 1058, 10592, 10615, 1062, 1063, 10726, 11004, 1104, 11065, 1111, 11113, 11130, 113130, 146909, 147841, 157313, 220134, 221150, 22974, 23397, 24137, 246184, 259266, 26271, 27229, 285753, 29127, 332, 348235, 3552, 3832, 3833, 387103, 4085, 4288, 440145, 4605, 4751, 51203, 5347, 54443, 54478, 54821, 54892, 54962, 54984, 55143, 55839, 55872, 56992, 57405, 64151, 6790, 699, 701, 7272, 74…	362	0.880155	1.35069e-05	0.000238602	up	1017, 10419, 10534, 1058, 10592, 10615, 1062, 1063, 11004, 1104, 11065, 1111, 11113, 11130, 113130, 1452, 1457, 146691, 146909, 157313, 1613, 2069, 220134, 221035, 221150, 22974, 23141, 23212, 23310, 24137, 25, 257364, 259266, 26271, 27085, 27338, 2801, 29127, 29882, 332, 348235, 3552, 3553, 3619, 3832, 3833, 387103, 4085, 4288, 4751, 5048, 51203, 51343, 5347, 54443, 54478, 54801, 54820, 54821, 5…	NA	NA	NA	NA	NA	NA	372	0.283866	1.50071e-09	6.72702e-08	up	81610, 891, 90293	NA	NA	NA	NA	NA	NA	367	1.21198	7.43064e-12	1.53458e-09	down	10051, 10361, 10403, 10459, 10460, 1058, 10592, 10615, 1062, 1063, 11004, 1104, 11065, 11130, 11200, 113130, 11339, 121441, 146909, 147841, 157313, 220134, 221150, 22919, 22974, 23113, 23141, 23354, 23397, 23421, 23636, 24137, 259266, 26013, 26271, 27085, 27338, 29127, 29901, 3070, 332, 3481, 3553, 3619, 3832, 3833, 4085, 4288, 440145, 4605, 4751, 51203, 51529, 51530, 5159, 5347, 54443, 54461, 54…	NA	NA	NA
GO:0007204	positive regulation of cytosolic calcium ion concentration	GOBP	no	5	144	0.527644	6.21538e-16	1.95916e-14	up	1043, 10563, 11151, 1193, 1230, 1234, 1535, 2149, 22821, 2357, 2358, 2359, 3627, 3708, 3932, 4067, 4283, 5027, 5294, 5336, 552, 5734, 5788, 6373, 6546, 6622, 7040, 7052, 719, 7226, 728, 729230, 8698, 920, 948, 952	134	0.692083	9.36571e-07	1.16756e-05	up	100133941, 10518, 11151, 1230, 1234, 1604, 1649, 2099, 2185, 2357, 2358, 3579, 3627, 3708, 3717, 4067, 4283, 5028, 5294, 57192, 5734, 5777, 5788, 59340, 60675, 6261, 6373, 7040, 7052, 719, 728, 7852, 8398, 920, 952	142	1.18152	2.56227e-06	5.88633e-05	down	10563, 10800, 11151, 1193, 1230, 1233, 1234, 1535, 1649, 1742, 1901, 1902, 1910, 2099, 2185, 22821, 23075, 2359, 2829, 2833, 2847, 287, 3708, 3932, 4067, 5025, 5027, 5156, 5294, 5336, 53373, 5581, 5587, 5734, 5739, 5777, 5788, 596, 6366, 6546, 6915, 7070, 719, 7226, 728, 729230, 775, 781, 7852, 805, 8698, 920, 952	NA	NA	NA	NA	NA	NA	155	1.46283	0.000385374	0.00318909	down	1043, 1230, 1604, 2357, 2358, 2359, 5027, 5581, 5587, 5777, 6261, 6546, 7040, 7052, 719, 7225, 728, 84959, 8698, 920, 948	NA	NA	NA	NA	NA	NA	NA	NA	NA	NA	NA	NA	147	0.835992	5.90385e-08
GO:0008015	blood circulation	GOBP	no	5	303	0.753495	0.00102005	0.00593433	up	10631, 10659, 1193, 1278, 1490, 1522, 1535, 1636, 2149, 2313, 29, 3043, 3162, 3274, 3398, 3458, 348, 3627, 3672, 3708, 4092, 4311, 489, 4973, 5142, 5294, 552, 5547, 5724, 59, 5973, 6387, 6546, 6648, 6772, 7010, 7040, 710, 719, 7273, 94, 952, 9732	250	0.785511	0.0008573	0.00461815	up	10659, 11156, 1359, 1636, 18, 1824, 1839, 2153, 2313, 2730, 3043, 3162, 3383, 3398, 348, 3579, 3627, 3708, 3717, 3759, 4778, 489, 4973, 5028, 5142, 5294, 5743, 5795, 5997, 6261, 634, 65125, 6518, 659, 6640, 6648, 6714, 6772, 6786, 7040, 710, 7168, 719, 7273, 80149, 8398, 952, 9759	NA	NA	NA	NA	NA	NA	290	0.845292	0.00118555	0.0325243	up	10060, 10371, 1278, 1285, 1359, 1636, 1839, 1910, 2006, 2028, 2034, 2313, 23171, 2548, 2702, 284, 2982, 3043, 367, 3764, 4311, 4881, 489, 4973, 5139, 5468, 55636, 6196, 6387, 6505, 6532, 6720, 6909, 7010, 7026, 7040, 710, 776, 80005, 84525, 857, 9254, 9353, 94, 947, 952	303	1.52003	1.62472e-07	4.16533e-06	down	1285, 1359, 1490, 1522, 1636, 1827, 1839, 2006, 2034, 23171, 23576, 2548, 284, 29, 3043, 3162, 348, 3764, 4311, 4973, 5023, 5467, 5468, 5724, 5800, 59, 5973, 5997, 6196, 6261, 6387, 6532, 6546, 6648, 6714, 7040, 710, 719, 7273, 84525, 9254, 94	NA	NA	NA	NA	NA	NA	NA	NA	NA	NA	NA	NA	287	0.796529	2.94763e-17
GO:0008037	cell recognition	GOBP	no	5	80	0.666479	0.00259736	0.0135658	up	10666, 1462, 1794, 201633, 2219, 3500, 3514, 5175, 5551, 56253, 81035, 81704, 84868, 923, 948	71	0.563701	2.83433e-14	1.22145e-12	up	10666, 1794, 201633, 2047, 2683, 3500, 3501, 3503, 3514, 3538, 3539, 55790, 57142, 64581, 81035, 81704, 84868, 921	85	1.36717	1.56794e-22	1.67345e-20	down	10666, 1794, 201633, 2042, 2047, 2219, 23705, 30815, 3493, 3497, 3500, 3501, 3502, 3503, 3507, 3514, 3538, 3539, 4345, 51294, 5175, 55790, 56253, 6366, 7275, 81035, 81704, 84329, 84868, 921, 923	NA	NA	NA	NA	NA	NA	97	1.44161	0.00638101	0.0313771	down	152330, 1794, 2219, 23705, 28442, 30815, 3507, 3958, 50863, 5175, 55118, 81704, 84868, 8547, 8829, 948	93	1.42748	3.75534e-18	6.77645e-16	down	10666, 117155, 1236, 1739, 1794, 201633, 2042, 2043, 2219, 23705, 26998, 30835, 3493, 3500, 3502, 3507, 3514, 3538, 3539, 375033, 3958, 50863, 51294, 5175, 55790, 57828, 6363, 6366, 64221, 7455, 81704, 8747, 8748, 8829, 921, 923, 948	NA	NA	NA	NA	NA	NA	NA	NA	NA
GO:0010324	membrane invagination	GOBP	no	5	41	0.511614	1.00714e-07	1.24127e-06	up	11314, 2207, 2209, 3071, 3500, 3514, 51411, 948, 9844	44	0.511187	2.09267e-16	1.04613e-14	up	10347, 11314, 19, 199, 2209, 23208, 3071, 3500, 3501, 3503, 3514, 3538, 3539, 51411	48	1.41404	2.19583e-21	2.24985e-19	down	112574, 11314, 115548, 199, 2207, 2209, 23208, 2934, 3071, 3493, 3497, 3500, 3501, 3502, 3503, 3507, 3514, 3538, 3539, 387, 51411, 51429, 54209, 55113, 8724, 9844	NA	NA	NA	NA	NA	NA	55	1.8016	1.99578e-07	4.85484e-06	down	115548, 199, 2207, 2209, 28442, 3071, 3507, 51411, 51429, 54209, 5468, 7057, 84501, 948	49	1.51716	1.10678e-19	2.51817e-17	down	11314, 23208, 29082, 3071, 3493, 3500, 3502, 3507, 3514, 3538, 3539, 51411, 84501, 948	NA	NA	NA	NA	NA	NA	NA	NA	NA
GO:0010564	regulation of cell cycle process	GOBP	no	5	462	1.66237	0.000950311	0.00560382	down	1761, 5629	452	2.04239	1.45485e-12	5.50969e-11	down	10040, 10403, 10615, 1062, 1063, 10733, 1104, 11065, 1111, 11113, 113130, 144455, 151242, 1543, 1894, 2273, 22974, 23026, 246184, 26271, 29127, 3552, 3832, 4085, 4288, 4436, 4591, 4751, 4869, 51203, 51512, 5347, 54443, 54962, 55215, 5569, 55835, 5682, 5684, 5700, 5713, 5717, 5889, 6118, 63967, 641, 6491, 672, 6790, 699, 701, 7272, 80174, 8091, 8317, 8318, 8379, 84722, 890, 891, 894, 9212, 9493, 9…	453	0.868245	6.9253e-08	2.12445e-06	up	1017, 10197, 1026, 1030, 10397, 10419, 10498, 10514, 10615, 1062, 1063, 10733, 10755, 10769, 10807, 1104, 11065, 1111, 11113, 113130, 144455, 1457, 146691, 153090, 1613, 1647, 1869, 1894, 1956, 2069, 22974, 2305, 26271, 27085, 2810, 28964, 29127, 29766, 29882, 301, 3306, 351, 3552, 3553, 3832, 4085, 4288, 4488, 4582, 4751, 4849, 5017, 5111, 51203, 51343, 51512, 5347, 5371, 54361, 54443, 54962, 55…	NA	NA	NA	NA	NA	NA	466	0.418924	2.02561e-06	3.85235e-05	up	10397, 152110, 22809, 5629, 7015, 81610, 891	NA	NA	NA	NA	NA	NA	461	1.11818	5.74947e-05	0.00140685	down	1019, 1026, 10361, 10397, 10403, 10432, 10459, 10460, 10615, 1062, 1063, 10630, 10733, 1104, 11065, 11073, 11200, 113130, 144455, 1490, 153241, 1647, 1869, 1894, 199, 2146, 2191, 22809, 22974, 2305, 23113, 26013, 26271, 27085, 29127, 29933, 30849, 3276, 3481, 3553, 3832, 3976, 4085, 4193, 4288, 4751, 5111, 51203, 51512, 51529, 5159, 5347, 5371, 54361, 54443, 54461, 54962, 55215, 55835, 55920, 562…	NA	NA	NA
GO:0010876	lipid localization	GOBP	no	5	230	0.768693	0.00857076	0.0373338	up	10062, 10396, 1056, 11309, 1636, 1645, 20, 225, 23780, 2760, 341, 348, 3624, 366, 4481, 5027, 5243, 5360, 5660, 57104, 718, 79895, 80830, 80833, 8542, 948	NA	NA	NA	NA	NA	NA	220	1.09712	0.00725769	0.0401958	down	10062, 10349, 10396, 10577, 1071, 1119, 11309, 114881, 114882, 1191, 123, 1636, 20, 21, 2170, 23460, 26207, 2760, 29803, 3074, 32, 341, 347, 348, 366, 3690, 374868, 376497, 3783, 4481, 4833, 5025, 5027, 51422, 5167, 55294, 5580, 55911, 5660, 5771, 6342, 654, 6578, 6646, 6777, 6850, 7124, 718, 788, 79135, 79895, 8322, 84266, 8648, 8714, 8792, 9641	228	0.809018	2.65169e-05	0.00154484	up	10349, 10350, 10351, 10396, 1080, 1119, 11309, 1191, 124976, 134429, 154664, 1636, 21, 2180, 23250, 23460, 255189, 28232, 338440, 347, 3690, 3949, 4023, 4035, 51454, 5243, 5468, 5580, 57104, 653509, 654, 6721, 718, 81575, 8322, 84879, 857, 8694, 948, 949	239	1.74504	4.99408e-13	5.80423e-11	down	10062, 10351, 1066, 11309, 128486, 1636, 21, 2180, 23250, 255189, 2760, 301, 3074, 341, 348, 3624, 366, 4023, 4035, 4481, 5027, 5360, 5467, 5468, 55911, 5660, 57194, 58488, 5950, 6256, 653509, 6646, 7057, 8714, 948, 9619	NA	NA	NA	NA	NA	NA	228	0.916643	0.00443085	0.0394422	up	10079, 10349, 10350, 10351, 10499, 10765, 10999, 114879, 114880, 114882, 116150, 123, 1244, 124976, 128486, 130399, 1645, 1906, 2180, 22925, 23120, 23460, 23461, 23673, 23762, 24, 255189, 26031, 32, 341, 347, 348, 376497, 3783, 388121, 4023, 4833, 4864, 5027, 51099, 51454, 51761, 5321, 5468, 55294, 5565, 5580, 57104, 57205, 5727, 5825, 58488, 5950, 6256, 6342, 6646, 6777, 788, 79068, 80149, 80765…	NA	NA	NA
GO:0016042	lipid catabolic process	GOBP	no	5	NA	NA	NA	NA	NA	NA	176	0.764551	0.000766105	0.00419011	up	10449, 11343, 119548, 123745, 2167, 2171, 23175, 341, 348, 3553, 4051, 50640, 51099, 51302, 5140, 5264, 5294, 5330, 5333, 5337, 5338, 5580, 56261, 57016, 57406, 64900, 8398, 8578, 8660, 8877, 9663	191	1.13726	0.000164703	0.00193254	down	10449, 10825, 11057, 11145, 1384, 151056, 1545, 2167, 2170, 23175, 23259, 23646, 23659, 2581, 26061, 26275, 27034, 2717, 2760, 30, 3074, 32, 3295, 34, 341, 3417, 348, 35, 36, 3712, 38, 3988, 3991, 412, 4668, 5095, 5096, 51171, 5140, 5168, 5264, 5294, 5330, 5336, 55268, 5538, 55512, 5580, 5581, 57552, 5919, 6342, 7067, 7124, 747, 7941, 79644, 79887, 80821, 8578, 8605, 8644, 9663	NA	NA	NA	NA	NA	NA	204	1.43603	0.000252256	0.00226388	down	10449, 10908, 11145, 11343, 200879, 2171, 23659, 255189, 2760, 3074, 33, 341, 348, 3988, 4023, 51171, 5264, 5330, 5332, 5467, 55289, 5581, 56261, 57552, 747, 79887, 8644	200	0.856457	0.00411409	0.0314293	up	10999, 11057, 11145, 123745, 1591, 1592, 1891, 208, 2166, 2171, 222236, 224, 22933, 23646, 255189, 2629, 2639, 2717, 2760, 3030, 341, 3417, 348, 39, 390916, 3952, 4051, 4668, 4758, 5050, 5096, 51, 51099, 51171, 51302, 51573, 5191, 5264, 5321, 5332, 5333, 5465, 55627, 5580, 57016, 57406, 57552, 63874, 64900, 66002, 747, 7533, 7879, 79887, 8228, 8644, 8877, 9784	194	0.874421	1.14632e-06	5.48004e-05	up	10449, 10999, 11145, 113026, 11343, 123745, 1268, 1373, 150, 151056, 1545, 200879, 2110, 2171, 224, 23175, 255189, 257068, 26061, 27034, 2822, 283748, 30, 32, 34, 341, 348, 36, 3667, 38, 39, 390916, 3991, 4023, 5051, 51099, 5140, 51573, 5191, 5264, 5321, 5332, 5335, 5336, 5580, 55809, 5581, 56603, 57016, 57104, 57406, 5825, 5919, 6342, 64900, 7067, 7941, 79644, 80821, 81579, 8309, 83752, 84693, 8…	NA	NA	NA
GO:0016071	mRNA metabolic process	GOBP	no	5	568	2.08303	3.0962e-06	2.95474e-05	down	10891, 146713, 54039, 80336, 9924	556	1.97479	2.4247e-13	9.69684e-12	down	10465, 11051, 1478, 1993, 22826, 22938, 22984, 23404, 23658, 25929, 27258, 3312, 4331, 51121, 51154, 5393, 5394, 5411, 6135, 6146, 6147, 6154, 6169, 6201, 6632, 6635, 6636, 79622, 891, 9410	NA	NA	NA	NA	NA	NA	562	2.01979	3.91289e-09	5.96715e-07	down	1022, 165545, 1975, 1993, 55954, 6128, 6141, 6155, 6160, 6161, 6164, 6165, 6167, 6168, 6170, 6188, 6191, 6194, 6202, 6208, 6222, 6229, 6233, 7737, 9349	570	0.267314	2.90262e-14	4.33734e-12	up	51202, 891	566	0.901601	0.00243862	0.0211981	up	10212, 1022, 10236, 1025, 10262, 10284, 10291, 1054, 10605, 10656, 10713, 10775, 10978, 10992, 11100, 11171, 11224, 1477, 165545, 1659, 1660, 1736, 1981, 1994, 22827, 22828, 23020, 23144, 2334, 23521, 23543, 24148, 25804, 25873, 26121, 27257, 27336, 27339, 283989, 29890, 3188, 3190, 3191, 3312, 351, 3921, 4116, 4736, 4904, 5073, 5093, 51729, 5430, 5433, 5438, 5439, 54623, 54998, 55094, 55095, 551…	NA	NA	NA	NA	NA	NA	NA	NA	NA
GO:0018149	peptide cross-linking	GOBP	no	5	NA	NA	NA	NA	NA	NA	29	0.600166	2.22456e-07	3.3097e-06	up	10347, 353145, 3713, 54544, 574414, 633, 6700, 6703, 6704, 6705, 6706, 7051, 7052, 84648, 9806	32	0.740656	8.05061e-06	0.000153318	up	1475, 163778, 1832, 2125, 301, 353145, 3713, 54544, 574414, 6698, 6699, 6700, 6701, 6703, 6704, 6706, 7051, 84648, 9333	NA	NA	NA	NA	NA	NA	13	1.83658	0.00168363	0.0108574	down	1634, 2162, 2335, 301, 7052, 7057, 9806	NA	NA	NA	NA	NA	NA	23	0.807872	2.47395e-06	0.000100575	up	1832, 2125, 3713, 6699, 6700, 6703, 6704, 7051, 84648, 9333	20	1.46772	3.14753e-19
GO:0019221	cytokine-mediated signaling pathway	GOBP	no	5	385	0.491091	2.52225e-36	2.62365e-34	up	10062, 10346, 10410, 1050, 10563, 10581, 10663, 10673, 11240, 1230, 1234, 1240, 1435, 1436, 1439, 1441, 149951, 1540, 1634, 2209, 2537, 25939, 2633, 2634, 2672, 3055, 3105, 3106, 3107, 3113, 3115, 3117, 3119, 3122, 3123, 3127, 3133, 3134, 3394, 3430, 3433, 3437, 3458, 3559, 3560, 3561, 3575, 3587, 3594, 3604, 3606, 3627, 3659, 3662, 3718, 4261, 4283, 4502, 4599, 4600, 4939, 5008, 50615, 54739, 56…	382	0.733086	5.08684e-08	8.82955e-07	up	100133941, 10346, 10437, 10663, 10673, 11213, 11240, 1154, 117854, 1230, 1234, 1435, 1436, 1439, 1441, 1958, 2180, 2185, 2209, 25939, 2633, 2634, 3055, 3105, 3113, 3115, 3117, 3122, 3123, 3127, 3133, 3383, 3394, 3459, 3553, 3554, 3557, 3559, 3560, 3561, 3570, 3577, 3579, 3587, 3594, 3597, 3601, 3604, 3627, 3656, 3659, 3662, 3663, 3669, 3716, 3717, 3718, 3815, 4261, 4283, 4600, 5008, 50506, 50615,…	NA	NA	NA	NA	NA	NA	NA	NA	NA	NA	NA	NA	412	1.37259	8.26275e-05	0.000859129	down	10062, 10555, 11240, 1154, 1230, 1240, 127435, 1436, 1441, 1634, 2180, 2209, 23767, 25939, 284, 2920, 2921, 3055, 3113, 3115, 3117, 3118, 3119, 3120, 3122, 3123, 3127, 3394, 3433, 3434, 3437, 3587, 3594, 3663, 5008, 51208, 54209, 5468, 54829, 558, 5724, 5777, 6362, 6387, 7314, 8638, 8741, 9021, 9034, 9466, 960, 970	394	1.20398	4.08412e-09	2.3486e-07	down	10346, 10379, 10410, 10475, 10563, 10663, 10673, 11213, 11240, 11274, 1154, 115650, 1230, 1234, 1236, 1240, 127435, 133396, 1439, 1540, 1893, 2069, 2152, 2322, 23769, 2537, 25939, 2621, 2633, 2634, 2672, 2811, 2829, 284, 2919, 2920, 3106, 3123, 3134, 330, 3394, 3429, 3433, 3434, 3455, 3551, 3559, 3560, 3561, 3587, 3590, 3594, 3595, 3604, 3606, 3627, 3659, 3665, 3669, 3717, 3718, 376497, 3815, 426…	378	1.17815	8.137e-09	8.57374e-07	down	10293, 10410, 10519, 10616, 10673, 11274, 1230, 1234, 1240, 128178, 1435, 1436, 1439, 1441, 146760, 149951, 1524, 2537, 25939, 27242, 3055, 3105, 3106, 3107, 3113, 3115, 3122, 3123, 3127, 3134, 330, 3383, 3394, 3430, 3434, 3437, 3455, 3460, 3553, 3559, 3561, 3575, 3587, 3588, 3601, 3604, 3627, 3654, 3656, 3659, 3660, 3661, 3665, 3669, 3717, 3718, 3856, 3875, 3977, 4261, 4283, 4599, 4600, 4804, 49…	NA	NA	NA
GO:0019433	triglyceride catabolic process	GOBP	no	5	14	0.5541	0.0111143	0.0464673	up	348, 5294, 57104	11	0.540518	4.66228e-08	8.23559e-07	up	11343, 2167, 2171, 348, 51099, 5294	14	1.27141	0.00239614	0.0166109	down	2167, 2170, 23259, 348, 3991, 5294	NA	NA	NA	NA	NA	NA	14	1.75343	0.00706214	0.0339742	down	11343, 2171, 348, 4023	NA	NA	NA	NA	NA	NA	13	0.778156	1.25995e-07	9.42775e-06	up	11343, 1373, 2171, 2822, 348, 3991, 4023, 51099, 57104	NA	NA	NA
GO:0019725	cellular homeostasis	GOBP	no	5	536	0.67352	8.50471e-11	1.45984e-09	up	10312, 1043, 10563, 11151, 1193, 120892, 1230, 1234, 1535, 1536, 212, 2149, 22821, 2357, 2358, 2359, 2512, 2745, 309, 3101, 3162, 348, 356, 3627, 366, 3708, 3932, 4067, 408, 4208, 4283, 4502, 4688, 489, 5027, 5294, 5336, 552, 55647, 5579, 5734, 5788, 6347, 6352, 6355, 6373, 6387, 64116, 6521, 653361, 6546, 6556, 6622, 7040, 7052, 719, 7226, 728, 729230, 7351, 79734, 8698, 920, 948, 952, 958	476	0.802493	0.000146156	0.000983099	up	100133941, 10312, 10518, 10804, 11151, 112398, 114112, 118, 120892, 1230, 1234, 1258, 1536, 1604, 162989, 1649, 2081, 2099, 2185, 2308, 2357, 2358, 2495, 27185, 2730, 2745, 285195, 30061, 3099, 3101, 3162, 3383, 348, 3579, 360, 3627, 366, 3708, 3717, 3759, 3934, 4067, 415116, 4283, 4688, 4689, 489, 5028, 50507, 51458, 5294, 5579, 56261, 57192, 5734, 5777, 5788, 5906, 59340, 60675, 6261, 6279, 628…	502	1.09554	0.000119378	0.00147465	down	100533105, 10312, 10497, 10563, 10800, 11151, 112398, 1185, 1193, 120892, 1230, 1233, 1234, 1535, 1536, 155066, 1649, 1742, 1901, 1902, 1910, 2053, 2099, 2185, 22821, 23075, 23479, 23530, 2359, 2495, 2512, 2548, 27185, 2729, 2745, 2829, 2833, 284129, 2847, 285195, 286133, 287, 2876, 2936, 30061, 3074, 3077, 309, 3101, 3162, 348, 358, 366, 3708, 3783, 3932, 4067, 408, 4208, 4688, 4689, 489, 4891, …	NA	NA	NA	NA	NA	NA	535	1.46842	3.08458e-08	9.48962e-07	down	1043, 10568, 1152, 120892, 1230, 123041, 128486, 1317, 1318, 1536, 155066, 1604, 2357, 2358, 2359, 2495, 2512, 2548, 284129, 2907, 3074, 3101, 3162, 3170, 348, 361, 366, 375611, 3778, 408, 4688, 48, 5027, 51092, 5158, 5581, 5587, 56261, 57217, 5777, 6261, 6279, 6280, 6387, 64116, 653361, 6546, 6556, 7037, 7040, 7052, 719, 7225, 728, 760, 84959, 8698, 9114, 920, 9429, 948, 9498, 9914	NA	NA	NA	NA	NA	NA	NA	NA	NA	NA	NA	NA	503	0.913557	0.000870126
GO:0019915	lipid storage	GOBP	no	5	49	0.637325	0.00459941	0.0223566	up	10062, 2760, 348, 4481, 57104, 718, 948	47	0.728014	0.0120002	0.0417874	up	10938, 19, 2867, 348, 3553, 4481, 4792, 51099, 6777, 80149, 84649, 9619	50	1.21782	0.000134316	0.0016299	down	10062, 114882, 123, 2760, 3074, 32, 348, 3690, 4481, 5167, 55294, 5771, 6646, 6777, 7124, 718, 84266, 9641	NA	NA	NA	NA	NA	NA	50	1.8612	2.57652e-08	8.11759e-07	down	10062, 128486, 2760, 3074, 348, 4023, 4481, 5468, 6646, 948, 9619	NA	NA	NA	NA	NA	NA	48	0.851529	0.000237954	0.00409518	up	114882, 123, 128486, 130399, 32, 348, 4023, 51099, 5468, 55294, 57104, 6646, 6777, 79068, 80149, 84649, 857, 948, 949	NA	NA	NA
GO:0022613	ribonucleoprotein complex biogenesis	GOBP	no	5	415	1.81744	0.00047683	0.00299516	down	9924	411	3.06148	1.48216e-25	2.7442e-23	down	10200, 10360, 10799, 117246, 1778, 22984, 23160, 23195, 23404, 25926, 25929, 26574, 27258, 27340, 4869, 51081, 51096, 51121, 51154, 51491, 5393, 5394, 54475, 55052, 55299, 55813, 6059, 6135, 6146, 6147, 6154, 6169, 6201, 64979, 6632, 6635, 6636, 80135, 84154, 84549	NA	NA	NA	NA	NA	NA	410	2.85121	1.37038e-15	5.07529e-13	down	1975, 6128, 6141, 6155, 6160, 6161, 6164, 6165, 6167, 6168, 6170, 6188, 6191, 6194, 6202, 6208, 6222, 6229, 6233, 64979, 79863, 9349	416	0.231507	1.57976e-13	2.01515e-11	up	51202, 55759	413	0.839092	3.8861e-06	0.000111125	up	10291, 10360, 10438, 10607, 10713, 10775, 10799, 10856, 10969, 10978, 11171, 11224, 11273, 114049, 14, 1736, 1778, 2091, 23020, 23160, 23246, 23481, 23521, 24148, 25804, 25873, 26065, 26121, 26156, 26284, 26574, 26747, 27335, 27339, 2794, 2886, 3692, 3921, 4736, 51081, 51119, 51386, 51729, 5433, 54700, 54913, 55011, 55272, 55299, 55505, 55661, 55695, 56915, 56949, 57418, 5901, 6122, 6124, 6128, 6…	NA	NA	NA	NA	NA	NA	NA	NA	NA
GO:0022618	ribonucleoprotein complex assembly	GOBP	no	5	178	2.06151	0.00886441	0.0383879	down	9924	176	2.37371	1.36026e-09	3.22272e-08	down	1778, 23195, 25929, 27258, 4869, 51081, 51154, 55052, 55299, 6135, 6147, 6169, 6632, 6635, 6636, 80135, 84154	NA	NA	NA	NA	NA	NA	174	2.23191	2.33504e-05	0.00140781	down	1975, 6128, 6208	179	0.250966	1.62475e-06	3.23096e-05	up	NA	176	0.851645	0.00490959	0.0358826	up	10291, 10713, 10856, 10978, 11171, 11273, 1778, 23020, 23521, 24148, 25804, 26065, 26121, 26284, 26747, 27335, 27339, 2886, 3692, 3921, 51081, 51119, 51386, 5433, 55011, 55299, 56949, 6122, 6128, 6134, 6136, 6147, 6152, 6169, 6193, 6208, 6209, 6218, 6223, 6232, 6234, 65003, 6606, 6628, 6631, 6633, 6634, 6637, 6733, 7458, 8662, 8663, 8664, 8668, 8872, 9092, 96764	NA	NA	NA	NA	NA	NA	NA	NA	NA
GO:0030003	cellular cation homeostasis	GOBP	no	5	337	0.59566	1.39298e-15	4.26171e-14	up	10312, 1043, 10563, 11151, 1193, 120892, 1230, 1234, 1535, 212, 2149, 22821, 2357, 2358, 2359, 2512, 309, 3162, 348, 356, 3627, 3708, 3932, 4067, 4283, 4502, 489, 5027, 5294, 5336, 552, 55647, 5579, 5734, 5788, 6347, 6352, 6355, 6373, 6387, 64116, 6521, 6546, 6556, 6622, 7040, 7052, 719, 7226, 728, 729230, 79734, 8698, 920, 948, 952, 958	298	0.774985	0.00011704	0.000817158	up	100133941, 10312, 10518, 11151, 120892, 1230, 1234, 1258, 1604, 1649, 2099, 2185, 2357, 2358, 2495, 27185, 285195, 30061, 3162, 348, 3579, 3627, 3708, 3717, 3759, 3934, 4067, 4283, 489, 5028, 5294, 5579, 57192, 5734, 5777, 5788, 59340, 60675, 6261, 6279, 6280, 6373, 6556, 6786, 7040, 7052, 719, 728, 7421, 7504, 7779, 7782, 7852, 79901, 8398, 84679, 9114, 920, 952	322	1.13083	6.97417e-06	0.000137949	down	100533105, 10312, 10563, 10800, 11151, 1193, 120892, 1230, 1233, 1234, 1535, 155066, 1649, 1742, 1901, 1902, 1910, 2053, 2099, 2185, 22821, 23075, 23479, 2359, 2495, 2512, 27185, 2829, 2833, 284129, 2847, 285195, 286133, 287, 30061, 3074, 3077, 309, 3162, 348, 3708, 3932, 4067, 489, 4891, 5025, 5027, 51310, 5156, 523, 526, 5291, 5294, 5336, 53373, 535, 538, 5538, 55647, 5579, 5581, 5587, 5734, 57…	NA	NA	NA	NA	NA	NA	345	1.5094	1.00096e-07	2.67092e-06	down	1043, 120892, 1230, 123041, 1317, 1318, 155066, 1604, 2357, 2358, 2359, 2495, 2512, 284129, 2907, 3074, 3162, 348, 375611, 3778, 48, 5027, 5158, 5581, 5587, 57217, 5777, 6261, 6279, 6280, 6387, 64116, 6546, 6556, 7037, 7040, 7052, 719, 7225, 728, 760, 84959, 8698, 9114, 920, 9429, 948, 9498, 9914	NA	NA	NA	NA	NA	NA	NA	NA	NA	NA	NA	NA	323	0.897202	0.000386593
GO:0030097	hemopoiesis	GOBP	no	5	548	0.537264	2.27648e-31	1.82154e-29	up	10019, 101, 10125, 10320, 10365, 1050, 1051, 11006, 114836, 116071, 1230, 139716, 1435, 1436, 1441, 1493, 150372, 1636, 1794, 1880, 2113, 212, 2200, 2207, 2242, 22806, 2313, 23601, 26191, 26253, 2672, 28959, 29887, 29909, 3059, 3071, 3394, 3398, 3458, 3559, 3575, 3594, 3606, 3624, 3635, 3659, 3662, 3676, 3702, 3718, 3932, 3955, 3965, 399, 4067, 4208, 4242, 4318, 5293, 5305, 5336, 5341, 54440, 549…	511	0.718235	1.49646e-10	4.27475e-09	up	101, 10125, 10221, 1030, 10320, 10365, 10461, 1051, 11035, 114548, 115727, 115761, 116071, 118, 1230, 1316, 139716, 1435, 1436, 1441, 1493, 150372, 1636, 1794, 1840, 1958, 1960, 2009, 2185, 219790, 22806, 22904, 2313, 23218, 2353, 23601, 23648, 26191, 26253, 28959, 29760, 29887, 3059, 3071, 3142, 338382, 3394, 3398, 3559, 3594, 3600, 3635, 3659, 3662, 3702, 3717, 3718, 3726, 3815, 399, 4067, 4242…	549	1.1318	1.40058e-08	5.23737e-07	down	10019, 10125, 10320, 10365, 10425, 10443, 10461, 1050, 10538, 10859, 11006, 11025, 11035, 112616, 11334, 114836, 115727, 115761, 119, 1230, 139716, 140685, 1436, 1441, 146850, 1493, 150372, 1636, 1777, 1794, 1840, 1880, 2122, 2185, 219790, 2207, 2242, 22806, 2313, 2322, 23335, 23601, 2551, 255877, 26013, 26108, 26191, 2625, 26253, 2672, 2841, 28959, 29760, 29887, 29909, 30009, 3059, 3071, 3087, 3…	NA	NA	NA	NA	NA	NA	562	1.30826	0.000393655	0.00325247	down	10272, 10365, 1051, 11006, 1230, 1436, 1441, 150372, 1636, 177, 1794, 2034, 2207, 2242, 2353, 25946, 26108, 26253, 2719, 284, 29887, 301, 3071, 3394, 3594, 3624, 3725, 3955, 4242, 51208, 54209, 54440, 5468, 558, 5590, 57217, 5777, 5914, 6688, 6693, 6714, 695, 7037, 7040, 7048, 7099, 714, 7305, 7538, 760, 84959, 8514, 85477, 87, 920, 9314, 9398, 9846, 9935	NA	NA	NA	NA	NA	NA	532	1.10551	0.000142348	0.00279445	down	10019, 101, 10461, 10468, 10519, 11149, 112616, 1209, 1230, 140685, 142, 1435, 1436, 1441, 1493, 150372, 157570, 168002, 1777, 1794, 182, 1880, 2120, 2122, 2175, 2177, 2200, 2207, 22806, 22904, 2302, 23054, 23210, 23215, 23601, 23648, 26013, 26191, 284266, 286410, 28959, 28982, 29102, 3059, 3071, 3148, 3276, 3313, 3394, 3559, 3575, 3600, 3624, 3635, 3659, 3665, 3676, 3692, 3717, 3718, 3791, 3932,…	NA	NA	NA
GO:0030216	keratinocyte differentiation	GOBP	no	5	81	5.29957	0.000212771	0.00144846	down	26154, 388697, 6698, 6699, 6707	89	0.642776	1.22748e-08	2.36918e-07	up	1001, 10628, 2355, 23581, 26524, 353145, 360, 3713, 3868, 5453, 54544, 574414, 6278, 6700, 6703, 6704, 6705, 6706, 7051, 7421, 7538, 84283, 84518, 8456, 84648	90	0.677687	7.78093e-25	9.05948e-23	up	1001, 10413, 10626, 125981, 1475, 1594, 163778, 182, 1832, 1969, 2069, 2125, 23022, 23086, 2312, 2317, 23254, 2355, 26154, 27152, 2810, 301, 353145, 360, 3664, 3713, 3868, 3872, 4488, 54206, 5453, 54544, 5493, 56603, 574414, 58495, 6278, 6698, 6699, 6700, 6701, 6703, 6704, 6706, 6768, 7051, 7421, 7474, 79977, 8394, 84283, 84518, 8456, 84648, 8626, 8796	NA	NA	NA	NA	NA	NA	NA	NA	NA	NA	NA	NA	NA	NA	NA	NA	NA	NA	84	0.766571	4.34475e-22	4.48638e-19	up	10413, 10628, 135228, 1775, 1832, 2125, 23022, 23086, 2312, 360, 3713, 3849, 3858, 3872, 388697, 4488, 5493, 56603, 60485, 6278, 64919, 6699, 6700, 6703, 6704, 7051, 7062, 7421, 7474, 84283, 84518, 84648, 8626, 8644, 8796, 9113	79	1.46493	1.37909e-27
GO:0030335	positive regulation of cell migration	GOBP	no	5	300	0.591876	5.9e-15	1.69535e-13	up	101, 10396, 10507, 10563, 10631, 11151, 1230, 1240, 1277, 1435, 1436, 152007, 1601, 2113, 2149, 2252, 2268, 2335, 29126, 3071, 3458, 3627, 3642, 3676, 3965, 4067, 4283, 4318, 5168, 5293, 5724, 5788, 58191, 5880, 6347, 6351, 6352, 6355, 6373, 6387, 6546, 6678, 6776, 7010, 7040, 7046, 719, 728, 729230, 7941, 83706, 8482, 8740, 91663, 9547, 972, 9732	285	0.748653	6.55643e-06	6.42659e-05	up	101, 10396, 10507, 11151, 1230, 1435, 1436, 152007, 1839, 199, 2185, 2268, 2324, 23328, 2886, 29126, 3071, 3315, 3383, 3554, 3570, 3579, 3627, 3717, 3815, 4067, 4283, 4318, 4680, 5031, 50507, 5629, 57118, 5743, 5788, 58191, 5979, 6278, 6317, 6369, 6373, 63940, 659, 6615, 6662, 6714, 6776, 7040, 7130, 719, 728, 80149, 83706, 8482, 8660, 8740, 8764, 8784, 8877, 9547, 972, 9759	NA	NA	NA	NA	NA	NA	NA	NA	NA	NA	NA	NA	308	1.42093	4.21499e-05	0.000498742	down	10501, 10512, 1230, 1240, 1436, 147372, 152007, 1601, 1839, 199, 2268, 23328, 2335, 284, 2920, 2921, 306, 3071, 3373, 3678, 3725, 388, 3958, 4680, 5581, 5587, 5649, 5724, 57343, 58191, 6387, 6403, 6546, 6714, 7040, 7048, 7057, 7130, 719, 728, 7869, 83706, 8829, 9564	NA	NA	NA	NA	NA	NA	295	1.10646	0.00313276	0.0304182	down	101, 102, 10505, 10509, 10519, 10631, 11151, 1230, 1240, 1277, 1435, 1436, 152007, 1729, 199, 22919, 2335, 29126, 29984, 3071, 3309, 3383, 3491, 3627, 3675, 3676, 3678, 3685, 3690, 3717, 3791, 3918, 3965, 4067, 4088, 4193, 4254, 4283, 4318, 4323, 4920, 50507, 5054, 5063, 51512, 5156, 5159, 5228, 5328, 5420, 54910, 5587, 5629, 5724, 5743, 57556, 57669, 5788, 5880, 59341, 6352, 6364, 63940, 6615, 6…	303	0.902317	0.00126515
GO:0030593	neutrophil chemotaxis	GOBP	no	5	48	0.404705	2.32128e-21	1.05903e-19	up	1441, 2207, 3071, 3458, 3672, 3689, 4354, 5142, 5293, 5294, 57580, 5880, 6347, 6351, 6352, 6355, 6362, 719, 728, 7409, 972	51	0.610522	8.06962e-09	1.6008e-07	up	10451, 1441, 3071, 3553, 3579, 3689, 4354, 5142, 5294, 54210, 57118, 57580, 6279, 6280, 6283, 6369, 719, 728, 7409, 972	58	1.23147	7.60991e-06	0.00014708	down	1441, 2207, 3071, 3680, 3689, 414062, 4354, 5142, 51561, 5294, 54210, 57118, 57580, 5880, 6362, 6366, 6367, 6369, 6850, 719, 728, 7409	NA	NA	NA	NA	NA	NA	52	1.90714	1.5049e-09	6.72702e-08	down	1441, 2207, 2920, 2921, 3071, 3689, 3958, 4354, 54210, 6279, 6280, 6362, 719, 728	53	1.2536	0.000560999	0.00668524	down	114609, 1236, 2919, 2920, 3071, 3672, 3680, 3958, 4354, 5142, 5294, 6347, 6362, 6363, 6366, 6367, 7042, 7060, 7409, 83700, 972	NA	NA	NA	NA	NA	NA	NA	NA	NA
GO:0030595	leukocyte chemotaxis	GOBP	no	5	120	0.436305	5.3407e-29	3.75364e-27	up	101, 10563, 11151, 11240, 1230, 1234, 1240, 1435, 1441, 1880, 2207, 3071, 3458, 3603, 3627, 3672, 3689, 3965, 4067, 4283, 4354, 5142, 5293, 5294, 57580, 58191, 5880, 6347, 6351, 6352, 6355, 6362, 6373, 6387, 719, 728, 729230, 7409, 79148, 7941, 8740, 9547, 972	122	0.604386	2.25537e-13	9.0924e-12	up	101, 10451, 11151, 11240, 1130, 1230, 1234, 1435, 1441, 1588, 199, 2185, 2867, 3071, 3553, 3570, 3577, 3579, 3627, 3689, 3815, 4067, 4283, 4354, 5142, 5294, 54210, 57118, 57580, 58191, 6278, 6279, 6280, 6283, 6369, 6373, 63940, 719, 728, 7409, 7852, 79148, 80270, 8740, 9547, 972	138	1.16529	4.00075e-05	0.00057251	down	10563, 11151, 1230, 1234, 1240, 1441, 1524, 1880, 1901, 1910, 199, 2185, 2207, 23075, 23765, 2833, 2841, 3071, 3603, 3680, 3689, 3815, 3965, 4067, 414062, 4354, 4856, 5142, 51561, 5294, 54210, 57118, 57580, 5800, 58191, 5880, 5919, 6362, 6366, 6367, 6369, 6387, 63940, 6850, 719, 727, 728, 729230, 7409, 7852, 7941, 80270, 8740, 8792, 9420	NA	NA	NA	NA	NA	NA	128	1.6593	1.15546e-07	3.0367e-06	down	11240, 1230, 1240, 1441, 199, 2207, 2920, 2921, 301, 3071, 3689, 3958, 4354, 54210, 5800, 58191, 6279, 6280, 6362, 6387, 7057, 719, 728	125	1.22993	1.49989e-05	0.000344251	down	10563, 11151, 11240, 1130, 114609, 1230, 1234, 1236, 1240, 1880, 1910, 2621, 2841, 2919, 2920, 301, 3071, 3603, 3627, 3672, 3680, 3815, 3958, 3965, 4283, 4354, 5142, 5294, 57402, 5800, 6347, 6362, 6363, 6366, 6367, 6387, 7042, 7060, 7409, 7424, 7852, 7941, 83700, 9023, 9420, 972	NA	NA	NA	NA	NA	NA	NA	NA	NA
GO:0030855	epithelial cell differentiation	GOBP	no	5	NA	NA	NA	NA	NA	NA	349	0.760866	7.32549e-06	7.0559e-05	up	1001, 100133941, 10170, 10365, 1051, 10628, 1999, 2022, 2099, 23135, 2355, 23581, 23764, 26051, 26524, 2683, 271, 2735, 3383, 3397, 3398, 353145, 3553, 360, 3713, 3868, 4094, 51458, 54361, 54472, 54507, 5453, 54544, 5629, 574414, 5753, 5906, 5914, 6278, 634, 639, 6498, 659, 6659, 6662, 6700, 6703, 6704, 6705, 6706, 6772, 6777, 6876, 6926, 6935, 694, 7040, 7051, 7421, 7498, 7538, 84283, 84518, 845…	375	0.79259	3.6796e-19	3.49085e-17	up	1001, 100133941, 1021, 1026, 10411, 10413, 10551, 10626, 10653, 10765, 10818, 11005, 122786, 125981, 1282, 133396, 144455, 1475, 153562, 1594, 163778, 1747, 1749, 182, 1832, 1969, 1999, 2069, 2125, 2150, 2263, 23022, 2303, 23086, 23094, 2312, 23135, 2317, 23254, 23424, 23493, 23513, 2355, 23764, 2535, 26154, 26298, 2697, 27152, 27284, 2810, 28514, 2932, 29899, 301, 3280, 3397, 340547, 353145, 355…	NA	NA	NA	NA	NA	NA	NA	NA	NA	NA	NA	NA	395	0.827354	7.70837e-07	2.74408e-05	up	1001, 1026, 10409, 1051, 10626, 10653, 1066, 10890, 1499, 153562, 1645, 1646, 168002, 1749, 182, 1832, 196383, 208, 2125, 2138, 2150, 2263, 230, 23094, 23513, 2355, 23657, 247, 2535, 26084, 26154, 2683, 2697, 2810, 28514, 2876, 28999, 2931, 2938, 2947, 29842, 3065, 3066, 3091, 3204, 3280, 3397, 3399, 3664, 3714, 3725, 373156, 3861, 3868, 3872, 3911, 3913, 3976, 4088, 4094, 4097, 4233, 4478, 4771,…	379	0.86885	4.1315e-11	7.35549e-09	up	10116, 10170, 1021, 10409, 10411, 10413, 10551, 10628, 10765, 11005, 122786, 130497, 135228, 1373, 1499, 151449, 1645, 1646, 1747, 1749, 1775, 1832, 2001, 2125, 23022, 23086, 2312, 23135, 23657, 239, 2487, 2494, 26084, 2627, 2697, 2947, 29842, 3084, 360, 367, 3713, 3849, 3858, 3861, 3872, 388697, 4233, 4488, 4613, 4781, 4926, 51176, 5138, 5170, 5308, 53405, 54472, 54507, 5468, 54806, 5493, 56603,…	354	1.202	2.34918e-10
GO:0031294	lymphocyte costimulation	GOBP	no	5	61	0.413479	3.94861e-23	2.0134e-21	up	10673, 1493, 2534, 28755, 29126, 29851, 3113, 3115, 3117, 3119, 3122, 3123, 3127, 3932, 4067, 6693, 7292, 7409, 80380, 84433, 8740, 915, 916, 917, 919, 920, 9402, 942	54	0.652176	4.15927e-06	4.37731e-05	up	100133941, 10673, 1326, 1493, 1803, 28755, 29126, 29851, 3113, 3115, 3117, 3122, 3123, 3127, 4067, 5777, 6693, 6714, 7409, 8740, 8764, 915, 920, 921	62	1.28199	5.66284e-10	2.64115e-08	down	10673, 1326, 1445, 1493, 1803, 2534, 28639, 28755, 2885, 29851, 3115, 3932, 4067, 5133, 5295, 5777, 6366, 6693, 7409, 84433, 8740, 8764, 9020, 915, 916, 917, 920, 921, 940, 9402, 942	NA	NA	NA	NA	NA	NA	70	1.53002	0.00200816	0.0124145	down	1803, 3113, 3115, 3117, 3118, 3119, 3120, 3122, 3123, 3127, 5777, 6693, 6714, 920	58	1.264	0.000135102	0.00206722	down	10673, 115650, 1236, 23308, 2534, 28755, 3123, 3932, 6363, 6366, 6693, 7292, 7409, 80380, 9020, 916, 917, 920, 921, 9402	NA	NA	NA	NA	NA	NA	NA	NA	NA
GO:0031295	T cell costimulation	GOBP	no	5	61	0.413479	3.94861e-23	2.0134e-21	up	10673, 1493, 2534, 28755, 29126, 29851, 3113, 3115, 3117, 3119, 3122, 3123, 3127, 3932, 4067, 6693, 7292, 7409, 80380, 84433, 8740, 915, 916, 917, 919, 920, 9402, 942	54	0.652176	4.15927e-06	4.37731e-05	up	100133941, 10673, 1326, 1493, 1803, 28755, 29126, 29851, 3113, 3115, 3117, 3122, 3123, 3127, 4067, 5777, 6693, 6714, 7409, 8740, 8764, 915, 920, 921	62	1.28199	5.66284e-10	2.64115e-08	down	10673, 1326, 1445, 1493, 1803, 2534, 28639, 28755, 2885, 29851, 3115, 3932, 4067, 5133, 5295, 5777, 6366, 6693, 7409, 84433, 8740, 8764, 9020, 915, 916, 917, 920, 921, 940, 9402, 942	NA	NA	NA	NA	NA	NA	70	1.53002	0.00200816	0.0124145	down	1803, 3113, 3115, 3117, 3118, 3119, 3120, 3122, 3123, 3127, 5777, 6693, 6714, 920	58	1.264	0.000135102	0.00206722	down	10673, 115650, 1236, 23308, 2534, 28755, 3123, 3932, 6363, 6366, 6693, 7292, 7409, 80380, 9020, 916, 917, 920, 921, 9402	NA	NA	NA	NA	NA	NA	NA	NA	NA
GO:0031341	regulation of cell killing	GOBP	no	5	39	0.446311	2.48929e-13	5.85827e-12	up	10125, 10666, 114836, 3133, 3458, 3575, 3594, 3902, 3965, 4068, 409, 5027, 5272, 56253, 567, 5788, 6347, 7409, 84868	33	0.63021	7.75368e-06	7.42414e-05	up	10018, 10125, 10666, 11035, 3133, 3383, 3594, 409, 5272, 567, 5788, 6318, 634, 6777, 7409, 8417, 84868	39	1.25437	1.35759e-05	0.000238602	down	10125, 10666, 10859, 11035, 114836, 146850, 23705, 3965, 4068, 409, 5027, 51561, 56253, 5788, 6777, 7409, 8417, 84868	NA	NA	NA	NA	NA	NA	43	1.63722	0.000863192	0.00619273	down	177, 23705, 3594, 409, 5027, 84868	NA	NA	NA	NA	NA	NA	30	1.23736	0.00171585	0.0199145	down	10018, 100507436, 3383, 3575, 3902, 3965, 409, 5272, 567, 572, 5788, 5817, 634, 84868	NA	NA	NA
GO:0031347	regulation of defense response	GOBP	no	5	473	0.522619	2.25128e-32	2.05419e-30	up	10062, 101, 10125, 10225, 10666, 114836, 115362, 118788, 1508, 1520, 1535, 1540, 1794, 2113, 2207, 2219, 2268, 23180, 23643, 2534, 25939, 26191, 26253, 2672, 284207, 29, 3055, 3133, 3458, 348, 3559, 3594, 3606, 3620, 3659, 3662, 3689, 3902, 3932, 3965, 4067, 4068, 409, 4208, 4313, 5008, 51311, 5272, 5294, 5336, 54, 55601, 56253, 5641, 567, 5696, 5698, 5699, 5734, 5740, 60489, 6347, 6351, 6352, 63…	457	0.694296	3.72248e-12	1.33875e-10	up	101, 10125, 10225, 10666, 11213, 11343, 114548, 115362, 117854, 118788, 1378, 1520, 1588, 1604, 1794, 2099, 2167, 2268, 22904, 23208, 25939, 26191, 26253, 2678, 2867, 3055, 3133, 338382, 3459, 348, 3553, 3554, 3559, 3594, 3600, 3620, 3656, 3659, 3662, 3684, 3689, 3716, 3717, 4067, 409, 4210, 4792, 5008, 50856, 51311, 5187, 5272, 5294, 5495, 5580, 567, 57115, 57162, 5734, 5743, 5777, 604, 6095, 61…	488	1.11654	2.36031e-06	5.4963e-05	down	10010, 10062, 10125, 10225, 10333, 10475, 10666, 10695, 10859, 11213, 114836, 1378, 146850, 1508, 1513, 1520, 1524, 1535, 1794, 1910, 200316, 2099, 2167, 2207, 2219, 2268, 2294, 23098, 23180, 23208, 23643, 23705, 23765, 2534, 26191, 2625, 26253, 2672, 2678, 2876, 3055, 330, 3426, 3454, 3455, 347, 348, 3551, 3554, 3559, 3662, 3684, 3689, 3932, 3965, 4064, 4067, 4068, 409, 414062, 4208, 4856, 50856…	NA	NA	NA	NA	NA	NA	501	1.57989	1.59273e-11	1.20725e-09	down	10062, 10203, 11343, 118788, 1378, 1508, 1520, 1604, 1755, 177, 1794, 2, 2207, 2219, 2268, 23705, 25939, 26253, 284207, 29, 301, 3055, 3434, 348, 3594, 3689, 4023, 409, 5008, 51284, 51311, 5225, 54, 5467, 5468, 5581, 5627, 5641, 5740, 5777, 58484, 6279, 6280, 6362, 64170, 6693, 6714, 695, 7040, 7052, 7099, 710, 7130, 717, 719, 728, 730, 7314, 7867, 79626, 79931, 80381, 84868, 8685, 9021, 920, 929…	NA	NA	NA	NA	NA	NA	460	1.09889	0.000839227	0.0112824	down	100507436, 101, 10211, 10318, 10333, 10695, 11274, 114899, 115362, 1173, 1513, 1520, 1524, 1535, 1794, 200316, 2099, 2161, 2175, 2177, 2207, 22904, 23180, 23208, 23643, 25939, 26191, 2678, 27293, 2876, 29102, 3055, 30849, 3148, 330, 3384, 340061, 3434, 3455, 3460, 3553, 3559, 3600, 3654, 3656, 3659, 3661, 3665, 3684, 3689, 3717, 3902, 3932, 3965, 4057, 405753, 4067, 4088, 409, 4179, 4313, 4790, 4…	NA	NA	NA
GO:0031349	positive regulation of defense response	GOBP	no	5	298	0.517537	1.33522e-26	8.46888e-25	up	10062, 101, 10125, 10666, 114836, 115362, 118788, 1508, 1520, 1535, 1540, 2113, 2207, 2219, 23180, 23643, 2534, 26191, 26253, 2672, 3055, 3133, 3606, 3620, 3659, 3662, 3689, 3902, 4067, 4068, 409, 4208, 4313, 5008, 51311, 5294, 5336, 55601, 56253, 5641, 5696, 5698, 5699, 5734, 6347, 6351, 6352, 6355, 6362, 64127, 695, 7040, 7052, 7097, 7099, 718, 7292, 729230, 7409, 7941, 79931, 81035, 81622, 817…	288	0.70841	1.15099e-08	2.23884e-07	up	101, 10125, 10666, 11213, 115362, 117854, 118788, 1520, 2099, 2167, 26191, 26253, 2867, 3055, 3133, 338382, 3553, 3600, 3620, 3656, 3659, 3662, 3684, 3689, 3717, 4067, 409, 4792, 5008, 50856, 51311, 5294, 5580, 57115, 57162, 5734, 5743, 6197, 6279, 6280, 6283, 6369, 63940, 6397, 64127, 64135, 64581, 6714, 6777, 695, 7040, 7052, 7096, 7097, 7099, 7128, 7409, 79931, 81035, 84868, 9261, 929, 9572	306	1.11688	0.000113693	0.00142499	down	10010, 10062, 10125, 10333, 10666, 10695, 11213, 114836, 1508, 1513, 1520, 1535, 2099, 2167, 2207, 2219, 23098, 23180, 23643, 23705, 23765, 2534, 26191, 26253, 2672, 3055, 330, 3551, 3662, 3684, 3689, 4064, 4067, 4068, 409, 414062, 4208, 50856, 51284, 51311, 5138, 51561, 51704, 5294, 5336, 55540, 5567, 5580, 5581, 5603, 56253, 5641, 5734, 58484, 6233, 6362, 6369, 63940, 6397, 6777, 6850, 695, 709…	NA	NA	NA	NA	NA	NA	308	1.5015	4.45425e-07	1.00847e-05	down	10062, 118788, 1508, 1520, 1755, 2207, 2219, 23705, 26253, 3055, 3689, 4023, 409, 5008, 51284, 51311, 5225, 5581, 5641, 58484, 6279, 6280, 6362, 64170, 6714, 695, 7040, 7052, 7099, 7314, 7867, 79931, 84868, 8685, 929, 93978, 948	NA	NA	NA	NA	NA	NA	285	1.12795	0.000368605	0.00585571	down	101, 10211, 10318, 10333, 10695, 115362, 1513, 1520, 1535, 2099, 2161, 2207, 23180, 23643, 26191, 27293, 3055, 30849, 3148, 330, 3384, 340061, 3553, 3600, 3654, 3656, 3659, 3661, 3665, 3684, 3689, 3717, 3902, 4057, 4067, 409, 4313, 4790, 4792, 5054, 5063, 51284, 5294, 5320, 5359, 5641, 5687, 5691, 5698, 5699, 5720, 5721, 5743, 5817, 59341, 5970, 5971, 6352, 6362, 63940, 64135, 64170, 64581, 6714,…	NA	NA	NA
GO:0032103	positive regulation of response to external stimulus	GOBP	no	5	162	0.485595	5.99138e-24	3.35066e-22	up	101, 10563, 115362, 1230, 1240, 1435, 1535, 2113, 2207, 23643, 3071, 3603, 3606, 3620, 3627, 3965, 4283, 5008, 5294, 55601, 5734, 5880, 6347, 6351, 6352, 6355, 6362, 6373, 6387, 64127, 695, 7040, 7052, 7097, 7099, 718, 719, 728, 7292, 729230, 7941, 81793, 84868, 8740, 923, 9547, 972	162	0.641373	1.70368e-11	5.49464e-10	up	101, 115362, 1230, 1435, 199, 2167, 2185, 23328, 2867, 3071, 3315, 3553, 3570, 3579, 3600, 3620, 3627, 3717, 4283, 5008, 5294, 57118, 5734, 5743, 6278, 6279, 6280, 6283, 6369, 6373, 63940, 64127, 659, 673, 6777, 695, 7040, 7052, 7097, 7099, 719, 728, 84868, 8578, 8740, 9547, 972	NA	NA	NA	NA	NA	NA	171	0.824999	0.000514037	0.0164523	up	10563, 1901, 2113, 2152, 3071, 3603, 3606, 3791, 3949, 4023, 4233, 51284, 5225, 5473, 6362, 6387, 654, 7040, 7052, 7056, 7060, 718, 7474, 80310, 8692, 90865, 9353, 9547	174	1.60212	1.7352e-07	4.30099e-06	down	1230, 1240, 177, 199, 2207, 23328, 2920, 2921, 3071, 4023, 5008, 51284, 5225, 5587, 6279, 6280, 6362, 6387, 695, 7040, 7052, 7056, 7057, 7099, 719, 728, 84868, 8829, 9450	173	1.20967	1.14609e-05	0.000277541	down	10563, 114609, 115362, 1230, 1236, 1240, 1594, 2113, 2152, 2247, 2260, 2621, 2919, 2920, 3071, 3600, 3603, 3606, 3620, 3627, 3717, 3791, 3965, 4064, 4283, 51284, 5138, 5159, 51738, 5294, 55601, 5587, 5733, 57402, 6347, 6362, 6363, 6366, 6387, 64127, 654, 695, 7052, 7060, 7074, 7099, 718, 7292, 7424, 79132, 7941, 81565, 8767, 8829, 90865, 923, 9575, 972	NA	NA	NA	NA	NA	NA	NA	NA	NA
GO:0032496	response to lipopolysaccharide	GOBP	no	5	216	0.506841	4.41994e-24	2.49871e-22	up	10062, 10068, 10225, 1051, 10563, 1234, 129607, 1439, 1634, 2149, 23643, 249, 26191, 2672, 29, 3055, 3394, 3458, 356, 3587, 3604, 3606, 3620, 3627, 3965, 4067, 4208, 4283, 4360, 445, 5027, 5142, 5336, 54, 567, 5724, 5734, 58191, 6347, 6352, 6373, 6556, 6622, 6678, 7040, 7097, 7099, 7133, 728, 7292, 7412, 79931, 834, 84868, 84957, 85363, 923, 929, 942, 948, 9516, 958	214	0.649891	3.61514e-12	1.30957e-10	up	10221, 10225, 1051, 10804, 11213, 114548, 117854, 1234, 129607, 1439, 1604, 19, 22904, 23328, 2353, 249, 26191, 3055, 3383, 3394, 3553, 3587, 3604, 3620, 3627, 3656, 3717, 3726, 4067, 4283, 4792, 5142, 567, 57162, 5734, 5743, 58191, 5914, 6197, 6278, 6279, 6373, 639, 6556, 6590, 6714, 7040, 7097, 7099, 7128, 7133, 728, 7538, 79931, 80149, 84868, 8764, 8784, 8794, 9261, 929, 9516, 9572	227	1.09953	0.0050916	0.0305436	down	10062, 10225, 10563, 10859, 11213, 1234, 1439, 1524, 1634, 1910, 2326, 23643, 249, 26191, 2672, 3055, 3394, 3454, 3587, 3604, 3764, 3965, 4064, 4067, 4208, 4360, 5027, 5106, 5142, 5336, 54, 54209, 5581, 5724, 5734, 5739, 58191, 59307, 6401, 654, 6556, 6915, 7035, 7100, 7124, 7133, 728, 7293, 7412, 7494, 7867, 842, 84868, 8764, 8792, 8794, 923, 929, 939, 942, 943, 9450, 9516	NA	NA	NA	NA	NA	NA	234	1.6802	5.57407e-11	3.64405e-09	down	10062, 1051, 1604, 1634, 2326, 23328, 2353, 249, 29, 2920, 2921, 3055, 3394, 3587, 3725, 3764, 4129, 4360, 5027, 54, 54209, 5467, 558, 5581, 5724, 58191, 5914, 6279, 6403, 6556, 6590, 6714, 7040, 7056, 7099, 728, 7538, 7867, 79931, 84868, 929, 9450, 948	NA	NA	NA	NA	NA	NA	212	1.13806	0.000645178	0.00912617	down	10417, 1234, 129607, 1439, 1524, 22904, 23643, 249, 26191, 27242, 3055, 3065, 3148, 3383, 3394, 3553, 3587, 3604, 3627, 3654, 3656, 3661, 3717, 3764, 3965, 4057, 4067, 4283, 4790, 4791, 4792, 4804, 4846, 5054, 5142, 5144, 54, 558, 5599, 567, 5724, 5739, 5743, 59307, 5970, 6352, 6364, 6401, 6556, 6678, 6714, 6770, 6915, 7035, 7040, 7056, 7097, 7099, 7100, 7128, 7133, 728, 7412, 79155, 836, 84868, …	NA	NA	NA
GO:0032615	interleukin-12 production	GOBP	no	5	39	0.435923	1.44061e-14	3.96435e-13	up	1240, 201633, 3394, 3458, 3604, 3620, 3659, 3718, 3965, 409, 54, 5600, 6504, 7097, 7099, 7292, 948, 958	36	0.63107	4.56133e-06	4.72064e-05	up	11213, 201633, 3394, 3604, 3620, 3659, 3663, 3718, 409, 4210, 5580, 7097, 7099	41	1.21854	0.000459539	0.00463254	down	10859, 11213, 1240, 201633, 3394, 3604, 3663, 3718, 3965, 409, 51561, 54, 5580, 6504	NA	NA	NA	NA	NA	NA	44	1.67205	0.000252165	0.00226388	down	1240, 177, 3394, 3663, 409, 54, 7057, 7099, 948	42	1.27756	0.000328302	0.00426304	down	10859, 11213, 114609, 1236, 1240, 201633, 27086, 3394, 3604, 3620, 3659, 3718, 3965, 409, 6363, 7099, 7292, 8767, 948	NA	NA	NA	NA	NA	NA	NA	NA	NA
GO:0032675	regulation of interleukin-6 production	GOBP	no	5	76	0.523754	1.04628e-10	1.76678e-09	up	10365, 1051, 1535, 197358, 2149, 2207, 26191, 3071, 3458, 3635, 3965, 408, 409, 5027, 5724, 64127, 6504, 7097, 7099, 7292, 84868, 948	72	0.677848	1.58228e-05	0.000139258	up	10365, 1051, 11213, 23208, 26137, 26191, 3071, 338382, 3553, 3570, 3635, 409, 64127, 7096, 7097, 7099, 7128, 80149, 84868, 9261	75	1.21873	4.09216e-06	8.62721e-05	down	10333, 10365, 11213, 1445, 1535, 197358, 2207, 23208, 26137, 26191, 3071, 3635, 3965, 408, 409, 5027, 50943, 51284, 5603, 5724, 6504, 7096, 7124, 7494, 84868, 90865, 9181	NA	NA	NA	NA	NA	NA	79	1.57709	0.000226063	0.0020706	down	10365, 1051, 2207, 3071, 408, 409, 5027, 51284, 5724, 64170, 7099, 84868, 948	77	1.19004	0.00730899	0.0479554	down	10288, 10417, 11213, 114609, 197358, 2069, 23208, 23586, 26191, 2621, 3071, 3082, 3635, 3965, 409, 51284, 51738, 55024, 64127, 7099, 7292, 84632, 8767, 90865, 948	NA	NA	NA	NA	NA	NA	NA	NA	NA
GO:0032695	negative regulation of interleukin-12 production	GOBP	no	5	13	0.4147	3.4385e-08	4.45976e-07	up	1240, 201633, 3604, 3718, 409, 54, 6504	12	0.617831	0.000931594	0.00496486	up	11213, 201633, 3604, 3718, 409, 4210	14	1.26579	0.00342949	0.0223528	down	10859, 11213, 1240, 201633, 3604, 3718, 409, 54, 6504	NA	NA	NA	NA	NA	NA	NA	NA	NA	NA	NA	NA	14	1.33978	0.0016207	0.0152538	down	10859, 11213, 1240, 201633, 3604, 3718, 409	11	1.33229	0.000100433	0.00212516	down	1240, 3604, 3718, 409, 4790, 54	NA	NA	NA
GO:0033003	regulation of mast cell activation	GOBP	no	5	25	0.448379	1.29081e-09	1.96877e-08	up	10666, 11314, 2207, 2242, 2268, 3162, 3965, 4067, 5880, 7535, 8013, 8832, 9846	23	0.641303	0.000308976	0.00191634	up	10666, 11314, 201294, 2268, 3162, 4067, 6813, 8013, 8832, 9846	26	1.27942	2.22151e-05	0.000359016	down	10666, 11314, 201294, 2207, 2242, 2268, 2294, 3162, 3965, 4067, 5880, 6850, 7535, 8673, 8832, 9846	NA	NA	NA	NA	NA	NA	28	1.69988	0.00124603	0.00837624	down	201294, 2207, 2242, 2268, 3162, 8832, 9846	NA	NA	NA	NA	NA	NA	27	1.23187	0.00405758	0.0372101	down	11314, 201294, 2207, 3965, 4067, 5359, 5880, 6850, 7535, 8832	NA	NA	NA
GO:0033006	regulation of mast cell activation involved in immune response	GOBP	no	5	22	0.442867	3.11912e-09	4.50626e-08	up	11314, 2207, 2242, 2268, 3162, 3965, 4067, 5880, 7535, 8832, 9846	20	0.674982	0.00893665	0.0328488	up	11314, 201294, 2268, 3162, 4067, 6813, 8832, 9846	23	1.29021	1.83444e-05	0.000307118	down	11314, 201294, 2207, 2242, 2268, 2294, 3162, 3965, 4067, 5880, 6850, 7535, 8673, 8832, 9846	NA	NA	NA	NA	NA	NA	23	1.76863	0.00051593	0.004076	down	201294, 2207, 2242, 2268, 3162, 8832, 9846	NA	NA	NA	NA	NA	NA	23	1.25292	0.00175502	0.0200913	down	11314, 201294, 2207, 3965, 4067, 5880, 6850, 7535, 8832	NA	NA	NA
GO:0034097	response to cytokine	GOBP	no	5	571	0.497376	2.68007e-41	4.64635e-39	up	10062, 10068, 10346, 10365, 10410, 1050, 1051, 10563, 10581, 10631, 10663, 10673, 11151, 1116, 11240, 115362, 1230, 1234, 1240, 1277, 1281, 1435, 1436, 1439, 1441, 149951, 1535, 1540, 1612, 1634, 2113, 2209, 2537, 25939, 2633, 2634, 2672, 29126, 3055, 3059, 3105, 3106, 3107, 3113, 3115, 3117, 3119, 3122, 3123, 3127, 3133, 3134, 3176, 3394, 3430, 3433, 3437, 3458, 3559, 3560, 3561, 3575, 3587, 359…	561	0.72267	1.25835e-10	3.65726e-09	up	100133941, 10346, 10365, 10402, 10437, 1051, 10663, 10673, 11151, 1116, 11213, 11240, 115362, 1154, 117854, 1230, 1234, 1435, 1436, 1439, 1441, 1958, 199, 2180, 2185, 2209, 22904, 2353, 25939, 2633, 2634, 29126, 3055, 3059, 3105, 3113, 3115, 3117, 3122, 3123, 3127, 3133, 3383, 3394, 3459, 3553, 3554, 3557, 3559, 3560, 3561, 3570, 3577, 3579, 3587, 3594, 3597, 3601, 3604, 3627, 3656, 3659, 3662, 3…	NA	NA	NA	NA	NA	NA	NA	NA	NA	NA	NA	NA	605	1.52343	1.63247e-10	9.3822e-09	down	10062, 10365, 1051, 10555, 1116, 11240, 1154, 1230, 1240, 127435, 1436, 1441, 1612, 1634, 199, 2180, 2194, 2209, 2353, 23767, 25939, 27074, 2819, 284, 2920, 2921, 301, 3055, 3113, 3115, 3117, 3118, 3119, 3120, 3122, 3123, 3127, 3170, 3373, 3394, 3433, 3434, 3437, 3587, 3594, 361, 3663, 3725, 4311, 4360, 5008, 51208, 54, 54209, 5468, 54829, 55022, 558, 5724, 5740, 5777, 58191, 5914, 6362, 6387, 64…	587	1.14996	1.06105e-06	3.67715e-05	down	10068, 10346, 10379, 10402, 10410, 10475, 10563, 10663, 10673, 10891, 11151, 11213, 11240, 11274, 115362, 1154, 115650, 1230, 1234, 1236, 1240, 127435, 133396, 1393, 1439, 1540, 1594, 1809, 1893, 2069, 2113, 2152, 2322, 23769, 2537, 25939, 2621, 2625, 2633, 2634, 2672, 27074, 2775, 2811, 2829, 284, 2919, 2920, 301, 3037, 3059, 3106, 3123, 3134, 330, 3394, 3429, 3433, 3434, 3455, 3551, 3559, 3560,…	569	1.16161	1.52566e-09	2.07289e-07	down	102, 10293, 10376, 10410, 10519, 10616, 10631, 10673, 11151, 11173, 11274, 115362, 1230, 1234, 1240, 1277, 1281, 128178, 1435, 1436, 1439, 1441, 146760, 149951, 1524, 1535, 163351, 1650, 199, 22904, 2537, 255743, 25939, 2597, 27242, 27429, 29126, 2937, 3055, 3059, 3065, 3105, 3106, 3107, 3113, 3115, 3122, 3123, 3127, 3134, 330, 3309, 3383, 3394, 340061, 3430, 3434, 3437, 3455, 3460, 3553, 3559, 3…	NA	NA	NA
GO:0034341	response to interferon-gamma	GOBP	no	5	114	0.397437	1.06066e-36	1.14927e-34	up	10062, 10346, 10410, 10581, 115362, 1612, 2209, 2633, 2634, 3055, 3105, 3106, 3107, 3113, 3115, 3117, 3119, 3122, 3123, 3127, 3133, 3134, 3394, 3458, 3594, 3659, 3662, 3965, 4261, 4360, 445, 4502, 4939, 567, 5724, 58191, 6347, 6351, 6352, 6355, 6362, 6556, 6622, 6672, 6737, 6772, 684, 7412, 85363, 8638, 8651, 8942, 9021, 942	115	0.672152	1.60826e-07	2.48907e-06	up	10346, 10437, 115362, 199, 2209, 2633, 2634, 3055, 3105, 3113, 3115, 3117, 3122, 3123, 3127, 3133, 3383, 3394, 3459, 3594, 3659, 3662, 3663, 3716, 3717, 4210, 4261, 5580, 567, 58191, 6369, 6556, 6772, 7706, 9021	NA	NA	NA	NA	NA	NA	NA	NA	NA	NA	NA	NA	121	1.74896	1.04764e-09	4.8921e-08	down	10062, 1612, 199, 2209, 3055, 3113, 3115, 3117, 3118, 3119, 3120, 3122, 3123, 3127, 3394, 3594, 361, 3663, 4360, 5468, 5724, 58191, 6362, 6556, 8638, 9021, 960	117	1.2517	1.85824e-06	6.00257e-05	down	10346, 10379, 10410, 10475, 115362, 1594, 2633, 2634, 3106, 3123, 3134, 3394, 3594, 3659, 3665, 3717, 3965, 4261, 4360, 4684, 4938, 4939, 4940, 6347, 6362, 6363, 6366, 6367, 6672, 6737, 6772, 684, 7294, 815, 816, 83666, 84166, 8519, 85363, 8638, 965	110	1.23434	2.77496e-07	1.83681e-05	down	10410, 115362, 163351, 199, 2597, 3055, 3105, 3106, 3107, 3113, 3115, 3122, 3123, 3127, 3134, 3383, 3394, 3460, 3659, 3660, 3661, 3665, 3717, 3965, 4261, 4940, 5371, 567, 5724, 6352, 6362, 6364, 6556, 6770, 684, 7412, 81603, 83666, 8638, 8651, 9021, 942	NA	NA	NA
GO:0034470	ncRNA processing	GOBP	no	5	360	1.75932	0.00169615	0.00933513	down	NA	359	3.02098	3.3494e-23	3.80538e-21	down	10200, 10360, 10799, 10940, 115708, 117246, 1478, 22984, 23160, 23195, 23404, 25926, 27340, 4234, 51096, 51121, 51154, 5393, 5394, 55813, 60528, 6135, 6146, 6147, 6154, 6169, 6201, 80135, 80745, 84154, 84549, 8518, 9692	NA	NA	NA	NA	NA	NA	357	2.701	5.44462e-13	1.3443e-10	down	6128, 6141, 6155, 6160, 6161, 6164, 6165, 6167, 6168, 6170, 6188, 6191, 6194, 6202, 6208, 6222, 6229, 6233, 7737, 79863, 9349	360	0.224759	1.30213e-12	1.30964e-10	up	51202, 55759	360	0.848948	5.87899e-05	0.00107569	up	10248, 10360, 10438, 10607, 10775, 10799, 10969, 10978, 11062, 11224, 113000, 114049, 16, 1736, 2091, 23160, 23246, 23481, 23521, 25873, 26156, 26173, 27079, 27304, 283989, 3028, 339175, 3692, 3921, 4088, 441250, 4736, 51119, 51729, 54517, 54888, 54913, 55011, 55253, 55272, 55505, 55661, 55695, 56915, 56931, 57418, 6122, 6124, 6128, 6130, 6132, 6133, 6134, 6136, 6137, 6138, 6141, 6142, 6143, 6144…	NA	NA	NA	NA	NA	NA	NA	NA	NA
GO:0034622	cellular macromolecular complex assembly	GOBP	no	5	NA	NA	NA	NA	NA	NA	734	2.06434	6.19341e-18	3.87011e-16	down	10576, 1058, 1062, 1063, 11065, 11076, 1191, 121504, 128312, 1353, 1440, 154, 166379, 1759, 1778, 23195, 23595, 2491, 25929, 26271, 27229, 27258, 29078, 3007, 3009, 3017, 3018, 3024, 3084, 3148, 3329, 3842, 3843, 387103, 3925, 4331, 440145, 440689, 4673, 4700, 4702, 4715, 4726, 4869, 51081, 51154, 51673, 54443, 55052, 55299, 55355, 55835, 55839, 5700, 5717, 5889, 6118, 6135, 6147, 6169, 64105, 64…	NA	NA	NA	NA	NA	NA	757	1.4225	0.00054355	0.0169778	down	1022, 10333, 11144, 1410, 1975, 56937, 6128, 6188, 6208, 6233, 89780	770	0.341289	7.11731e-13	7.9199e-11	up	1191, 128312, 3009, 3017, 3018, 3024, 440689, 54457, 56171, 653604, 8294, 8339, 8340, 8341, 8342, 8343, 8344, 8345, 8346, 8347, 8348, 8350, 8351, 8352, 8353, 8356, 8357, 8358, 8359, 8360, 8366, 8367, 8368, 8968, 8970	760	0.876448	8.94936e-06	0.000226242	up	10096, 1022, 10273, 10291, 1058, 1063, 1069, 10713, 10787, 10856, 10978, 11065, 11076, 11135, 11144, 11171, 11273, 11344, 114088, 116841, 128854, 136319, 142, 147179, 1602, 163, 1642, 1778, 1946, 203547, 2059, 2258, 22837, 2288, 22919, 22921, 22933, 23020, 23165, 23191, 23521, 23523, 23542, 23580, 24148, 25804, 25915, 26065, 26121, 26271, 26284, 26747, 27072, 27243, 27335, 27338, 27339, 2801, 287…	755	1.09768	4.36113e-05	0.00113148	down	10036, 10063, 10312, 10333, 10435, 1058, 1062, 1063, 11047, 11065, 11151, 11168, 11339, 115362, 116841, 128312, 128854, 142, 1535, 1729, 199, 219988, 2280, 22919, 2331, 23421, 23569, 23580, 2491, 25929, 26121, 26271, 27338, 29091, 2966, 3006, 3008, 3009, 3014, 3017, 3018, 3055, 3059, 3070, 3071, 3108, 3109, 3122, 3123, 3148, 3383, 3692, 3717, 3925, 4088, 4171, 440145, 440689, 4676, 4678, 4690, 46…	NA	NA	NA
GO:0034660	ncRNA metabolic process	GOBP	no	5	488	1.75781	0.000272276	0.00180857	down	NA	485	2.84072	3.92673e-25	6.33216e-23	down	10056, 10200, 10360, 10799, 10940, 115708, 117246, 1478, 22984, 23160, 23195, 23404, 25926, 27340, 3376, 4234, 51067, 51096, 51121, 51154, 5393, 5394, 54148, 55278, 55813, 60528, 6135, 6146, 6147, 6154, 6169, 6201, 64425, 6897, 80135, 80745, 84154, 84549, 8518, 9692	NA	NA	NA	NA	NA	NA	487	2.47247	3.98543e-13	1.03322e-10	down	1022, 25973, 5464, 6128, 6141, 6155, 6160, 6161, 6164, 6165, 6167, 6168, 6170, 6188, 6191, 6194, 6202, 6208, 6222, 6229, 6233, 7737, 79863, 9349	491	0.231816	2.93425e-15	4.51356e-13	up	51202, 55759	489	0.874082	0.000193512	0.00277437	up	1022, 10248, 1025, 10360, 10438, 10607, 10775, 10799, 10969, 10978, 11062, 11224, 113000, 114049, 16, 1615, 162989, 1736, 2058, 2091, 2193, 23160, 23246, 23248, 23481, 23521, 25873, 25973, 26156, 2617, 26173, 27079, 27304, 283989, 2975, 3028, 3265, 339175, 3692, 3921, 4088, 441250, 4677, 4736, 4790, 51119, 51729, 5430, 5433, 5438, 5439, 54517, 54888, 54913, 55011, 55253, 55272, 55505, 55661, 5569…	NA	NA	NA	NA	NA	NA	NA	NA	NA
GO:0034695	response to prostaglandin E	GOBP	no	5	NA	NA	NA	NA	NA	NA	NA	NA	NA	NA	NA	NA	14	1.34907	1.93461e-06	4.60977e-05	down	112, 54331, 5581, 5734, 6366, 7049	NA	NA	NA	NA	NA	NA	19	1.73533	0.00306334	0.0175096	down	5468, 5581	19	1.30428	0.00314403	0.0259098	down	1236, 5031, 54331, 5563, 5581, 6363, 6366, 6422, 7292	15	0.828718	0.00269925	0.0276512	up	54331, 5468, 5581, 6363, 6422, 7049	15	0.824479	0.00336883
GO:0034723	DNA replication-dependent nucleosome organization	GOBP	no	5	29	0.572788	0.00128602	0.00729399	up	8352, 8357, 8361	29	5.91858	2.26457e-17	1.24402e-15	down	121504, 8350, 8351, 8352, 8353, 8354, 8355, 8356, 8357, 8358, 8360, 8362, 8364, 8365, 8366, 8367, 8368, 8968	NA	NA	NA	NA	NA	NA	NA	NA	NA	NA	NA	NA	29	0.0207381	1.08041e-22	4.0361e-20	up	8294, 8350, 8351, 8352, 8353, 8356, 8357, 8358, 8359, 8360, 8366, 8367, 8368, 8968	29	0.632321	1.75076e-09	1.06532e-07	up	55723, 8294, 8350, 8351, 8352, 8354, 8355, 8356, 8357, 8358, 8359, 8360, 8361, 8362, 8363, 8364, 8365, 8366, 8367, 8368, 8968	27	1.34924	8.92302e-09	9.03324e-07	down	10036, 4678, 55723, 8208, 8294, 8350, 8351, 8352, 8354, 8355, 8356, 8357, 8358, 8359, 8360, 8362, 8364, 8365, 8366, 8368, 8968	NA	NA	NA
GO:0038093	Fc receptor signaling pathway	GOBP	no	5	174	0.574181	3.50826e-12	7.2695e-11	up	2207, 2209, 2212, 2214, 2217, 2268, 2534, 26253, 26999, 3055, 3071, 3500, 3514, 3702, 3937, 4067, 4773, 5284, 5336, 5696, 5698, 5699, 64005, 695, 7409, 7454, 7456, 8013, 84433, 917, 919, 9402, 9844, 9846	175	0.60229	1.30758e-15	6.22535e-14	up	10451, 2209, 2212, 2214, 2268, 2353, 26253, 26999, 28908, 3055, 3071, 3500, 3501, 3503, 3514, 3538, 3539, 3702, 3815, 3937, 3984, 4067, 4773, 4792, 5338, 5580, 60, 64005, 6714, 695, 7409, 7454, 7456, 7462, 8013, 8398, 9846	183	1.26299	5.63936e-17	4.98111e-15	down	10093, 10095, 2207, 2209, 2214, 2217, 2268, 2534, 26253, 26999, 28299, 28457, 28820, 2885, 28908, 28912, 3055, 3071, 3497, 3500, 3501, 3502, 3503, 3514, 3538, 3539, 3551, 3702, 3815, 3937, 4067, 4690, 4772, 4775, 5291, 5295, 5336, 5580, 5581, 6233, 6850, 695, 7409, 7454, 7456, 805, 84433, 917, 9402, 9844, 9846	NA	NA	NA	NA	NA	NA	191	1.36713	0.00443422	0.0235203	down	2206, 2207, 2209, 2212, 2214, 2268, 2353, 26253, 28442, 3055, 3071, 3725, 3984, 5581, 64005, 6714, 695, 7314, 7454, 9846	180	1.26289	2.60297e-09	1.54788e-07	down	2268, 2534, 28299, 28908, 3071, 3500, 3502, 3514, 3538, 3539, 3551, 3702, 3815, 3937, 4620, 4773, 4893, 5336, 5532, 5581, 5599, 5682, 5683, 5684, 5686, 5687, 5699, 5706, 5715, 64005, 695, 7335, 7409, 7454, 7456, 7462, 8013, 8945, 917, 9402, 9846, 9861	NA	NA	NA	NA	NA	NA	NA	NA	NA
GO:0038094	Fc-gamma receptor signaling pathway	GOBP	no	5	72	0.484689	1.71126e-14	4.68436e-13	up	2207, 2209, 2212, 2214, 2217, 2268, 2534, 26253, 26999, 3055, 3071, 3500, 3514, 4067, 5336, 64005, 7409, 7454, 7456, 917, 919, 9844	74	0.499737	1.37633e-20	1.09211e-18	up	10451, 2209, 2212, 2214, 2268, 26253, 26999, 28908, 3055, 3071, 3500, 3501, 3503, 3514, 3538, 3539, 3984, 4067, 5338, 5580, 60, 64005, 6714, 7409, 7454, 7456, 8398	80	1.41157	2.31612e-27	3.29596e-25	down	10093, 10095, 2207, 2209, 2214, 2217, 2268, 2534, 26253, 26999, 28299, 28457, 28820, 2885, 28908, 28912, 3055, 3071, 3500, 3501, 3502, 3503, 3514, 3538, 3539, 4067, 4690, 5291, 5295, 5336, 5580, 5581, 6850, 7409, 7454, 7456, 917, 9844	NA	NA	NA	NA	NA	NA	87	1.58661	8.63662e-05	0.000894446	down	2207, 2209, 2212, 2214, 2268, 26253, 28442, 3055, 3071, 3984, 5581, 64005, 6714, 7454	78	1.43549	2.5511e-17	3.81426e-15	down	2268, 2534, 28299, 28908, 3071, 3500, 3502, 3514, 3538, 3539, 4620, 5336, 5581, 64005, 7409, 7454, 7456, 917	NA	NA	NA	NA	NA	NA	NA	NA	NA
GO:0038096	Fc-gamma receptor signaling pathway involved in phagocytosis	GOBP	no	5	69	0.506855	1.28382e-11	2.48222e-10	up	2209, 2212, 2214, 2268, 2534, 26999, 3055, 3071, 3500, 3514, 4067, 5336, 64005, 7409, 7454, 7456, 917, 919, 9844	71	0.496863	1.35402e-20	1.09174e-18	up	10451, 2209, 2212, 2214, 2268, 26999, 28908, 3055, 3071, 3500, 3501, 3503, 3514, 3538, 3539, 3984, 4067, 5338, 5580, 60, 64005, 6714, 7409, 7454, 7456, 8398	77	1.41003	1.1417e-26	1.49973e-24	down	10093, 10095, 2209, 2214, 2268, 2534, 26999, 28299, 28457, 28820, 2885, 28908, 28912, 3055, 3071, 3500, 3501, 3502, 3503, 3514, 3538, 3539, 4067, 4690, 5291, 5295, 5336, 5580, 5581, 6850, 7409, 7454, 7456, 917, 9844	NA	NA	NA	NA	NA	NA	84	1.52684	0.000936869	0.00662139	down	2209, 2212, 2214, 2268, 28442, 3055, 3071, 3984, 5581, 64005, 6714, 7454	76	1.44018	1.74662e-17	2.76972e-15	down	2268, 2534, 28299, 28908, 3071, 3500, 3502, 3514, 3538, 3539, 4620, 5336, 5581, 64005, 7409, 7454, 7456, 917	NA	NA	NA	NA	NA	NA	NA	NA	NA
GO:0040017	positive regulation of locomotion	GOBP	no	5	312	0.593316	3.80988e-15	1.1323e-13	up	101, 10396, 10507, 10563, 10631, 11151, 1230, 1240, 1277, 1435, 1436, 152007, 1601, 2113, 2149, 2252, 2268, 2335, 29126, 3071, 3458, 3603, 3627, 3642, 3676, 3965, 4067, 4283, 4318, 5168, 5293, 5724, 5788, 58191, 5880, 6347, 6351, 6352, 6355, 6373, 6387, 6546, 6678, 6776, 7010, 7040, 7046, 719, 728, 729230, 7941, 83706, 8482, 8740, 91663, 9547, 972, 9732, 9806	298	0.757325	1.46299e-05	0.000130133	up	101, 10396, 10507, 11151, 1230, 1435, 1436, 152007, 1839, 199, 2185, 2268, 2324, 23328, 2886, 29126, 3071, 3315, 3383, 3554, 3570, 3579, 3627, 3717, 3815, 4067, 4283, 4318, 4680, 5031, 50507, 5629, 57118, 5743, 5788, 58191, 5979, 6278, 6317, 6369, 6373, 63940, 659, 6615, 6662, 6714, 6776, 7040, 7130, 719, 728, 80149, 83706, 8482, 8660, 8740, 8764, 8784, 8877, 9547, 972, 9759, 9806	NA	NA	NA	NA	NA	NA	NA	NA	NA	NA	NA	NA	323	1.45068	6.11216e-06	9.68684e-05	down	10501, 10512, 1230, 1240, 1436, 147372, 152007, 1601, 177, 1839, 199, 2268, 23328, 2335, 284, 2920, 2921, 306, 3071, 3373, 3678, 3725, 375611, 388, 3958, 4680, 5581, 5587, 5649, 5724, 57343, 58191, 6387, 6403, 6546, 6714, 7040, 7048, 7057, 7130, 719, 728, 7869, 83706, 8829, 9564, 9806	NA	NA	NA	NA	NA	NA	308	1.13348	0.000112351	0.00232027	down	101, 102, 10505, 10509, 10519, 10631, 11149, 11151, 1230, 1240, 1277, 1366, 1435, 1436, 152007, 1729, 199, 22919, 2335, 29085, 29126, 29984, 3071, 3309, 3383, 3491, 3627, 3675, 3676, 3678, 3685, 3690, 3717, 3791, 3918, 3965, 4067, 4072, 4088, 4193, 4254, 4283, 4318, 4323, 4920, 50507, 5054, 5063, 51512, 5156, 5159, 5228, 5328, 5420, 54910, 5587, 5629, 5724, 5743, 57556, 57669, 5788, 5880, 59341, …	318	0.908781	0.00281688
GO:0042102	positive regulation of T cell proliferation	GOBP	no	5	69	0.403231	8.90848e-27	5.72012e-25	up	10673, 11151, 29126, 3071, 3109, 3113, 3115, 3133, 3458, 3559, 3594, 3606, 3718, 3965, 51744, 54440, 5788, 6352, 64926, 6504, 6693, 7292, 729230, 7412, 7535, 80380, 84433, 84868, 916, 920, 923, 942	63	0.704971	0.000685487	0.00382024	up	100133941, 10673, 11151, 1604, 199, 29126, 3071, 3109, 3113, 3115, 3133, 3481, 3553, 3559, 3594, 3600, 3718, 54440, 5788, 64926, 6693, 6777, 84868, 920	72	1.23711	3.47181e-07	9.36109e-06	down	10148, 10673, 11151, 199, 283234, 3071, 3109, 3115, 3559, 3718, 3965, 4690, 50943, 51561, 51744, 54440, 57678, 5788, 64926, 6504, 6693, 6777, 6850, 7037, 729230, 7412, 7535, 84433, 84868, 916, 920, 923, 940, 942	NA	NA	NA	NA	NA	NA	74	1.64554	2.27035e-05	0.000296848	down	1604, 177, 199, 283234, 301, 3071, 3113, 3115, 3594, 54440, 6693, 7037, 80381, 84868, 920	NA	NA	NA	NA	NA	NA	64	1.28147	3.92414e-08	3.55444e-06	down	10673, 11151, 199, 23308, 29126, 3071, 3109, 3113, 3115, 3481, 3485, 3553, 3559, 3600, 3718, 3965, 4179, 4690, 50943, 54440, 5788, 6352, 64926, 6850, 7037, 7412, 7535, 7784, 80381, 84868, 920, 942	NA	NA	NA
GO:0042108	positive regulation of cytokine biosynthetic process	GOBP	no	5	42	0.457687	1.05459e-12	2.28538e-11	up	1536, 3162, 3458, 3659, 3662, 51311, 5724, 6693, 7099, 729230, 84433, 916, 920, 942	40	0.67162	0.000317416	0.00196625	up	1536, 1958, 3162, 3315, 3553, 3659, 3662, 51311, 602, 6693, 6777, 7096, 7099, 920, 9261	45	1.18571	0.00413429	0.0258104	down	10148, 10333, 1536, 3162, 3662, 51284, 51311, 5724, 6693, 6777, 6850, 7096, 7124, 729230, 84433, 916, 920, 940, 942, 943	NA	NA	NA	NA	NA	NA	47	1.59228	0.00204636	0.012606	down	1536, 3162, 51284, 51311, 5724, 6693, 7057, 7099, 80381, 920	NA	NA	NA	NA	NA	NA	40	1.22056	0.00169853	0.0197957	down	10333, 1536, 3553, 3659, 51284, 5724, 5970, 602, 6364, 6850, 7096, 7099, 80381, 920, 942	NA	NA	NA
GO:0042113	B cell activation	GOBP	no	5	161	0.49816	1.151e-21	5.34498e-20	up	10673, 11314, 1493, 150372, 1880, 22806, 3071, 3398, 3458, 3500, 3514, 3575, 3624, 3635, 3676, 3718, 374403, 3955, 4067, 4208, 4242, 4332, 4773, 5293, 5336, 54440, 5579, 5788, 64092, 64127, 683, 684, 695, 7040, 7099, 7292, 7412, 7535, 84174, 84433, 942, 9452, 952, 958, 972, 975	150	0.567913	3.3601e-18	2.15348e-16	up	10451, 10673, 11314, 1316, 1493, 150372, 196, 2185, 22806, 29760, 3071, 3398, 3500, 3501, 3503, 3514, 3538, 3539, 3635, 3718, 374403, 3815, 4067, 4242, 4332, 4773, 4853, 54440, 5579, 5580, 5585, 57162, 5777, 5788, 602, 604, 639, 64092, 64127, 6777, 683, 695, 7040, 7099, 7128, 7462, 8660, 9452, 952, 972, 9759	170	1.37641	2.55402e-33	5.6888e-31	down	10538, 10673, 112616, 11314, 1493, 150372, 1880, 200558, 2185, 22806, 23075, 2322, 29760, 30009, 3071, 3087, 3398, 3493, 3497, 3500, 3501, 3502, 3503, 3507, 3514, 3538, 3539, 3635, 3676, 3718, 374403, 3815, 4064, 4066, 4067, 4208, 4242, 4292, 4332, 472, 50943, 51176, 51237, 5295, 5336, 54440, 5452, 54900, 55012, 5579, 5580, 55846, 5585, 5771, 5777, 5788, 596, 64092, 64421, 6777, 683, 6850, 695, 7…	NA	NA	NA	NA	NA	NA	NA	NA	NA	NA	NA	NA	163	1.39962	9.7075e-21	3.38474e-18	down	10673, 112616, 11314, 1141, 114609, 115650, 1880, 22806, 2322, 23308, 29760, 3071, 3493, 3500, 3502, 3507, 3514, 3516, 3538, 3539, 3635, 3676, 3718, 374403, 3815, 3981, 4064, 4208, 4242, 4683, 472, 4773, 4853, 5336, 54440, 5452, 55012, 55024, 5579, 55795, 5788, 64092, 64127, 6422, 684, 695, 7099, 7163, 7292, 7462, 7535, 841, 84174, 9025, 939, 9452, 972, 9734, 9984	151	1.15378	0.000811375	0.0109663	down	1026, 10673, 112616, 11314, 1493, 150372, 1880, 22806, 2302, 23308, 27242, 286410, 3071, 3500, 3575, 3624, 3635, 3676, 3718, 4066, 4067, 4323, 50943, 54440, 55012, 572, 5788, 581, 602, 64421, 6461, 684, 6850, 7037, 7040, 7099, 7128, 7412, 7462, 7535, 79155, 89780, 942, 9466, 958, 972	NA	NA	NA
GO:0042129	regulation of T cell proliferation	GOBP	no	5	103	0.434126	5.0791e-27	3.38672e-25	up	1051, 10673, 11151, 11326, 1493, 29126, 3071, 3109, 3113, 3115, 3133, 3458, 3559, 3594, 3606, 3620, 3659, 3718, 3965, 51744, 54440, 5788, 5880, 6352, 64926, 6504, 6693, 7040, 7292, 729230, 7412, 7535, 80380, 84433, 84868, 916, 920, 923, 942	95	0.687923	7.87994e-06	7.47982e-05	up	100133941, 1051, 10673, 11035, 11151, 11326, 1493, 1604, 199, 29126, 3071, 3109, 3113, 3115, 3133, 3481, 3553, 3559, 3594, 3600, 3620, 3659, 3718, 54440, 57162, 5777, 5788, 64926, 6693, 6777, 7040, 84868, 8764, 920	108	1.17956	4.04114e-05	0.000576679	down	10148, 10385, 10673, 10859, 11035, 11151, 11326, 1493, 199, 283234, 3071, 3109, 3115, 3559, 3718, 3965, 4690, 50943, 51561, 51744, 54440, 57678, 5777, 5788, 5880, 64926, 6504, 6693, 6777, 6850, 7037, 729230, 7412, 7535, 84433, 84868, 8654, 8764, 916, 920, 923, 940, 942	NA	NA	NA	NA	NA	NA	109	1.6939	7.75794e-08	2.11323e-06	down	1051, 11326, 1604, 177, 199, 2615, 283234, 301, 3071, 3113, 3115, 3594, 3958, 54440, 5777, 6693, 7037, 7040, 80381, 84868, 920	NA	NA	NA	NA	NA	NA	98	1.24493	1.64835e-07	1.19865e-05	down	10385, 10673, 11151, 11326, 1493, 199, 2302, 23308, 27242, 29126, 3071, 3109, 3113, 3115, 3481, 3485, 3553, 3559, 3600, 3659, 3718, 3965, 4179, 4690, 50943, 54440, 5788, 5880, 6352, 64926, 6850, 7037, 7040, 7412, 7535, 7784, 80381, 84868, 8764, 920, 942	NA	NA	NA
GO:0043300	regulation of leukocyte degranulation	GOBP	no	5	30	0.460817	8.87753e-10	1.37417e-08	up	11314, 2207, 2242, 2268, 29, 3162, 3965, 4067, 5724, 5880, 729230, 7535, 8832, 9846	28	0.687665	0.00610258	0.0239833	up	11314, 201294, 2268, 3162, 4067, 634, 6813, 8832, 9846	33	1.24135	0.000208994	0.00235832	down	11314, 201294, 2207, 2242, 2268, 2294, 3162, 3965, 4067, 5724, 5880, 6850, 729230, 7535, 84106, 8673, 8832, 9846	NA	NA	NA	NA	NA	NA	33	1.71311	0.000355594	0.00301721	down	201294, 2207, 2242, 2268, 29, 3162, 5724, 8832, 9846	NA	NA	NA	NA	NA	NA	32	1.23052	0.00216877	0.0236232	down	11314, 201294, 2207, 3965, 4067, 5724, 5880, 634, 6850, 7535, 84106, 8832	NA	NA	NA
GO:0043304	regulation of mast cell degranulation	GOBP	no	5	22	0.442867	3.11912e-09	4.50626e-08	up	11314, 2207, 2242, 2268, 3162, 3965, 4067, 5880, 7535, 8832, 9846	20	0.674982	0.00893665	0.0328488	up	11314, 201294, 2268, 3162, 4067, 6813, 8832, 9846	23	1.29021	1.83444e-05	0.000307118	down	11314, 201294, 2207, 2242, 2268, 2294, 3162, 3965, 4067, 5880, 6850, 7535, 8673, 8832, 9846	NA	NA	NA	NA	NA	NA	23	1.76863	0.00051593	0.004076	down	201294, 2207, 2242, 2268, 3162, 8832, 9846	NA	NA	NA	NA	NA	NA	23	1.25292	0.00175502	0.0200913	down	11314, 201294, 2207, 3965, 4067, 5880, 6850, 7535, 8832	NA	NA	NA
GO:0044242	cellular lipid catabolic process	GOBP	no	5	NA	NA	NA	NA	NA	NA	123	0.771963	0.00624432	0.0244443	up	10449, 11343, 123745, 2167, 2171, 23175, 348, 50640, 51099, 5264, 5294, 5580, 56261, 57016, 57406, 64900, 8660, 8877, 9663	131	1.13126	0.002746	0.0185194	down	10449, 10825, 11057, 1384, 1545, 2167, 2170, 23175, 23259, 23659, 2581, 26061, 26275, 27034, 2717, 2760, 30, 3074, 32, 3295, 34, 3417, 348, 35, 36, 3712, 38, 3991, 4668, 5095, 5096, 5168, 5264, 5294, 5336, 55268, 5538, 55512, 5580, 6342, 747, 79644, 8605, 8644, 9663	NA	NA	NA	NA	NA	NA	140	1.38769	0.00748326	0.0355255	down	10449, 10908, 11343, 2171, 23659, 255189, 2760, 3074, 33, 348, 4023, 5264, 5467, 55289, 56261, 747, 8644	138	0.826537	0.0021199	0.0190609	up	10999, 11057, 123745, 1592, 1891, 208, 2166, 2171, 222236, 224, 22933, 255189, 2629, 2639, 2717, 2760, 3030, 3417, 348, 39, 390916, 3952, 4668, 4758, 5096, 51, 51099, 51573, 5191, 5264, 5321, 5465, 55627, 5580, 57016, 57406, 64900, 747, 7879, 8228, 8644, 8877	133	0.863254	1.46947e-06	6.774e-05	up	10449, 10999, 11343, 123745, 1268, 1373, 1545, 2110, 2171, 224, 23175, 255189, 26061, 27034, 2822, 283748, 30, 32, 34, 348, 36, 3667, 38, 39, 390916, 3991, 4023, 51099, 51573, 5191, 5264, 5321, 5335, 5336, 5580, 56603, 57016, 57104, 57406, 5825, 6342, 64900, 79644, 8309, 83752, 84693, 8644, 9388, 9663	NA	NA	NA
GO:0044255	cellular lipid metabolic process	GOBP	no	5	NA	NA	NA	NA	NA	NA	669	0.866923	0.010228	0.0366801	up	10082, 10170, 10402, 10449, 10451, 11343, 113791, 123745, 130367, 1382, 1390, 1436, 150094, 157506, 1839, 2167, 2171, 2180, 2185, 220, 222, 2268, 23175, 23533, 240, 241, 2678, 2710, 285440, 340075, 341, 348, 3628, 3635, 3696, 3815, 4051, 4067, 410, 50640, 51099, 51205, 51763, 5264, 5287, 5294, 5297, 5329, 5330, 5333, 5341, 5580, 56261, 57016, 5728, 57406, 5743, 634, 6383, 64127, 64220, 6482, 6489…	700	1.07861	0.000296146	0.00321432	down	10062, 10170, 10402, 10449, 10577, 1071, 10825, 11057, 11145, 1119, 113612, 114757, 117145, 129303, 130814, 131, 1384, 1390, 1436, 145482, 146850, 151056, 151742, 154141, 1545, 1608, 162466, 197322, 200576, 2053, 216, 2167, 2170, 2185, 221, 2239, 2260, 2268, 22901, 22908, 22979, 23171, 23175, 2322, 23259, 23417, 23533, 23659, 240, 241, 247, 2534, 256435, 2581, 26061, 2627, 26275, 26301, 2678, 268…	NA	NA	NA	NA	NA	NA	750	1.44575	7.88442e-09	2.80514e-07	down	10062, 10170, 10449, 10555, 1066, 10908, 10965, 11145, 11343, 128486, 130814, 1436, 145567, 162466, 166929, 1839, 2171, 2180, 2194, 221, 2268, 22979, 23171, 23533, 23659, 240, 247, 255189, 2719, 2760, 2819, 301, 3074, 30815, 33, 340075, 341, 348, 4023, 4035, 4036, 4048, 427, 5023, 5027, 5166, 5264, 5329, 5330, 5467, 5468, 5476, 55289, 55361, 5587, 55911, 56261, 5660, 56895, 5740, 5950, 6256, 6319…	747	0.902089	0.000625889	0.00726226	up	10162, 10195, 10423, 10554, 10555, 10610, 10630, 1066, 10955, 10999, 11000, 11057, 11145, 11160, 112724, 113791, 114757, 116150, 123745, 128, 128869, 130367, 131, 143888, 1455, 151742, 153090, 157506, 1592, 1645, 1646, 1738, 1891, 1906, 1956, 2064, 208, 2166, 2171, 2194, 2205, 2222, 222236, 2239, 224, 2261, 2263, 22845, 22933, 22937, 22949, 23167, 247, 253558, 255189, 2583, 25942, 26063, 2629, 26…	727	0.897008	1.99757e-09	2.51548e-07	up	10082, 10170, 1040, 10402, 10423, 10449, 10451, 10499, 10554, 10555, 10654, 10891, 10965, 10999, 11145, 112724, 11343, 116150, 123099, 123745, 124872, 124976, 1268, 128486, 129642, 1373, 1382, 1387, 142891, 145567, 148811, 151056, 1545, 157506, 1577, 1608, 1645, 1646, 1737, 1800, 1906, 195814, 2065, 2110, 216, 2171, 2180, 2185, 2194, 2205, 222, 2224, 2239, 224, 2247, 2252, 22901, 22908, 22937, 22…	NA	NA	NA
GO:0044770	cell cycle phase transition	GOBP	no	5	420	1.68828	0.00129149	0.00731703	down	2059	412	2.3742	1.55686e-16	8.02342e-15	down	1033, 10403, 1062, 1063, 10733, 10926, 1104, 11065, 1111, 11113, 113130, 1164, 128239, 144455, 151242, 1543, 1719, 1778, 2273, 22974, 23026, 23594, 23595, 246184, 26271, 3161, 4085, 4172, 4173, 4176, 4331, 4751, 4869, 4998, 51512, 5347, 5427, 54443, 5471, 54962, 55215, 5557, 5569, 55722, 55835, 5889, 6118, 6241, 63967, 641, 6502, 6790, 699, 701, 7272, 80174, 8091, 8317, 8318, 8379, 890, 8900, 891…	413	0.887914	1.93907e-05	0.000317579	up	1017, 10197, 1021, 1022, 1026, 1029, 1030, 1033, 10498, 1062, 1063, 10733, 10769, 1104, 11065, 1111, 11113, 113130, 1164, 128239, 144455, 1454, 1457, 1647, 1869, 1956, 1978, 22822, 22974, 2305, 23594, 26271, 27085, 27338, 2810, 29766, 301, 3306, 3320, 351, 3624, 4085, 4171, 4173, 4176, 4582, 4751, 4849, 4957, 4998, 5017, 5048, 5111, 51512, 5347, 5371, 5426, 54443, 5471, 54801, 54820, 54962, 55159…	NA	NA	NA	NA	NA	NA	423	0.414876	4.5559e-06	7.68624e-05	up	152110, 22809, 7015, 81610, 891	NA	NA	NA	NA	NA	NA	416	1.17372	6.20755e-09	6.9673e-07	down	1019, 1026, 1029, 1031, 1033, 10361, 10403, 10459, 10460, 1062, 1063, 10630, 10733, 10926, 1104, 11065, 11073, 11190, 11200, 113130, 1164, 121441, 144455, 1647, 1719, 1869, 1978, 199, 2146, 22809, 22919, 22974, 22981, 22995, 2305, 23354, 23594, 23649, 26271, 27085, 27338, 29933, 3161, 3276, 3624, 4085, 4171, 4172, 4173, 4174, 4175, 4176, 4193, 4751, 4998, 5111, 5116, 51512, 51529, 5347, 5371, 542…	NA	NA	NA
GO:0044772	mitotic cell cycle phase transition	GOBP	no	5	400	1.85412	0.000453178	0.00287437	down	2059	393	2.40928	1.57522e-16	8.03521e-15	down	1033, 10403, 1062, 1063, 10733, 10926, 1104, 11065, 1111, 11113, 113130, 1164, 128239, 144455, 151242, 1543, 1719, 1778, 2273, 22974, 23026, 23594, 23595, 246184, 26271, 3161, 4085, 4172, 4173, 4176, 4331, 4751, 4869, 4998, 51512, 5347, 5427, 54443, 5471, 55215, 5557, 5569, 55722, 55835, 5889, 6118, 6241, 63967, 641, 6502, 6790, 699, 701, 7272, 80174, 8091, 8317, 8318, 8379, 890, 8900, 891, 894, …	394	0.886847	2.3659e-05	0.000377586	up	1017, 10197, 1021, 1022, 1026, 1029, 1030, 1033, 10498, 1062, 1063, 10733, 10769, 1104, 11065, 1111, 11113, 113130, 1164, 128239, 144455, 1454, 1457, 1647, 1869, 1956, 1978, 22822, 22974, 2305, 23594, 26271, 27085, 27338, 2810, 29766, 301, 3306, 3320, 351, 3624, 4085, 4171, 4173, 4176, 4582, 4751, 4849, 4957, 4998, 5048, 5111, 51512, 5347, 5371, 5426, 54443, 5471, 54801, 54820, 55159, 55215, 5538…	NA	NA	NA	NA	NA	NA	402	0.447697	3.5461e-05	0.00043332	up	7015, 891	NA	NA	NA	NA	NA	NA	397	1.17526	8.06459e-09	8.57374e-07	down	1019, 1026, 1029, 1031, 1033, 10361, 10403, 10459, 10460, 1062, 1063, 10630, 10733, 10926, 1104, 11065, 11073, 11190, 11200, 113130, 1164, 121441, 144455, 1647, 1719, 1869, 1978, 199, 2146, 22919, 22974, 22981, 22995, 2305, 23354, 23594, 23649, 26271, 27085, 27338, 29933, 3161, 3276, 3624, 4085, 4171, 4172, 4173, 4174, 4175, 4176, 4193, 4751, 4998, 5111, 5116, 51512, 51529, 5347, 5371, 5427, 5444…	NA	NA	NA
GO:0045055	regulated exocytosis	GOBP	no	5	195	0.573001	2.84155e-13	6.62731e-12	up	10125, 11031, 11151, 11314, 120892, 1521, 1675, 2162, 2207, 2242, 2268, 2335, 29, 3055, 3162, 3671, 3965, 4067, 5027, 5175, 5265, 5293, 5294, 5341, 5552, 5660, 5724, 5873, 5880, 6678, 695, 7040, 7076, 7078, 710, 7273, 729230, 7535, 8013, 8676, 8832, 948, 9846	171	0.686814	4.61392e-08	8.17908e-07	up	10125, 11151, 11314, 120892, 201294, 2153, 2268, 23208, 3055, 3162, 3481, 3671, 3815, 4067, 5265, 5294, 5341, 5552, 5873, 5906, 634, 673, 6813, 6844, 695, 7040, 7078, 710, 7273, 7462, 8013, 80223, 84283, 8676, 8775, 8832, 90019, 9066, 94120, 9783, 9846	185	1.10131	0.00946203	0.0489142	down	10125, 10497, 11151, 112755, 11314, 1191, 120892, 1521, 1675, 192683, 201294, 2153, 2157, 2162, 2207, 2242, 2268, 22927, 2294, 23208, 2335, 261729, 3055, 3162, 3690, 3815, 3965, 4067, 5027, 5175, 51760, 5265, 5294, 5341, 54495, 5552, 5627, 5660, 5724, 5864, 5873, 5880, 5906, 5919, 6647, 6844, 6850, 695, 7076, 7094, 7114, 7273, 729230, 7535, 80223, 805, 84106, 8673, 8832, 8911, 93664, 94120, 967, …	NA	NA	NA	NA	NA	NA	193	1.69464	1.84625e-10	1.03827e-08	down	11031, 120892, 1675, 2, 201294, 2162, 2207, 2242, 2268, 2335, 29, 3055, 306, 3162, 5023, 5027, 5175, 5265, 55361, 5552, 5627, 5660, 5724, 6403, 695, 7040, 7057, 7078, 710, 7273, 85477, 8676, 87, 8832, 948, 9846	NA	NA	NA	NA	NA	NA	NA	NA	NA	NA	NA	NA	187	0.868055	2.53878e-05
GO:0045088	regulation of innate immune response	GOBP	no	5	280	0.530389	2.30634e-23	1.22401e-21	up	10062, 101, 10125, 10225, 10666, 114836, 115362, 118788, 1508, 1520, 1535, 1540, 2207, 2219, 2268, 23180, 23643, 2534, 25939, 26191, 26253, 2672, 3055, 3133, 3458, 3659, 3662, 3689, 3902, 3965, 4067, 4068, 409, 4313, 51311, 5272, 5336, 55601, 56253, 5641, 5696, 5698, 5699, 6352, 64127, 6772, 695, 7097, 7099, 710, 7409, 79931, 81035, 81622, 81793, 84433, 84868, 85363, 8651, 8685, 9021, 91543, 929,…	269	0.731384	9.10293e-07	1.13764e-05	up	101, 10125, 10225, 10666, 11213, 115362, 117854, 118788, 1378, 1520, 2099, 2268, 25939, 26191, 26253, 2867, 3055, 3133, 338382, 3459, 3656, 3659, 3662, 3684, 3689, 3716, 3717, 4067, 409, 4792, 50856, 51311, 5272, 5580, 57115, 57162, 5777, 6197, 6318, 634, 6397, 64127, 64135, 64581, 6714, 6772, 6773, 6777, 695, 7096, 7097, 7099, 710, 7128, 7409, 79931, 81035, 84868, 9021, 9261, 929, 9572	280	1.12685	4.57786e-05	0.000642532	down	10010, 10062, 10125, 10225, 10333, 10666, 10695, 10859, 11213, 114836, 1378, 146850, 1508, 1513, 1520, 1535, 2099, 2207, 2219, 2268, 23098, 23180, 23643, 23705, 2534, 26191, 26253, 2672, 3055, 330, 3454, 3455, 3551, 3662, 3684, 3689, 3965, 4064, 4067, 4068, 409, 50856, 51284, 51311, 5336, 5567, 5580, 5581, 56253, 5641, 5771, 5777, 58484, 6233, 6397, 6777, 6850, 695, 7096, 7100, 7409, 7867, 81035,…	NA	NA	NA	NA	NA	NA	292	1.52253	1.93046e-07	4.7179e-06	down	10062, 118788, 1378, 1508, 1520, 1755, 2, 2207, 2219, 2268, 23705, 25939, 26253, 3055, 3689, 409, 51284, 51311, 5468, 5581, 5641, 5777, 58484, 64170, 6714, 695, 7099, 710, 7314, 7867, 79931, 84868, 8685, 9021, 929, 93978, 948	NA	NA	NA	NA	NA	NA	270	1.16103	5.9491e-06	0.000208947	down	100507436, 101, 10211, 10318, 10333, 10695, 11274, 115362, 1513, 1520, 1535, 2099, 2207, 23180, 23643, 25939, 26191, 27293, 3055, 30849, 3148, 330, 3384, 340061, 3455, 3460, 3654, 3656, 3659, 3661, 3665, 3684, 3689, 3717, 3902, 3965, 4057, 4067, 409, 4313, 4790, 4792, 5063, 51284, 51752, 5272, 5359, 5641, 5687, 5691, 5698, 5699, 5720, 5721, 5817, 5970, 5971, 634, 6352, 64135, 64170, 64581, 6714, …	NA	NA	NA
GO:0045089	positive regulation of innate immune response	GOBP	no	5	239	0.542115	1.87459e-19	8.05764e-18	up	10062, 101, 10125, 10666, 114836, 115362, 118788, 1508, 1520, 1535, 1540, 2207, 2219, 23180, 23643, 2534, 26191, 26253, 2672, 3055, 3133, 3659, 3662, 3689, 3902, 4067, 4068, 409, 4313, 51311, 5336, 55601, 56253, 5641, 5696, 5698, 5699, 6352, 64127, 695, 7097, 7099, 7409, 79931, 81035, 81622, 81793, 84433, 84868, 85363, 8685, 91543, 929, 942, 9447, 948	229	0.774721	0.00050209	0.00294941	up	101, 10125, 10666, 11213, 115362, 117854, 118788, 1520, 2099, 26191, 26253, 2867, 3055, 3133, 338382, 3656, 3659, 3662, 3684, 3689, 4067, 409, 4792, 50856, 51311, 5580, 57115, 57162, 6197, 6397, 64127, 64135, 64581, 6714, 6777, 695, 7096, 7097, 7099, 7128, 7409, 79931, 81035, 84868, 9261, 929, 9572	238	1.11938	0.000418127	0.00427531	down	10010, 10062, 10125, 10333, 10666, 10695, 11213, 114836, 1508, 1513, 1520, 1535, 2099, 2207, 2219, 23098, 23180, 23643, 23705, 2534, 26191, 26253, 2672, 3055, 330, 3551, 3662, 3684, 3689, 4064, 4067, 4068, 409, 50856, 51284, 51311, 5336, 5567, 5580, 5581, 56253, 5641, 58484, 6233, 6397, 6777, 6850, 695, 7096, 7100, 7409, 7867, 81035, 84433, 84868, 929, 942, 9641, 9865	NA	NA	NA	NA	NA	NA	247	1.44064	6.51973e-05	0.000705967	down	10062, 118788, 1508, 1520, 1755, 2207, 2219, 23705, 26253, 3055, 3689, 409, 51284, 51311, 5581, 5641, 58484, 64170, 6714, 695, 7099, 7314, 7867, 79931, 84868, 8685, 929, 93978, 948	NA	NA	NA	NA	NA	NA	228	1.15711	4.06193e-05	0.00108102	down	101, 10211, 10318, 10333, 10695, 115362, 1513, 1520, 1535, 2099, 2207, 23180, 23643, 26191, 27293, 3055, 30849, 3148, 330, 3384, 340061, 3654, 3656, 3659, 3661, 3665, 3684, 3689, 3902, 4057, 4067, 409, 4313, 4790, 4792, 5063, 51284, 5359, 5641, 5687, 5691, 5698, 5699, 5720, 5721, 5817, 5970, 5971, 6352, 64135, 64170, 64581, 6714, 6850, 7096, 7097, 7099, 7100, 7128, 7187, 79155, 81622, 83737, 8486…	NA	NA	NA
GO:0045576	mast cell activation	GOBP	no	5	38	0.445743	3.67215e-13	8.4136e-12	up	10125, 10666, 11314, 2207, 2242, 2268, 3162, 3937, 3965, 399, 4067, 5293, 5294, 5880, 695, 7535, 8013, 8832, 9846	35	0.580351	1.18593e-09	2.85023e-08	up	10125, 10666, 11314, 201294, 2268, 3162, 3815, 3937, 399, 4067, 5294, 6283, 6813, 695, 7462, 8013, 8832, 9846	39	1.25746	9.17718e-06	0.000172215	down	10125, 10666, 11314, 201294, 2207, 2242, 2268, 2294, 3162, 3815, 3937, 3965, 399, 4067, 5294, 5880, 6850, 695, 7535, 8673, 8832, 9846	NA	NA	NA	NA	NA	NA	40	1.61563	0.00224047	0.0136411	down	201294, 2207, 2242, 2268, 3162, 695, 8832, 9846	39	1.27156	0.00078924	0.00876878	down	10125, 10666, 11314, 201294, 2268, 3815, 3937, 3965, 399, 5294, 5359, 6284, 695, 7462, 7535, 8013, 8832, 9846	NA	NA	NA	NA	NA	NA	NA	NA	NA
GO:0045621	positive regulation of lymphocyte differentiation	GOBP	no	5	61	0.501963	3.89039e-11	6.90578e-10	up	101, 10125, 3071, 3458, 3559, 3575, 3594, 3606, 3635, 3965, 54440, 695, 7040, 7292, 7535, 9308, 942, 972	59	0.674494	4.09558e-05	0.000319903	up	101, 10125, 114548, 1960, 3071, 3142, 3559, 3594, 3600, 3635, 54440, 5914, 639, 6777, 695, 7040, 8876, 972	64	1.16383	0.00448053	0.0276219	down	10125, 146850, 2625, 3071, 3142, 3559, 3635, 3707, 3965, 50943, 51561, 54440, 55012, 6777, 6850, 695, 7048, 7494, 7535, 79576, 9308, 939, 942	NA	NA	NA	NA	NA	NA	65	1.4864	0.00855942	0.0392682	down	301, 3071, 3594, 54440, 558, 5590, 5914, 695, 7040, 7048	65	1.247	0.000288778	0.00382576	down	10125, 10288, 146850, 2621, 2625, 301, 3071, 3142, 3559, 3594, 3600, 3606, 3635, 3965, 4860, 54440, 55012, 55795, 558, 6363, 695, 7048, 7292, 7535, 8767, 939, 972	NA	NA	NA	NA	NA	NA	NA	NA	NA
[truncated: 3,014 more rows]
[truncated: 3 more columns]
