# Supplementary material for: Epigenetic therapy sensitizes anti–PD-1 refractory head and neck cancers to immunotherapy rechallenge
Source: J Clin Invest. 2025 Mar 17;135(6):e181671. doi: 10.1172/JCI181671 (PMC11910227; doi:10.1172/JCI181671)
Supplement: Supplemental table 11 [file jci-135-181671-s216.xlsx]

## Sheet: SuppTable_Sx_sigLRpathResults_p
Gene sets significant for both meth and expr in each participant				DNA Methylation Results							Expression Results
participant	GeneSetID	Name	ConceptType	X.Genes.meth	Coeff.meth	OddsRatio.meth	P.Value.meth	FDR.meth	Direction.meth	SigGenes.meth	X.Genes.exp	Coeff.exp	OddsRatio.exp	P.Value.exp	FDR.exp	Direction.exp	SigGenes.exp
2	hsa05150	Staphylococcus aureus infection	KEGG	37	-0.172555	0.342199	1.05e-05	0.0022165	down	2212, 2266, 2359, 3586, 3689, 728	39	0.188062	0.31076	3.18e-29	6.56e-27	up	1675, 2209, 2212, 2213, 2214, 2215, 2357, 2358, 2359, 3108, 3109, 3113, 3115, 3117, 3119, 3122, 3123, 3127, 3683, 3689, 5724, 6404, 712, 713, 714, 716, 718, 719, 728, 9103
2	hsa04660	T cell receptor signaling pathway	KEGG	94	-0.112833	0.495983	0.000788	0.0138543	down	10298, 1493, 208, 2534, 27040, 3586, 3937, 5294, 5588, 5777, 5788, 7535, 9020	92	0.0694712	0.649381	1.43e-05	9.79e-05	up	10125, 1493, 23533, 2534, 29851, 3458, 3702, 3932, 3937, 4773, 5293, 5294, 5600, 5788, 7409, 7535, 84433, 915, 916, 917, 919, 920, 925, 9402
2	hsa05320	Autoimmune thyroid disease	KEGG	31	-0.156185	0.378845	0.00055	0.0138543	down	1493, 3440, 3586, 5551, 942	23	0.167341	0.353469	3.21e-19	1.1e-17	up	1493, 3002, 3105, 3106, 3107, 3108, 3109, 3113, 3115, 3117, 3119, 3122, 3123, 3127, 3133, 3134, 356, 5551, 942, 958
2	hsa05323	Rheumatoid arthritis	KEGG	76	-0.12342	0.4644	0.000488	0.0138543	down	1493, 284, 3606, 3689, 528, 6347, 6372, 6374, 8741, 942	65	0.121636	0.469578	1.67e-17	3.12e-16	up	10312, 10673, 1435, 1493, 3108, 3109, 3113, 3115, 3117, 3119, 3122, 3123, 3127, 3458, 3606, 3683, 3689, 4312, 54, 6347, 6352, 6387, 7010, 7040, 7097, 7099, 942
2	hsa04650	Natural killer cell mediated cytotoxicity	KEGG	98	-0.11149	0.500142	0.000778	0.0138543	down	2534, 27040, 3440, 3689, 3805, 3937, 5294, 5551, 5777, 7535, 9437	89	0.100711	0.534789	2.62e-13	3e-12	up	2207, 2214, 2215, 23533, 2534, 3002, 3105, 3106, 3107, 3133, 3458, 356, 3683, 3689, 3824, 3932, 3937, 4068, 4773, 51744, 5293, 5294, 5336, 5551, 5579, 5880, 637, 7305, 7409, 7535, 919, 962
2	hsa05144	Malaria	KEGG	38	-0.141025	0.416272	0.00146811	0.0238286	down	2995, 3082, 3586, 3606, 3689, 6347	40	0.130297	0.44497	8.12e-16	1.2e-14	up	2995, 3039, 3040, 3043, 3458, 3606, 3683, 3689, 3820, 5175, 6347, 7040, 7058, 7097, 7099, 7412, 948, 958, 9672, 975
2	hsa05140	Leishmaniasis	KEGG	52	-0.126506	0.455578	0.0021217	0.0298453	down	2212, 3586, 3689, 51135, 5777	62	0.123631	0.463791	1.02e-17	2.33e-16	up	1535, 2209, 2212, 2214, 2215, 3108, 3109, 3113, 3115, 3117, 3119, 3122, 3123, 3127, 3458, 3676, 3689, 4688, 5579, 5600, 653361, 6772, 7040, 7097, 7099, 718, 9103
2	GO:0046649	lymphocyte activation	GOBP	503	-0.114588	0.490602	1.46e-12	8.6e-09	down	10320, 10538, 114770, 120425, 1445, 1493, 201633, 202309, 246778, 2534, 27040, 27240, 2737, 2841, 326, 3440, 3586, 3606, 3635, 3689, 3718, 3902, 4332, 50615, 51043, 5294, 5449, 54518, 55024, 5551, 5588, 5590, 5618, 5777, 57823, 5788, 5873, 6347, 6469, 6556, 6693, 683, 6863, 7293, 7462, 7535, 84174, 8741, 8993, 9020, 921, 923, 924, 942, 9437, 9580, 9734, 974, 9759	452	0.139054	0.421402	4.85e-59	2.52e-56	up	101, 10125, 10320, 1051, 10673, 11119, 11151, 11314, 11326, 114836, 1493, 150372, 1794, 1880, 197358, 201633, 2207, 22806, 2534, 26191, 26253, 28755, 29126, 29851, 3071, 3109, 3113, 3115, 3117, 3119, 3122, 3123, 3127, 3133, 3398, 3458, 3500, 3514, 3559, 3575, 3594, 3606, 3614, 3620, 3624, 3635, 3659, 3662, 3676, 3683, 3689, 3702, 3718, 374403, 3902, 3932, 3936, 3955, 3965, 399, 4067, 4208, 4242, …
2	GO:0002250	adaptive immune response	GOBP	272	-0.135102	0.43188	5.36e-12	1.58e-08	down	10462, 10538, 11118, 1445, 1493, 2013, 202309, 23180, 246778, 2534, 27040, 27240, 3440, 3586, 3606, 3635, 3718, 5294, 5588, 5590, 5777, 57823, 57824, 5788, 5873, 64005, 6556, 6693, 7294, 7462, 7535, 84174, 8631, 8741, 923, 924, 942, 974	230	0.141981	0.413808	7.1e-47	1.76e-44	up	10068, 10384, 10563, 10666, 10673, 1075, 11006, 11118, 11119, 114836, 1493, 1520, 1880, 2207, 23180, 2534, 3119, 3133, 3458, 3500, 3514, 3575, 3594, 3606, 3635, 3659, 3662, 3702, 3718, 4067, 4068, 4208, 5027, 50852, 51311, 51744, 5293, 5294, 54440, 54941, 5579, 55824, 567, 57823, 5788, 5873, 64005, 64092, 6504, 6556, 6693, 6890, 695, 7040, 7099, 710, 712, 713, 714, 716, 718, 7292, 729230, 7454, 7…
2	GO:0002252	immune effector process	GOBP	531	-0.100658	0.534967	6.04e-10	1.19e-06	down	10225, 103, 10538, 11118, 114770, 2013, 202309, 2212, 2268, 23180, 246778, 2534, 26999, 27040, 284, 3440, 3586, 3606, 3635, 3663, 3669, 3718, 3902, 3984, 4600, 51135, 5294, 54210, 54518, 5551, 5590, 5777, 57823, 5788, 5873, 6347, 6372, 6374, 63916, 64005, 6556, 6693, 728, 7293, 7456, 7462, 7535, 84106, 84174, 8741, 8993, 942, 9437, 9447	486	0.137812	0.424667	1.95e-59	1.13e-56	up	10125, 10225, 10346, 10384, 10410, 1051, 10581, 10666, 1075, 10964, 11118, 11151, 11314, 11326, 114836, 1636, 1675, 1794, 1880, 2207, 2209, 2212, 2214, 2219, 2242, 2268, 23180, 2534, 25939, 26253, 2633, 2635, 26999, 29, 3002, 3055, 3071, 3109, 3119, 3133, 3162, 3433, 3437, 3458, 3500, 3514, 3559, 3575, 3594, 3606, 3627, 3635, 3659, 3662, 3683, 3718, 3824, 3902, 3932, 3936, 3955, 3965, 4067, 4068,…
2	GO:0050776	regulation of immune response	GOBP	677	-0.0899732	0.571696	2.06e-09	2.43e-06	down	10225, 103, 114770, 116, 120425, 124599, 130132, 131450, 1445, 1493, 1997, 2212, 2268, 23180, 2359, 246778, 2533, 2534, 26999, 27040, 284, 285852, 29121, 340205, 342510, 3440, 3586, 3606, 3635, 3689, 3718, 3805, 3902, 3937, 3984, 4332, 4795, 4889, 51135, 5142, 5144, 54210, 5588, 5590, 5777, 57823, 5788, 63916, 64005, 6556, 6693, 728, 7294, 7456, 7462, 7535, 84106, 84174, 8454, 8631, 8741, 8993, 9…	611	0.159349	0.371468	1.47e-82	2.54e-79	up	10062, 101, 10125, 10225, 10563, 10666, 10673, 11119, 11314, 11326, 114836, 115362, 118788, 123920, 1277, 1278, 1281, 146722, 1493, 150372, 1508, 1520, 1535, 1540, 1675, 2207, 2209, 2212, 2213, 2214, 2217, 2219, 2242, 2268, 23180, 2357, 2358, 2359, 23643, 2533, 2534, 25939, 26191, 26253, 2633, 2672, 26999, 27180, 28755, 29, 3055, 3071, 3105, 3106, 3107, 3109, 3113, 3115, 3117, 3119, 3122, 3123, 3…
2	GO:0051249	regulation of lymphocyte activation	GOBP	321	-0.116014	0.486275	1.74e-09	2.43e-06	down	114770, 1445, 1493, 201633, 246778, 2534, 27040, 27240, 2737, 3440, 3586, 3606, 3635, 3718, 3902, 4332, 51043, 55024, 5588, 5590, 5777, 5788, 6347, 6469, 6693, 683, 6863, 7293, 7535, 84174, 8741, 8993, 9020, 921, 923, 942, 9580	286	0.132741	0.438265	1.67e-44	3.95e-42	up	101, 10125, 1051, 10673, 11151, 11314, 11326, 1493, 150372, 1880, 201633, 22806, 2534, 26191, 28755, 29126, 29851, 3071, 3109, 3113, 3115, 3117, 3119, 3122, 3123, 3127, 3133, 3398, 3458, 3500, 3514, 3559, 3575, 3594, 3606, 3620, 3624, 3635, 3659, 3662, 3718, 374403, 3902, 3932, 3965, 4067, 4208, 4332, 4773, 51744, 54440, 55824, 5788, 5880, 6347, 6352, 64092, 64127, 64926, 6504, 6693, 683, 695, 70…
2	GO:0045321	leukocyte activation	GOBP	592	-0.092704	0.562076	4.29e-09	3.61e-06	down	10320, 10538, 114770, 120425, 1445, 1493, 201633, 202309, 2268, 22918, 246778, 2534, 27040, 27240, 2737, 2841, 326, 3440, 3586, 3606, 3635, 3689, 3718, 3902, 3937, 4332, 50615, 51043, 5294, 5449, 54518, 55024, 5551, 5588, 5590, 5618, 5777, 57823, 5788, 5873, 6347, 6469, 6556, 6693, 683, 6863, 7293, 7462, 7535, 84106, 84174, 8741, 8993, 9020, 921, 923, 924, 942, 9437, 9580, 9734, 974, 9759	518	0.142255	0.413102	1.55e-64	1.01e-61	up	10062, 101, 10125, 10320, 1051, 10666, 10673, 11119, 11151, 11314, 11326, 114836, 116071, 1435, 1493, 150372, 1794, 1880, 197358, 201633, 2207, 2242, 2268, 22806, 22918, 2534, 26191, 26253, 28755, 29, 29126, 29851, 3071, 3109, 3113, 3115, 3117, 3119, 3122, 3123, 3127, 3133, 3162, 3398, 3458, 3500, 3514, 3559, 3575, 3594, 3606, 3614, 3620, 3624, 3635, 3659, 3662, 3676, 3683, 3689, 3702, 3718, 3744…
2	GO:0001775	cell activation	GOBP	730	-0.0855057	0.587791	5.41e-09	3.98e-06	down	10320, 10538, 114770, 120425, 1445, 1493, 151, 1608, 201633, 202309, 2266, 2268, 22918, 246778, 2534, 27040, 27240, 2737, 2814, 2815, 2841, 326, 340205, 3440, 3586, 3606, 3635, 3689, 3718, 3902, 3937, 4332, 5023, 50615, 51043, 5294, 54331, 5449, 54518, 55024, 5551, 5588, 5590, 5592, 5618, 57113, 5777, 57823, 5788, 5873, 6195, 6347, 6469, 6556, 6693, 683, 6863, 7293, 7294, 7462, 7535, 83706, 84106…	627	0.139511	0.420207	1.12e-65	9.7e-63	up	10062, 101, 10125, 10320, 10398, 1051, 10666, 10673, 11119, 11151, 11314, 11326, 114836, 116071, 1277, 1278, 1281, 1435, 1471, 1490, 1493, 150372, 1794, 1880, 197358, 201633, 2149, 2207, 2242, 2268, 22806, 22918, 23533, 2534, 26191, 26253, 28755, 29, 29126, 29851, 3043, 3071, 3109, 3113, 3115, 3117, 3119, 3122, 3123, 3127, 3133, 3162, 3398, 3458, 348, 3500, 3514, 3559, 3575, 3594, 3606, 3614, 362…
2	GO:0002285	lymphocyte activation involved in immune response	GOBP	118	-0.150928	0.391427	6.08e-09	3.98e-06	down	10538, 114770, 202309, 246778, 3440, 3586, 3606, 3718, 54518, 5590, 5873, 6556, 8741, 8993, 942	103	0.114195	0.491802	2.86e-17	1.03e-15	up	11151, 114836, 1880, 2207, 26253, 3109, 3458, 3594, 3606, 3662, 3683, 3718, 3936, 3955, 3965, 4242, 51744, 5336, 54518, 5734, 5873, 6556, 7040, 7099, 7292, 8320, 84868, 942, 9452, 958
2	GO:0002694	regulation of leukocyte activation	GOBP	367	-0.106573	0.515661	1.15e-08	5.65e-06	down	114770, 1445, 1493, 201633, 2268, 246778, 2534, 27040, 27240, 2737, 3440, 3586, 3606, 3635, 3718, 3902, 4332, 51043, 55024, 5588, 5590, 5777, 5788, 6347, 6469, 6693, 683, 6863, 7293, 7535, 84106, 84174, 8741, 8993, 9020, 921, 923, 942, 9580	319	0.13495	0.432288	1.98e-48	5.14e-46	up	10062, 101, 10125, 1051, 10666, 10673, 11151, 11314, 11326, 1493, 150372, 1880, 201633, 2207, 2242, 2268, 22806, 2534, 26191, 28755, 29, 29126, 29851, 3071, 3109, 3113, 3115, 3117, 3119, 3122, 3123, 3127, 3133, 3162, 3398, 3458, 3500, 3514, 3559, 3575, 3594, 3606, 3620, 3624, 3635, 3659, 3662, 3718, 374403, 3902, 3932, 3965, 4067, 4208, 4332, 4773, 51744, 54440, 55824, 5724, 5788, 5880, 6347, 635…
2	GO:0002443	leukocyte mediated immunity	GOBP	232	-0.121286	0.4706	2.3e-08	1.04e-05	down	10225, 10538, 11118, 2013, 202309, 2268, 23180, 27040, 3440, 3586, 3635, 3718, 3902, 51135, 5294, 54210, 5590, 5777, 57823, 5788, 5873, 6372, 6374, 64005, 6556, 6693, 7462, 7535, 84106, 84174, 8741, 9437	203	0.137018	0.42677	9.88e-41	1.61e-38	up	10125, 10225, 10384, 10666, 1075, 11118, 11151, 11314, 114836, 1636, 2207, 2242, 2268, 23180, 29, 3002, 3119, 3133, 3162, 3458, 3500, 3514, 3575, 3594, 3635, 3718, 3824, 3902, 3965, 4067, 4068, 409, 5027, 51311, 5272, 5293, 5294, 54440, 56253, 567, 5724, 57823, 5788, 5873, 5880, 64005, 64127, 6504, 6556, 6693, 684, 695, 7040, 7099, 710, 712, 713, 714, 716, 718, 7292, 729230, 7409, 7454, 7535, 801…
2	GO:0002286	T cell activation involved in immune response	GOBP	66	-0.164221	0.360391	1.47e-07	5.76e-05	down	10538, 246778, 3440, 3606, 3718, 54518, 5590, 5873, 6556, 942	58	0.125367	0.458815	1.24e-15	3.83e-14	up	114836, 1880, 2207, 26253, 3109, 3458, 3594, 3606, 3662, 3683, 3718, 3936, 3965, 54518, 5734, 5873, 6556, 7292, 8320, 84868, 942
2	GO:0050865	regulation of cell activation	GOBP	398	-0.097203	0.546578	1.39e-07	5.76e-05	down	114770, 1445, 1493, 201633, 2268, 246778, 2534, 27040, 27240, 2737, 3440, 3586, 3606, 3635, 3718, 3902, 4332, 51043, 55024, 5588, 5590, 5592, 5777, 5788, 6195, 6347, 6469, 6693, 683, 6863, 7293, 7294, 7535, 84106, 84174, 8741, 8993, 9020, 921, 923, 942, 9580	344	0.134425	0.433701	1.43e-49	4.97e-47	up	10062, 101, 10125, 1051, 10666, 10673, 11151, 11314, 11326, 1490, 1493, 150372, 1880, 201633, 2207, 2242, 2268, 22806, 2534, 26191, 28755, 29, 29126, 29851, 3071, 3109, 3113, 3115, 3117, 3119, 3122, 3123, 3127, 3133, 3162, 3398, 3458, 348, 3500, 3514, 3559, 3575, 3594, 3606, 3620, 3624, 3635, 3659, 3662, 3718, 374403, 3902, 3932, 3965, 4067, 4208, 4332, 4773, 51744, 5341, 54440, 55824, 5724, 5788…
2	GO:2000514	regulation of CD4-positive, alpha-beta T cell activation	GOBP	34	-0.191027	0.305088	1.58e-07	5.82e-05	down	246778, 3606, 3718, 51043, 5588, 5590, 942	29	0.125867	0.457391	7.6e-10	1.19e-08	up	3071, 3458, 3594, 3606, 3662, 3718, 3965, 54440, 7292, 9308, 942
2	GO:0002366	leukocyte activation involved in immune response	GOBP	172	-0.126035	0.456916	2.01e-07	6.96e-05	down	10538, 114770, 202309, 2268, 246778, 27040, 3440, 3586, 3606, 3718, 5294, 54518, 5590, 5873, 6556, 7462, 7535, 84106, 8741, 8993, 942	152	0.119209	0.476715	1.12e-24	6.68e-23	up	10125, 11151, 11314, 114836, 1794, 1880, 2207, 2242, 2268, 26253, 29, 3109, 3162, 3458, 3594, 3606, 3662, 3683, 3718, 3936, 3955, 3965, 4067, 4242, 51744, 5293, 5294, 5336, 54518, 5724, 5734, 5873, 5880, 6504, 6556, 695, 7040, 7099, 7292, 729230, 7305, 7535, 8013, 8320, 84868, 8832, 942, 9452, 958, 9846
2	GO:0002263	cell activation involved in immune response	GOBP	173	-0.125311	0.458975	2.36e-07	7.72e-05	down	10538, 114770, 202309, 2268, 246778, 27040, 3440, 3586, 3606, 3718, 5294, 54518, 5590, 5873, 6556, 7462, 7535, 84106, 8741, 8993, 942	153	0.118774	0.478004	1.56e-24	9.11e-23	up	10125, 11151, 11314, 114836, 1794, 1880, 2207, 2242, 2268, 26253, 29, 3109, 3162, 3458, 3594, 3606, 3662, 3683, 3718, 3936, 3955, 3965, 4067, 4242, 51744, 5293, 5294, 5336, 54518, 5724, 5734, 5873, 5880, 6504, 6556, 695, 7040, 7099, 7292, 729230, 7305, 7535, 8013, 8320, 84868, 8832, 942, 9452, 958, 9846
2	GO:0007159	leukocyte cell-cell adhesion	GOBP	402	-0.0949043	0.554442	2.8e-07	8.69e-05	down	10507, 10538, 120425, 1445, 1493, 201633, 246778, 2534, 27040, 27240, 2737, 2841, 326, 3440, 3586, 3606, 3689, 3718, 3902, 4907, 51043, 5294, 54518, 5588, 5590, 5618, 5777, 5788, 5873, 6347, 6469, 6556, 6693, 7293, 7535, 83706, 84174, 9020, 921, 923, 924, 942, 9580	360	0.136489	0.428174	3.55e-52	1.54e-49	up	101, 10125, 10507, 1051, 10673, 11119, 11151, 11314, 11326, 114836, 1493, 1794, 1880, 197358, 201633, 2113, 2207, 2534, 26191, 26253, 28755, 29126, 29851, 3071, 3109, 3113, 3115, 3117, 3119, 3122, 3123, 3127, 3133, 3458, 3559, 3575, 3594, 3606, 3620, 3659, 3662, 3676, 3683, 3689, 3695, 3702, 3718, 3902, 3932, 3936, 3955, 3965, 399, 4067, 445, 5027, 51744, 5293, 5294, 54440, 54518, 55824, 567, 569…
2	GO:0002449	lymphocyte mediated immunity	GOBP	171	-0.124294	0.461886	3.71e-07	0.000109	down	10225, 10538, 11118, 2013, 202309, 23180, 3440, 3586, 3635, 3902, 5590, 5777, 57823, 5788, 5873, 64005, 6556, 6693, 84174, 8741, 9437	154	0.13345	0.436339	3.28e-33	3.05e-31	up	10125, 10225, 10384, 10666, 1075, 11118, 11151, 114836, 2207, 23180, 3002, 3119, 3133, 3458, 3500, 3514, 3575, 3594, 3635, 3824, 3902, 3965, 4068, 409, 5027, 51311, 5272, 54440, 56253, 567, 57823, 5788, 5873, 64005, 6504, 6556, 6693, 695, 7040, 710, 712, 713, 714, 716, 718, 7292, 7409, 7454, 84174, 84868, 91543, 925, 958, 972
2	GO:0070486	leukocyte aggregation	GOBP	371	-0.0959822	0.55074	4.86e-07	0.000136	down	10507, 10538, 120425, 1445, 1493, 201633, 246778, 2534, 27040, 27240, 2737, 2841, 326, 3440, 3586, 3606, 3718, 3902, 51043, 5294, 54518, 5588, 5590, 5618, 5777, 5788, 5873, 6347, 6469, 6556, 6693, 7293, 7535, 84174, 9020, 921, 923, 924, 942, 9580	335	0.13502	0.4321	1.69e-49	5.5e-47	up	101, 10125, 10507, 1051, 10673, 11119, 11151, 11314, 11326, 114836, 1493, 1794, 1880, 197358, 201633, 2207, 2534, 26191, 26253, 28755, 29126, 29851, 3071, 3109, 3113, 3115, 3117, 3119, 3122, 3123, 3127, 3133, 3458, 3559, 3575, 3594, 3606, 3620, 3659, 3662, 3683, 3702, 3718, 3902, 3932, 3936, 3955, 3965, 399, 4067, 5027, 51744, 5293, 5294, 54440, 54518, 55824, 567, 5699, 5734, 57580, 5788, 5873, 5…
2	GO:0002429	immune response-activating cell surface receptor signaling pathway	GOBP	256	-0.108291	0.510183	5.67e-07	0.000145	down	130132, 1445, 1493, 1997, 2212, 2268, 23180, 2359, 2533, 2534, 26999, 27040, 3635, 3937, 3984, 4332, 5142, 5144, 5588, 5777, 5788, 63916, 64005, 728, 7294, 7456, 7462, 7535, 84174, 8454, 8631, 974	254	0.131735	0.441014	2.08e-41	3.73e-39	up	10666, 11119, 11314, 123920, 1493, 150372, 2207, 2209, 2212, 2214, 2219, 2268, 23180, 2357, 2358, 2359, 2533, 2534, 26191, 26253, 2633, 26999, 28755, 3055, 3071, 3113, 3115, 3117, 3119, 3122, 3123, 3127, 3458, 3500, 3514, 3635, 3702, 3932, 3937, 4067, 4208, 4332, 4773, 50852, 5142, 5293, 53347, 5336, 5579, 55824, 5696, 5698, 5699, 5788, 64005, 695, 719, 728, 7409, 7454, 7456, 7535, 8013, 84174, 8…
2	GO:0042110	T cell activation	GOBP	363	-0.095973	0.550772	6.22e-07	0.000145	down	10538, 120425, 1445, 1493, 201633, 246778, 2534, 27040, 27240, 2737, 2841, 326, 3440, 3586, 3606, 3718, 3902, 51043, 5294, 54518, 5588, 5590, 5618, 5777, 5788, 5873, 6347, 6469, 6556, 6693, 7293, 7535, 84174, 9020, 921, 923, 924, 942, 9580	327	0.135449	0.430949	2.45e-49	7.07e-47	up	101, 10125, 1051, 10673, 11119, 11151, 11314, 11326, 114836, 1493, 1794, 1880, 197358, 201633, 2207, 2534, 26191, 26253, 28755, 29126, 29851, 3071, 3109, 3113, 3115, 3117, 3119, 3122, 3123, 3127, 3133, 3458, 3559, 3575, 3594, 3606, 3620, 3659, 3662, 3683, 3702, 3718, 3902, 3932, 3936, 3955, 3965, 399, 4067, 5027, 51744, 5293, 5294, 54440, 54518, 55824, 567, 5699, 5734, 57580, 5788, 5873, 5880, 63…
2	GO:0050851	antigen receptor-mediated signaling pathway	GOBP	176	-0.121496	0.469986	6.28e-07	0.000145	down	130132, 1445, 1493, 1997, 23180, 2533, 2534, 27040, 3635, 3937, 4332, 5142, 5144, 5588, 5777, 5788, 7294, 7462, 7535, 84174, 8454, 8631, 974	174	0.127834	0.451835	7.53e-32	6.22e-30	up	11119, 11314, 123920, 1493, 150372, 23180, 2533, 2534, 26191, 2633, 28755, 3071, 3113, 3115, 3117, 3119, 3122, 3123, 3127, 3458, 3500, 3514, 3635, 3702, 3932, 3937, 4067, 4208, 4332, 4773, 50852, 5142, 5293, 53347, 5336, 5579, 55824, 5696, 5698, 5699, 5788, 695, 7454, 7535, 84174, 84433, 89857, 915, 916, 917, 919, 920, 9402, 9404, 952
2	GO:0070489	T cell aggregation	GOBP	363	-0.095973	0.550772	6.22e-07	0.000145	down	10538, 120425, 1445, 1493, 201633, 246778, 2534, 27040, 27240, 2737, 2841, 326, 3440, 3586, 3606, 3718, 3902, 51043, 5294, 54518, 5588, 5590, 5618, 5777, 5788, 5873, 6347, 6469, 6556, 6693, 7293, 7535, 84174, 9020, 921, 923, 924, 942, 9580	327	0.135449	0.430949	2.45e-49	7.07e-47	up	101, 10125, 1051, 10673, 11119, 11151, 11314, 11326, 114836, 1493, 1794, 1880, 197358, 201633, 2207, 2534, 26191, 26253, 28755, 29126, 29851, 3071, 3109, 3113, 3115, 3117, 3119, 3122, 3123, 3127, 3133, 3458, 3559, 3575, 3594, 3606, 3620, 3659, 3662, 3683, 3702, 3718, 3902, 3932, 3936, 3955, 3965, 399, 4067, 5027, 51744, 5293, 5294, 54440, 54518, 55824, 567, 5699, 5734, 57580, 5788, 5873, 5880, 63…
2	GO:0071593	lymphocyte aggregation	GOBP	364	-0.0958016	0.551359	6.39e-07	0.000145	down	10538, 120425, 1445, 1493, 201633, 246778, 2534, 27040, 27240, 2737, 2841, 326, 3440, 3586, 3606, 3718, 3902, 51043, 5294, 54518, 5588, 5590, 5618, 5777, 5788, 5873, 6347, 6469, 6556, 6693, 7293, 7535, 84174, 9020, 921, 923, 924, 942, 9580	328	0.135777	0.430074	1.16e-49	4.32e-47	up	101, 10125, 1051, 10673, 11119, 11151, 11314, 11326, 114836, 1493, 1794, 1880, 197358, 201633, 2207, 2534, 26191, 26253, 28755, 29126, 29851, 3071, 3109, 3113, 3115, 3117, 3119, 3122, 3123, 3127, 3133, 3458, 3559, 3575, 3594, 3606, 3620, 3659, 3662, 3683, 3702, 3718, 3902, 3932, 3936, 3955, 3965, 399, 4067, 5027, 51744, 5293, 5294, 54440, 54518, 55824, 567, 5699, 5734, 57580, 5788, 5873, 5880, 63…
2	GO:0030168	platelet activation	GOBP	138	-0.129939	0.445963	7.53e-07	0.000158	down	151, 1608, 2266, 2534, 27040, 2814, 2815, 340205, 3937, 5023, 5294, 54331, 5588, 5592, 57113, 5777, 7294, 7535, 83706	118	0.0982459	0.543047	3.01e-12	6.26e-11	up	10398, 1277, 1278, 1281, 2149, 2207, 23533, 2534, 3043, 348, 3708, 391, 3932, 3937, 4067, 408, 409, 5294, 5336, 5341, 54331, 5579, 5880, 7099, 7409, 7535, 83706, 958
2	GO:0014068	positive regulation of phosphatidylinositol 3-kinase signaling	GOBP	58	-0.16176	0.365944	1.2e-06	0.000236	down	10507, 2268, 2534, 284, 3059, 3082, 3606, 5777, 80310	45	0.0928555	0.561547	2.58e-05	0.00020792	up	10507, 118788, 1634, 2149, 2268, 2534, 3059, 3606, 6352, 7010
2	GO:0046634	regulation of alpha-beta T cell activation	GOBP	59	-0.160117	0.369699	1.55e-06	0.000294	down	246778, 2737, 3606, 3718, 51043, 5588, 5590, 6469, 7535, 942	52	0.121382	0.470319	3.62e-13	8.33e-12	up	11314, 3071, 3133, 3458, 3594, 3606, 3659, 3662, 3718, 3965, 51744, 54440, 64926, 7292, 729230, 7535, 916, 9308, 942
2	GO:0002757	immune response-activating signal transduction	GOBP	363	-0.0925624	0.56257	1.87e-06	0.000344	down	114770, 130132, 1445, 1493, 1997, 2212, 2268, 23180, 2359, 2533, 2534, 26999, 27040, 3635, 3689, 3937, 3984, 4332, 4795, 51135, 5142, 5144, 5588, 5777, 5788, 63916, 64005, 728, 7294, 7456, 7462, 7535, 84174, 8454, 8631, 8993, 942, 974	357	0.134045	0.434728	5.02e-50	2.01e-47	up	10062, 101, 10666, 11119, 11314, 118788, 123920, 1493, 150372, 1508, 1520, 1535, 1540, 2207, 2209, 2212, 2214, 2219, 2268, 23180, 2357, 2358, 2359, 23643, 2533, 2534, 26191, 26253, 2633, 2672, 26999, 28755, 3055, 3071, 3113, 3115, 3117, 3119, 3122, 3123, 3127, 3458, 3500, 3514, 3635, 3659, 3662, 3689, 3702, 3932, 3937, 4067, 409, 4208, 4332, 4773, 50852, 51311, 5142, 5293, 53347, 5336, 55601, 557…
2	GO:0050869	negative regulation of B cell activation	GOBP	25	-0.193662	0.300131	2.03e-06	0.000362	down	1493, 3586, 3635, 4332, 55024, 84174	22	0.123408	0.464436	1.34e-07	1.63e-06	up	11314, 1493, 3398, 3624, 3635, 374403, 4067, 4332, 64092, 84174
2	GO:0035710	CD4-positive, alpha-beta T cell activation	GOBP	55	-0.161629	0.366242	2.13e-06	0.000369	down	10538, 246778, 3606, 3718, 51043, 5588, 5590, 942	51	0.114258	0.491612	8.95e-11	1.53e-09	up	1051, 114836, 1880, 3071, 3458, 3594, 3606, 3662, 3718, 3965, 54440, 5734, 6304, 7292, 91543, 9308, 942
2	GO:0045622	regulation of T-helper cell differentiation	GOBP	25	-0.192031	0.303189	2.96e-06	0.000497	down	246778, 3606, 3718, 5590, 942	20	0.108775	0.50865	8.46e-05	0.000621545	up	3594, 3606, 3662, 3718, 7292, 942
2	GO:0002684	positive regulation of immune system process	GOBP	741	-0.0693319	0.649943	3.17e-06	0.000505	down	114770, 1230, 130132, 1445, 1493, 1997, 2212, 2268, 23180, 2359, 2533, 2534, 26999, 27040, 2737, 3059, 340273, 3562, 3586, 3606, 3635, 3689, 3718, 3902, 3937, 3984, 4332, 4795, 51135, 51157, 5142, 5144, 5588, 5590, 5777, 5788, 6347, 6372, 6374, 63916, 63940, 64005, 6469, 6556, 6693, 683, 6863, 728, 7293, 7294, 7456, 7462, 7535, 80310, 8111, 84174, 8454, 8631, 8741, 8993, 9020, 921, 923, 9398, 942…	659	0.152185	0.388381	1.4e-77	1.82e-74	up	10062, 101, 10125, 10563, 10666, 10673, 11119, 11151, 11314, 11326, 114836, 115362, 118788, 1230, 123920, 1240, 1435, 1493, 150372, 1508, 1520, 1535, 1540, 1675, 1880, 2113, 2207, 2209, 2212, 2214, 2219, 2242, 2268, 23180, 2357, 2358, 2359, 23643, 2533, 2534, 26191, 26253, 2633, 2672, 26999, 28755, 29126, 29851, 3055, 3059, 3071, 3109, 3113, 3115, 3117, 3119, 3122, 3123, 3127, 3133, 3162, 3398, 3…
2	GO:0002460	adaptive immune response based on somatic recombination of immune receptors built from immunoglobulin superfamily domains	GOBP	176	-0.115575	0.487602	3.43e-06	0.000518	down	10538, 11118, 2013, 202309, 23180, 246778, 3440, 3586, 3606, 3635, 3718, 5588, 5590, 5777, 5788, 5873, 64005, 6556, 6693, 84174, 8741	163	0.12977	0.446431	6.21e-32	5.29e-30	up	10068, 10384, 10563, 10666, 10673, 1075, 11118, 114836, 2207, 23180, 3119, 3133, 3458, 3500, 3514, 3575, 3594, 3606, 3635, 3662, 3718, 4208, 5027, 51311, 54440, 567, 5788, 5873, 64005, 6504, 6556, 6693, 695, 7040, 7099, 710, 712, 713, 714, 716, 718, 7292, 729230, 7454, 84174, 84868, 89857, 91543, 920, 925, 958, 972
2	GO:0043370	regulation of CD4-positive, alpha-beta T cell differentiation	GOBP	31	-0.182606	0.321478	3.43e-06	0.000518	down	246778, 3606, 3718, 51043, 5590, 942	27	0.128745	0.449285	4.55e-10	7.24e-09	up	3071, 3458, 3594, 3606, 3662, 3718, 3965, 54440, 7292, 9308, 942
2	GO:0050778	positive regulation of immune response	GOBP	511	-0.0793483	0.610719	4.02e-06	0.000592	down	114770, 130132, 1445, 1493, 1997, 2212, 2268, 23180, 2359, 2533, 2534, 26999, 27040, 3606, 3635, 3689, 3902, 3937, 3984, 4332, 4795, 51135, 5142, 5144, 5588, 5590, 5777, 5788, 63916, 64005, 6556, 728, 7294, 7456, 7462, 7535, 84174, 8454, 8631, 8741, 8993, 942, 9447, 974	472	0.147125	0.400787	6.62e-67	6.89e-64	up	10062, 101, 10125, 10666, 10673, 11119, 11314, 11326, 114836, 115362, 118788, 123920, 1493, 150372, 1508, 1520, 1535, 1540, 1675, 2207, 2209, 2212, 2214, 2219, 2268, 23180, 2357, 2358, 2359, 23643, 2533, 2534, 26191, 26253, 2633, 2672, 26999, 28755, 3055, 3071, 3109, 3113, 3115, 3117, 3119, 3122, 3123, 3127, 3133, 3458, 3500, 3514, 3594, 3606, 3620, 3635, 3659, 3662, 3689, 3702, 3902, 3932, 3937,…
2	GO:0032715	negative regulation of interleukin-6 production	GOBP	34	-0.177807	0.33121	4.39e-06	0.00063	down	114899, 1445, 3082, 3586, 3635, 51738, 55024	26	0.126539	0.455485	2.84e-09	4.16e-08	up	10365, 197358, 26191, 3071, 3635, 408, 409, 6504, 7099, 84868
2	GO:0046637	regulation of alpha-beta T cell differentiation	GOBP	45	-0.166322	0.355714	4.69e-06	0.000659	down	246778, 2737, 3606, 3718, 51043, 5590, 6469, 7535, 942	38	0.116119	0.485958	3.24e-09	4.67e-08	up	3071, 3458, 3594, 3606, 3662, 3718, 3965, 54440, 7292, 7535, 9308, 942
2	GO:0002253	activation of immune response	GOBP	398	-0.086098	0.585631	5.45e-06	0.00073	down	114770, 130132, 1445, 1493, 1997, 2212, 2268, 23180, 2359, 2533, 2534, 26999, 27040, 3635, 3689, 3937, 3984, 4332, 4795, 51135, 5142, 5144, 5588, 5777, 5788, 63916, 64005, 728, 7294, 7456, 7462, 7535, 84174, 8454, 8631, 8993, 942, 9447, 974	385	0.141726	0.414462	6.18e-58	2.92e-55	up	10062, 101, 10666, 11119, 11314, 11326, 118788, 123920, 1493, 150372, 1508, 1520, 1535, 1540, 1675, 2207, 2209, 2212, 2214, 2219, 2268, 23180, 2357, 2358, 2359, 23643, 2533, 2534, 26191, 26253, 2633, 2672, 26999, 28755, 3055, 3071, 3113, 3115, 3117, 3119, 3122, 3123, 3127, 3458, 3500, 3514, 3635, 3659, 3662, 3689, 3702, 3932, 3937, 4067, 409, 4208, 4332, 4773, 50852, 51311, 5142, 5293, 53347, 533…
2	GO:0002768	immune response-regulating cell surface receptor signaling pathway	GOBP	283	-0.0973403	0.546112	5.34e-06	0.00073	down	130132, 1445, 1493, 1997, 2212, 2268, 23180, 2359, 2533, 2534, 26999, 27040, 3635, 3937, 3984, 4332, 5142, 5144, 5588, 5777, 5788, 63916, 64005, 728, 7294, 7456, 7462, 7535, 84174, 8454, 8631, 974	278	0.127353	0.453187	5.85e-40	8.69e-38	up	10666, 11119, 11314, 123920, 1493, 150372, 2207, 2209, 2212, 2214, 2217, 2219, 2268, 23180, 2357, 2358, 2359, 2533, 2534, 26191, 26253, 2633, 26999, 28755, 3055, 3071, 3113, 3115, 3117, 3119, 3122, 3123, 3127, 3458, 3500, 3514, 3635, 3702, 3932, 3937, 4067, 4208, 4332, 4773, 50852, 5142, 5284, 5293, 53347, 5336, 5579, 55824, 5696, 5698, 5699, 5788, 64005, 695, 719, 728, 7409, 7454, 7456, 7535, 80…
2	GO:0050863	regulation of T cell activation	GOBP	248	-0.100561	0.535291	7.59e-06	0.000951	down	1445, 1493, 201633, 246778, 2534, 27040, 27240, 2737, 3440, 3586, 3606, 3718, 3902, 51043, 5588, 5590, 5777, 5788, 6347, 6469, 6693, 7535, 9020, 921, 923, 942, 9580	218	0.13033	0.444881	1.69e-37	1.91e-35	up	101, 10125, 1051, 10673, 11151, 11314, 11326, 1493, 201633, 2534, 26191, 28755, 29126, 29851, 3071, 3109, 3113, 3115, 3117, 3119, 3122, 3123, 3127, 3133, 3458, 3559, 3575, 3594, 3606, 3620, 3659, 3662, 3718, 3902, 3932, 3965, 4067, 51744, 54440, 55824, 5788, 5880, 6347, 6352, 64127, 64926, 6504, 6693, 7040, 7292, 729230, 7409, 7412, 7535, 80380, 814, 84433, 84868, 8740, 914, 915, 916, 917, 919, 9…
2	GO:0002294	CD4-positive, alpha-beta T cell differentiation involved in immune response	GOBP	43	-0.164347	0.360107	1.11e-05	0.0013085	down	10538, 246778, 3606, 3718, 5590, 942	39	0.103393	0.52595	1.47e-06	1.47e-05	up	114836, 1880, 3458, 3594, 3606, 3662, 3718, 3965, 5734, 7292, 942
2	GO:0002287	alpha-beta T cell activation involved in immune response	GOBP	44	-0.162866	0.363438	1.26e-05	0.00139116	down	10538, 246778, 3606, 3718, 5590, 942	40	0.104813	0.521331	5.86e-07	6.43e-06	up	114836, 1880, 3458, 3594, 3606, 3662, 3718, 3965, 5734, 7292, 8320, 942
2	GO:0002293	alpha-beta T cell differentiation involved in immune response	GOBP	44	-0.162866	0.363438	1.26e-05	0.00139116	down	10538, 246778, 3606, 3718, 5590, 942	40	0.104813	0.521331	5.86e-07	6.43e-06	up	114836, 1880, 3458, 3594, 3606, 3662, 3718, 3965, 5734, 7292, 8320, 942
2	GO:0002764	immune response-regulating signaling pathway	GOBP	390	-0.0838229	0.59397	1.27e-05	0.00139116	down	114770, 130132, 1445, 1493, 1997, 2212, 2268, 23180, 2359, 2533, 2534, 26999, 27040, 3635, 3689, 3937, 3984, 4332, 4795, 51135, 5142, 5144, 5588, 5777, 5788, 63916, 64005, 728, 7294, 7456, 7462, 7535, 84174, 8454, 8631, 8993, 942, 974	382	0.130547	0.444282	1.42e-48	3.87e-46	up	10062, 101, 10666, 11119, 11314, 118788, 123920, 1493, 150372, 1508, 1520, 1535, 1540, 2207, 2209, 2212, 2214, 2217, 2219, 2268, 23180, 2357, 2358, 2359, 23643, 2533, 2534, 26191, 26253, 2633, 2672, 26999, 28755, 3055, 3071, 3113, 3115, 3117, 3119, 3122, 3123, 3127, 3458, 3500, 3514, 3635, 3659, 3662, 3689, 3702, 3932, 3937, 4067, 409, 4208, 4332, 4773, 50852, 51311, 5142, 5284, 5293, 53347, 5336…
2	GO:0042093	T-helper cell differentiation	GOBP	42	-0.164683	0.359356	1.26e-05	0.00139116	down	10538, 246778, 3606, 3718, 5590, 942	37	0.0967772	0.548026	3.25e-05	0.000257418	up	114836, 1880, 3594, 3606, 3662, 3718, 5734, 7292, 942
2	GO:0002696	positive regulation of leukocyte activation	GOBP	239	-0.0997074	0.538137	1.33e-05	0.00140037	down	1445, 1493, 2268, 2534, 2737, 3586, 3606, 3635, 3718, 5588, 5590, 5777, 5788, 6347, 6469, 6693, 683, 6863, 7293, 7535, 8741, 9020, 921, 923, 942	216	0.136216	0.428902	2.08e-41	3.73e-39	up	101, 10125, 10666, 10673, 11151, 1493, 1880, 2207, 2268, 2534, 28755, 29126, 29851, 3071, 3109, 3113, 3115, 3117, 3119, 3122, 3123, 3127, 3133, 3458, 3500, 3514, 3559, 3575, 3594, 3606, 3635, 3718, 3932, 3965, 4067, 4208, 4773, 51744, 54440, 5724, 5788, 6347, 6352, 64127, 64926, 6504, 6693, 683, 695, 7040, 7099, 7292, 729230, 7409, 7412, 7535, 8013, 80380, 84433, 84868, 8740, 914, 915, 916, 917, …
2	GO:2000516	positive regulation of CD4-positive, alpha-beta T cell activation	GOBP	24	-0.185868	0.315026	1.61e-05	0.00163751	down	3606, 5588, 5590, 942	23	0.126224	0.456378	1.96e-08	2.6e-07	up	3071, 3458, 3594, 3606, 3965, 54440, 7292, 9308, 942
2	GO:0051251	positive regulation of lymphocyte activation	GOBP	216	-0.101595	0.53186	1.99e-05	0.00188968	down	1445, 1493, 2534, 2737, 3606, 3635, 3718, 5588, 5590, 5777, 5788, 6347, 6469, 6693, 683, 6863, 7293, 7535, 8741, 9020, 921, 923, 942	200	0.134917	0.432378	5.38e-39	7.36e-37	up	101, 10125, 10673, 11151, 1493, 1880, 2534, 28755, 29126, 29851, 3071, 3109, 3113, 3115, 3117, 3119, 3122, 3123, 3127, 3133, 3458, 3500, 3514, 3559, 3575, 3594, 3606, 3635, 3718, 3932, 3965, 4067, 4208, 4773, 51744, 54440, 5788, 6347, 6352, 64127, 64926, 6504, 6693, 683, 695, 7040, 7099, 7292, 729230, 7409, 7412, 7535, 80380, 84433, 84868, 8740, 915, 916, 917, 919, 920, 923, 9308, 9402, 942, 952,…
2	GO:0046632	alpha-beta T cell differentiation	GOBP	75	-0.139882	0.419241	2.12e-05	0.00197815	down	10538, 246778, 2737, 2841, 3606, 3718, 51043, 5590, 6469, 7535, 942	67	0.109321	0.506927	2.24e-11	4.19e-10	up	114836, 1880, 3071, 3458, 3594, 3606, 3659, 3662, 3702, 3718, 3965, 54440, 5734, 6304, 7292, 7535, 8320, 91543, 9308, 942
2	GO:0043367	CD4-positive, alpha-beta T cell differentiation	GOBP	50	-0.155325	0.380875	2.19e-05	0.00201114	down	10538, 246778, 3606, 3718, 51043, 5590, 942	47	0.116511	0.484776	8.16e-11	1.41e-09	up	114836, 1880, 3071, 3458, 3594, 3606, 3662, 3718, 3965, 54440, 5734, 6304, 7292, 91543, 9308, 942
2	GO:0046631	alpha-beta T cell activation	GOBP	92	-0.131919	0.440508	2.23e-05	0.00201114	down	10538, 246778, 2737, 2841, 3606, 3718, 51043, 5588, 5590, 6469, 7535, 942	85	0.11561	0.487498	8.46e-16	2.63e-14	up	1051, 11314, 114836, 1794, 1880, 3071, 3133, 3458, 3594, 3606, 3659, 3662, 3702, 3718, 3965, 51744, 54440, 5734, 6304, 64926, 7292, 729230, 7535, 8320, 91543, 916, 9308, 942
2	GO:0046651	lymphocyte proliferation	GOBP	198	-0.104097	0.523656	2.25e-05	0.00201114	down	1493, 202309, 246778, 2534, 3440, 3586, 3606, 3635, 3718, 4332, 5294, 5588, 5777, 5788, 6469, 6556, 6693, 683, 6863, 7293, 7535, 923, 942	170	0.144998	0.40612	1.44e-42	2.88e-40	up	1051, 10673, 11119, 11151, 11314, 11326, 114836, 1493, 1794, 1880, 22806, 2534, 26191, 29126, 3071, 3109, 3113, 3115, 3133, 3458, 3559, 3575, 3594, 3606, 3614, 3620, 3635, 3659, 3718, 3965, 4067, 4208, 4332, 4773, 5027, 51744, 5294, 54440, 5699, 5788, 5880, 6304, 6352, 64926, 6504, 6556, 6693, 683, 7040, 7099, 7292, 729230, 7412, 7535, 80380, 81704, 84433, 84868, 8740, 916, 920, 923, 942, 952, 95…
2	GO:0032943	mononuclear cell proliferation	GOBP	200	-0.103107	0.526887	2.63e-05	0.00224711	down	1493, 202309, 246778, 2534, 3440, 3586, 3606, 3635, 3718, 4332, 5294, 5588, 5777, 5788, 6469, 6556, 6693, 683, 6863, 7293, 7535, 923, 942	172	0.145621	0.404551	3.09e-43	6.99e-41	up	1051, 10673, 11119, 11151, 11314, 11326, 114836, 1435, 1493, 1636, 1794, 1880, 22806, 2534, 26191, 29126, 3071, 3109, 3113, 3115, 3133, 3458, 3559, 3575, 3594, 3606, 3614, 3620, 3635, 3659, 3718, 3965, 4067, 4208, 4332, 4773, 5027, 51744, 5294, 54440, 5699, 5788, 5880, 6304, 6352, 64926, 6504, 6556, 6693, 683, 7040, 7099, 7292, 729230, 7412, 7535, 80380, 81704, 84433, 84868, 8740, 916, 920, 923, …
2	GO:0051250	negative regulation of lymphocyte activation	GOBP	100	-0.127508	0.452752	2.98e-05	0.00244389	down	114770, 1493, 201633, 2737, 3440, 3586, 3635, 3718, 3902, 4332, 55024, 5777, 6469, 6693, 84174, 8993	83	0.11796	0.48043	1.68e-16	5.46e-15	up	1051, 11314, 11326, 1493, 201633, 26191, 29126, 3398, 3559, 3620, 3624, 3635, 3659, 3718, 374403, 3902, 3965, 4067, 4332, 55824, 64092, 6693, 7040, 7292, 80380, 84174, 84868, 972
2	GO:0002292	T cell differentiation involved in immune response	GOBP	48	-0.155286	0.380968	3.08e-05	0.00248385	down	10538, 246778, 3606, 3718, 5590, 942	44	0.112556	0.496836	2.86e-09	4.17e-08	up	114836, 1880, 2207, 26253, 3458, 3594, 3606, 3662, 3718, 3965, 5734, 7292, 8320, 942
2	GO:0016337	single organismal cell-cell adhesion	GOBP	603	-0.067658	0.656739	3.38e-05	0.00265333	down	1008, 10507, 10538, 120425, 1445, 1493, 201633, 2266, 22871, 22918, 23114, 246778, 2534, 26999, 27040, 27240, 2737, 2841, 284359, 29119, 326, 3440, 3586, 3606, 3689, 3718, 3801, 3902, 4907, 49860, 51043, 5294, 54518, 54825, 5588, 5590, 5592, 5618, 57348, 5777, 5788, 5873, 6347, 6469, 6556, 6693, 7293, 7535, 83706, 84174, 9020, 921, 923, 924, 9370, 942, 9580	526	0.114823	0.489888	7.17e-42	1.38e-39	up	101, 10125, 10398, 10507, 1051, 1056, 10563, 10673, 11119, 11151, 11314, 11326, 114836, 1493, 1545, 1794, 1880, 197358, 201633, 2113, 2207, 22918, 2534, 26191, 26253, 26999, 28755, 29126, 29851, 3043, 3071, 3109, 3113, 3115, 3117, 3119, 3122, 3123, 3127, 3133, 3458, 3559, 3575, 3594, 3606, 3620, 3659, 3662, 3676, 3683, 3687, 3689, 3695, 3702, 3718, 3902, 3932, 3936, 3955, 3965, 399, 4067, 4092, 4…
2	GO:0070661	leukocyte proliferation	GOBP	212	-0.0982298	0.543101	5.19e-05	0.00382193	down	1493, 202309, 246778, 2534, 3440, 3562, 3586, 3606, 3635, 3718, 4332, 5294, 5588, 5777, 5788, 6469, 6556, 6693, 683, 6863, 7293, 7535, 923, 942	180	0.143648	0.409542	7.56e-43	1.57e-40	up	1051, 10673, 11119, 11151, 11314, 11326, 114836, 1435, 1493, 1636, 1794, 1880, 22806, 2534, 26191, 29126, 3071, 3109, 3113, 3115, 3133, 3458, 3559, 3575, 3594, 3606, 3614, 3620, 3635, 3659, 3718, 3965, 4067, 4208, 4332, 4773, 5027, 51744, 5294, 54440, 5699, 5788, 5880, 6304, 6352, 6355, 64926, 6504, 6556, 6693, 683, 7040, 7099, 7292, 729230, 7412, 7535, 80380, 81704, 84433, 84868, 8740, 916, 920,…
2	GO:0007599	hemostasis	GOBP	293	-0.0872101	0.581597	5.62e-05	0.00402597	down	151, 1608, 2266, 2313, 2534, 27040, 2814, 2815, 286133, 340205, 3440, 3937, 462, 5023, 5055, 5294, 54331, 5588, 5592, 5624, 57113, 5777, 5873, 6469, 7294, 7535, 80310, 83706	243	0.0893985	0.573741	3.28e-15	9.79e-14	up	10019, 10398, 123036, 1277, 1278, 1281, 139818, 2149, 2162, 2207, 2313, 23533, 2534, 3043, 348, 3659, 3708, 391, 3932, 3937, 4067, 408, 409, 5027, 5265, 5294, 5329, 5336, 5341, 54331, 5547, 5579, 5873, 5880, 7099, 710, 7409, 7454, 7535, 7980, 81606, 81704, 8352, 8357, 83706, 948, 953, 958
2	GO:0030098	lymphocyte differentiation	GOBP	259	-0.0908806	0.568481	6.07e-05	0.00420897	down	10320, 10538, 114770, 1493, 246778, 2737, 2841, 326, 3440, 3586, 3606, 3635, 3718, 51043, 5449, 5590, 5777, 5788, 6469, 6693, 7535, 8993, 942, 9580, 9734, 974, 9759	230	0.114593	0.490588	4.05e-28	2.77e-26	up	101, 10125, 10320, 114836, 1493, 150372, 1794, 1880, 2207, 22806, 26191, 26253, 3071, 3398, 3458, 3559, 3575, 3594, 3606, 3624, 3635, 3659, 3662, 3676, 3702, 3718, 3932, 3955, 3965, 399, 4242, 5293, 5336, 54440, 567, 5734, 57580, 5788, 6304, 6504, 6688, 6693, 695, 7040, 7292, 7409, 7412, 7535, 814, 8320, 84433, 8581, 914, 915, 91543, 916, 920, 925, 9308, 942, 9452, 972, 9935
2	GO:0050864	regulation of B cell activation	GOBP	87	-0.129393	0.447478	6.01e-05	0.00420897	down	1493, 3586, 3635, 4332, 55024, 5777, 5788, 683, 7293, 7535, 84174, 8741	88	0.128385	0.45029	8.07e-22	3.82e-20	up	10673, 11314, 1493, 150372, 1880, 22806, 3071, 3398, 3458, 3500, 3514, 3624, 3635, 374403, 4067, 4208, 4332, 4773, 54440, 5788, 64092, 64127, 683, 695, 7040, 7099, 7292, 7535, 84174, 84433, 952, 958, 972, 975
2	GO:0002456	T cell mediated immunity	GOBP	63	-0.141171	0.415894	6.47e-05	0.00441741	down	11118, 2013, 23180, 3440, 5590, 5788, 5873, 64005, 6556, 6693	59	0.107074	0.514056	8.97e-10	1.38e-08	up	10384, 1075, 11118, 23180, 3133, 3575, 3594, 5027, 54440, 567, 5788, 5873, 64005, 6504, 6556, 6693, 7292, 7454, 91543, 925
2	GO:0002697	regulation of immune effector process	GOBP	259	-0.0905752	0.569561	6.52e-05	0.00441741	down	10225, 114770, 2268, 246778, 2534, 284, 3440, 3586, 3606, 3718, 3902, 5590, 5777, 5788, 6347, 6693, 728, 7293, 7535, 84106, 8741, 8993, 942, 9437, 9447	227	0.117796	0.480919	6.38e-30	4.74e-28	up	10125, 10225, 10666, 11314, 114836, 1794, 2207, 2242, 2268, 2534, 29, 3055, 3109, 3133, 3162, 3458, 3559, 3575, 3594, 3606, 3662, 3718, 3902, 3932, 3965, 4067, 4068, 409, 5027, 51744, 5272, 54440, 55601, 56253, 567, 5724, 5788, 5880, 60489, 6347, 64127, 6504, 6693, 684, 695, 7040, 7099, 710, 718, 719, 728, 7292, 729230, 7409, 7454, 7535, 8013, 8482, 84868, 8832, 8905, 91543, 919, 920, 942, 9447, …
2	GO:0007229	integrin-mediated signaling pathway	GOBP	74	-0.134056	0.434697	7.95e-05	0.00509219	down	2013, 2268, 27040, 3682, 3689, 7294, 83706, 84106	71	0.100723	0.53475	2.91e-09	4.24e-08	up	1281, 1490, 2207, 2268, 3055, 3672, 3676, 3682, 3683, 3687, 3689, 3695, 5341, 7076, 7305, 7409, 83706, 8482
2	GO:0046635	positive regulation of alpha-beta T cell activation	GOBP	44	-0.153389	0.385485	8.71e-05	0.00545723	down	2737, 3606, 5588, 5590, 6469, 7535, 942	41	0.118262	0.47953	2.67e-10	4.4e-09	up	3071, 3133, 3458, 3594, 3606, 3965, 51744, 54440, 64926, 7292, 729230, 7535, 916, 9308, 942
2	GO:0050867	positive regulation of cell activation	GOBP	247	-0.0906097	0.569439	9.24e-05	0.00572969	down	1445, 1493, 2268, 2534, 2737, 3586, 3606, 3635, 3718, 5588, 5590, 5777, 5788, 6195, 6347, 6469, 6693, 683, 6863, 7293, 7535, 8741, 9020, 921, 923, 942	223	0.137414	0.425721	6.65e-43	1.44e-40	up	101, 10125, 10666, 10673, 11151, 1490, 1493, 1880, 2207, 2268, 2534, 28755, 29126, 29851, 3071, 3109, 3113, 3115, 3117, 3119, 3122, 3123, 3127, 3133, 3458, 3500, 3514, 3559, 3575, 3594, 3606, 3635, 3718, 3932, 3965, 4067, 4208, 4773, 51744, 5341, 54440, 5724, 5788, 6347, 6352, 64127, 64926, 6504, 6693, 683, 695, 7040, 7099, 7292, 729230, 7409, 7412, 7535, 8013, 80380, 84433, 84868, 8740, 914, 915…
2	GO:0002695	negative regulation of leukocyte activation	GOBP	116	-0.115882	0.486674	0.00011	0.00664372	down	114770, 1493, 201633, 2737, 3440, 3586, 3635, 3718, 3902, 4332, 55024, 5777, 6469, 6693, 84174, 8993	94	0.121676	0.469462	1.54e-19	6.71e-18	up	10062, 1051, 11314, 11326, 1493, 201633, 26191, 29, 29126, 3162, 3398, 3559, 3620, 3624, 3635, 3659, 3718, 374403, 3902, 3965, 4067, 4332, 55824, 64092, 6693, 7040, 7292, 729230, 80380, 84174, 84868, 8832, 972
2	GO:0002706	regulation of lymphocyte mediated immunity	GOBP	95	-0.122934	0.465806	0.000114	0.00664372	down	10225, 3440, 3586, 3902, 5590, 5777, 5788, 6693, 8741, 9437	81	0.116481	0.484866	1.2e-15	3.71e-14	up	10125, 10225, 10666, 114836, 2207, 3133, 3458, 3575, 3594, 3902, 3965, 4068, 409, 5027, 5272, 54440, 56253, 567, 5788, 6504, 6693, 695, 7040, 718, 7292, 7409, 7454, 84868, 91543, 958
2	GO:0007596	blood coagulation	GOBP	289	-0.0846581	0.590895	0.000113	0.00664372	down	151, 1608, 2266, 2534, 27040, 2814, 2815, 286133, 340205, 3440, 3937, 462, 5023, 5055, 5294, 54331, 5588, 5592, 5624, 57113, 5777, 5873, 6469, 7294, 7535, 80310, 83706	239	0.0890858	0.574858	6.51e-15	1.86e-13	up	10019, 10398, 123036, 1277, 1278, 1281, 139818, 2149, 2162, 2207, 23533, 2534, 3043, 348, 3659, 3708, 391, 3932, 3937, 4067, 408, 409, 5027, 5265, 5294, 5329, 5336, 5341, 54331, 5547, 5579, 5873, 5880, 7099, 710, 7409, 7454, 7535, 7980, 81606, 81704, 8352, 8357, 83706, 948, 953, 958
2	GO:0098602	single organism cell adhesion	GOBP	648	-0.0612203	0.683547	0.000123	0.00688674	down	1008, 10507, 10538, 120425, 1445, 1493, 201633, 2266, 22871, 22918, 23114, 246778, 2534, 26999, 27040, 27240, 2737, 2841, 284359, 29119, 326, 3440, 3586, 3606, 3689, 3718, 3801, 3902, 4907, 49860, 51043, 5294, 54518, 54825, 5588, 5590, 5592, 5618, 57348, 5777, 5788, 5873, 6347, 6469, 6556, 6693, 7293, 7535, 83706, 84174, 9020, 921, 923, 924, 9370, 942, 9580	571	0.11105	0.501511	2.96e-40	4.67e-38	up	101, 10125, 10398, 10507, 1051, 1056, 10563, 10631, 10673, 11119, 11151, 11314, 11326, 114836, 1493, 1545, 1794, 1880, 197358, 201633, 2113, 2207, 22918, 2335, 2534, 26191, 26253, 2633, 26999, 28755, 29126, 29851, 3043, 3071, 3109, 3113, 3115, 3117, 3119, 3122, 3123, 3127, 3133, 3458, 3559, 3575, 3594, 3606, 3620, 3659, 3662, 3676, 3683, 3687, 3689, 3695, 3702, 3718, 3902, 3932, 3936, 3955, 3965,…
2	GO:0002431	Fc receptor mediated stimulatory signaling pathway	GOBP	69	-0.134194	0.434324	0.000128	0.00706941	down	1445, 2212, 2268, 2534, 26999, 3984, 63916, 64005, 7456	75	0.113453	0.494077	9.59e-14	2.36e-12	up	10666, 2207, 2209, 2212, 2214, 2268, 2534, 26999, 3055, 3071, 3500, 3514, 4067, 5336, 64005, 7409, 7454, 7456, 8013, 917, 919, 9844
2	GO:0002703	regulation of leukocyte mediated immunity	GOBP	128	-0.111153	0.501189	0.000139	0.00759503	down	10225, 2268, 3440, 3586, 3718, 3902, 5590, 5777, 5788, 6693, 7535, 84106, 8741, 9437	111	0.12676	0.454861	3.28e-24	1.87e-22	up	10125, 10225, 10666, 11314, 114836, 2207, 2242, 2268, 29, 3133, 3162, 3458, 3575, 3594, 3718, 3902, 3965, 4067, 4068, 409, 5027, 5272, 54440, 56253, 567, 5724, 5788, 5880, 64127, 6504, 6693, 684, 695, 7040, 7099, 718, 7292, 729230, 7409, 7454, 7535, 84868, 8832, 91543, 958, 9846
2	GO:0002440	production of molecular mediator of immune response	GOBP	125	-0.111884	0.498919	0.000142	0.00769606	down	10225, 10538, 202309, 284, 3440, 3586, 3718, 54210, 5590, 5788, 6556, 7293, 8741	109	0.104437	0.522549	7.62e-14	1.92e-12	up	10225, 10666, 10673, 2207, 3119, 3133, 3162, 3458, 3575, 3718, 51744, 54440, 567, 5788, 64127, 6504, 6556, 684, 695, 7040, 7097, 7099, 7292, 8013, 8482, 91543, 9452, 948, 958, 972
2	GO:0050777	negative regulation of immune response	GOBP	97	-0.120838	0.471912	0.000148	0.00771902	down	10225, 103, 114770, 116, 1493, 284, 3440, 3586, 3635, 3718, 4889, 5777, 5788, 6693, 8993	81	0.112874	0.495857	2.96e-14	7.94e-13	up	10062, 10225, 11314, 1281, 1493, 29, 3133, 3162, 3559, 3575, 3635, 3718, 3965, 4067, 409, 5272, 5788, 64092, 6504, 6693, 684, 7040, 710, 7292, 729230, 84868, 8832
2	GO:0002367	cytokine production involved in immune response	GOBP	60	-0.138543	0.422743	0.000152	0.00775428	down	10225, 284, 3440, 3586, 3718, 54210, 5590, 6556	54	0.118485	0.478863	1.53e-12	3.26e-11	up	10225, 10666, 2207, 3162, 3718, 54440, 567, 64127, 6504, 6556, 684, 695, 7040, 7097, 7099, 7292, 8013, 8482, 91543, 948, 972
2	GO:0042113	B cell activation	GOBP	176	-0.0990676	0.540281	0.00017	0.00841011	down	10538, 1493, 202309, 3440, 3586, 3635, 3718, 4332, 5449, 55024, 5777, 5788, 683, 7293, 7462, 7535, 84174, 8741, 942, 9734, 974, 9759	161	0.112129	0.49816	1.15e-21	5.34e-20	up	10673, 11314, 1493, 150372, 1880, 22806, 3071, 3398, 3458, 3500, 3514, 3575, 3624, 3635, 3676, 3718, 374403, 3955, 4067, 4208, 4242, 4332, 4773, 5293, 5336, 54440, 5579, 5788, 64092, 64127, 683, 684, 695, 7040, 7099, 7292, 7412, 7535, 84174, 84433, 942, 9452, 952, 958, 972, 975
2	GO:0030101	natural killer cell activation	GOBP	53	-0.142388	0.412761	0.000177	0.00862826	down	114770, 3440, 3606, 3689, 50615, 57823, 5873, 8993, 9437	43	0.122017	0.468467	9.56e-12	1.88e-10	up	10125, 11151, 114836, 26191, 3398, 3606, 3689, 50615, 51744, 5293, 57823, 5873, 6504, 84868, 914
2	GO:0045619	regulation of lymphocyte differentiation	GOBP	121	-0.111661	0.499608	0.000186	0.00898817	down	114770, 1493, 246778, 2737, 3440, 3606, 3635, 3718, 51043, 5590, 5777, 6469, 7535, 8993, 942, 9580	105	0.103276	0.526335	4.54e-13	1.03e-11	up	101, 10125, 1493, 150372, 22806, 3071, 3398, 3458, 3559, 3575, 3594, 3606, 3624, 3635, 3659, 3662, 3718, 3965, 54440, 695, 7040, 7292, 7535, 814, 84433, 914, 9308, 942, 972
2	GO:0002369	T cell cytokine production	GOBP	21	-0.177107	0.332655	0.000216	0.00978619	down	3440, 5590, 6556	20	0.0924062	0.563117	0.00428911	0.0210706	up	54440, 567, 6504, 6556, 7292, 91543
2	GO:0050710	negative regulation of cytokine secretion	GOBP	38	-0.153886	0.384295	0.000219	0.00985871	down	114899, 284, 3440, 3586, 55024	28	0.105809	0.518113	1.42e-05	0.000119978	up	2335, 26191, 2633, 3604, 5552, 5734, 6504, 7292
2	GO:0042100	B cell proliferation	GOBP	61	-0.135615	0.430507	0.00023	0.0101742	down	1493, 202309, 3440, 3586, 3635, 4332, 5788, 683, 7293	51	0.137963	0.42427	4.46e-19	1.9e-17	up	10673, 11314, 1493, 1880, 22806, 3071, 3575, 3635, 4067, 4208, 4332, 4773, 54440, 5788, 683, 7099, 84433, 952, 958, 972, 975
2	GO:0046638	positive regulation of alpha-beta T cell differentiation	GOBP	34	-0.157846	0.374955	0.000232	0.0101967	down	2737, 3606, 5590, 6469, 7535, 942	31	0.11614	0.485893	5.54e-08	7.03e-07	up	3071, 3458, 3594, 3606, 3965, 54440, 7292, 7535, 9308, 942
2	GO:0002683	negative regulation of immune system process	GOBP	312	-0.078965	0.612175	0.000238	0.0102177	down	10225, 103, 114770, 116, 1493, 1588, 1997, 201633, 2737, 284, 2841, 3440, 3586, 3635, 3718, 3902, 4332, 4795, 4889, 55024, 5777, 5788, 6347, 6469, 6693, 8111, 8361, 84174, 8993, 9370, 942	265	0.116331	0.485318	1.84e-31	1.49e-29	up	10062, 10225, 1051, 11006, 11240, 11314, 11326, 118788, 1281, 1493, 201633, 2200, 2207, 23643, 26191, 2633, 28959, 29, 29126, 29909, 3133, 3162, 3398, 3559, 3575, 3620, 3624, 3635, 3659, 3662, 3718, 374403, 3902, 3965, 4067, 409, 4332, 5272, 53347, 55365, 55824, 5734, 5788, 6347, 6387, 64092, 6504, 6693, 684, 7040, 7099, 710, 714, 7292, 729230, 79148, 80380, 8361, 84174, 84868, 8832, 929, 9404, 9…
2	GO:0050817	coagulation	GOBP	292	-0.0807676	0.605356	0.000249	0.0104131	down	151, 1608, 2266, 2534, 27040, 2814, 2815, 286133, 340205, 3440, 3937, 462, 5023, 5055, 5294, 54331, 5588, 5592, 5624, 57113, 5777, 5873, 6469, 7294, 7535, 80310, 83706	240	0.0888368	0.575748	7.66e-15	2.18e-13	up	10019, 10398, 123036, 1277, 1278, 1281, 139818, 2149, 2162, 2207, 23533, 2534, 3043, 348, 3659, 3708, 391, 3932, 3937, 4067, 408, 409, 5027, 5265, 5294, 5329, 5336, 5341, 54331, 5547, 5579, 5873, 5880, 7099, 710, 7409, 7454, 7535, 7980, 81606, 81704, 8352, 8357, 83706, 948, 953, 958
2	GO:1903037	regulation of leukocyte cell-cell adhesion	GOBP	262	-0.0841529	0.592753	0.000249	0.0104131	down	1445, 1493, 201633, 246778, 2534, 27040, 27240, 2737, 3440, 3586, 3606, 3718, 3902, 51043, 5588, 5590, 5777, 5788, 6347, 6469, 6693, 7535, 9020, 921, 923, 942, 9580	229	0.131524	0.441592	2.95e-39	4.26e-37	up	101, 10125, 1051, 10673, 11151, 11314, 11326, 1493, 201633, 2113, 2534, 26191, 28755, 29126, 29851, 3071, 3109, 3113, 3115, 3117, 3119, 3122, 3123, 3127, 3133, 3458, 3559, 3575, 3594, 3606, 3620, 3659, 3662, 3676, 3718, 3902, 3932, 3965, 4067, 445, 51744, 54440, 55824, 5724, 5788, 5880, 6347, 6352, 6387, 64127, 64926, 6504, 6693, 7040, 7292, 729230, 7409, 7412, 7535, 8013, 80380, 814, 84433, 8486…
2	GO:0050878	regulation of body fluid levels	GOBP	414	-0.0700646	0.64699	0.000272	0.011294	down	107, 113, 151, 1579, 1608, 196883, 2013, 2266, 2313, 2534, 27040, 2814, 2815, 286133, 340205, 3440, 358, 359, 3937, 462, 491, 5023, 5055, 5294, 54331, 5588, 5592, 5618, 5624, 57113, 5777, 5873, 6337, 6469, 6582, 6863, 7294, 7466, 7535, 80310, 83706	334	0.0730485	0.635103	3.95e-11	6.99e-10	up	10019, 10062, 10398, 1056, 113, 123036, 1277, 1278, 1281, 139818, 1535, 2149, 2162, 2207, 2313, 23533, 2534, 3043, 348, 3659, 3708, 391, 3932, 3937, 4067, 408, 409, 5027, 5265, 5294, 5329, 5336, 5341, 54331, 54843, 5547, 5579, 5873, 5880, 595, 6776, 7099, 710, 7409, 7454, 7535, 7980, 81606, 81704, 8352, 8357, 83706, 948, 953, 958
2	GO:0043372	positive regulation of CD4-positive, alpha-beta T cell differentiation	GOBP	22	-0.173625	0.339931	0.000282	0.0116169	down	3606, 5590, 942	21	0.129888	0.446105	1.12e-08	1.53e-07	up	3071, 3458, 3594, 3606, 3965, 54440, 7292, 9308, 942
2	GO:0001818	negative regulation of cytokine production	GOBP	181	-0.0949864	0.554159	0.000315	0.0128851	down	10225, 114770, 114899, 1445, 201633, 284, 2841, 3082, 3440, 3586, 3635, 3718, 3902, 4795, 51738, 55024, 6556, 8993, 9370	161	0.101381	0.53257	1.95e-16	6.27e-15	up	10225, 10365, 11326, 1240, 1540, 197358, 201633, 2335, 26191, 2633, 29126, 3071, 3162, 3458, 3604, 3620, 3624, 3635, 3718, 3902, 3965, 408, 409, 5045, 54, 5552, 5734, 6504, 6556, 684, 695, 7040, 7099, 7292, 80380, 84868, 8832, 9246, 9308, 9636
2	GO:0042092	type 2 immune response	GOBP	30	-0.160407	0.369035	0.000337	0.0135172	down	10538, 3440, 3586, 3606, 5590, 942	25	0.108119	0.51073	1.7e-05	0.000141204	up	3606, 3620, 64127, 7292, 729230, 91543, 942, 972
2	GO:0070663	regulation of leukocyte proliferation	GOBP	166	-0.096835	0.547829	0.000384	0.0148884	down	1493, 246778, 3562, 3586, 3606, 3635, 3718, 4332, 5588, 5777, 5788, 6469, 6693, 683, 6863, 7293, 7535, 923, 942	141	0.144967	0.406198	9.85e-39	1.31e-36	up	1051, 10673, 11151, 11314, 11326, 1435, 1493, 1880, 22806, 26191, 29126, 3071, 3109, 3113, 3115, 3133, 3458, 3559, 3594, 3606, 3620, 3635, 3659, 3718, 3965, 4067, 4208, 4332, 4773, 51744, 54440, 5788, 5880, 6352, 6355, 64926, 6504, 6693, 683, 7040, 7099, 7292, 729230, 7412, 7535, 80380, 84433, 84868, 916, 920, 923, 942, 952, 958, 972, 975
2	GO:0002433	immune response-regulating cell surface receptor signaling pathway involved in phagocytosis	GOBP	63	-0.130934	0.443214	0.000415	0.0153732	down	2212, 2268, 2534, 26999, 3984, 63916, 64005, 7456	69	0.109344	0.506855	1.28e-11	2.48e-10	up	2209, 2212, 2214, 2268, 2534, 26999, 3055, 3071, 3500, 3514, 4067, 5336, 64005, 7409, 7454, 7456, 917, 919, 9844
2	GO:0022407	regulation of cell-cell adhesion	GOBP	326	-0.0750675	0.627184	0.000411	0.0153732	down	1445, 1493, 201633, 2266, 246778, 2534, 27040, 27240, 2737, 3440, 3586, 3606, 3718, 3902, 51043, 5588, 5590, 5592, 5777, 5788, 6347, 6469, 6693, 7535, 83706, 9020, 921, 923, 9370, 942, 9580	281	0.11982	0.474909	8.37e-35	8.06e-33	up	101, 10125, 1051, 10563, 10673, 11151, 11314, 11326, 1493, 201633, 2113, 2534, 26191, 28755, 29126, 29851, 3071, 3109, 3113, 3115, 3117, 3119, 3122, 3123, 3127, 3133, 3458, 3559, 3575, 3594, 3606, 3620, 3659, 3662, 3676, 3718, 3902, 3932, 3965, 4067, 4092, 445, 51744, 54440, 55083, 55824, 5724, 5788, 5880, 6347, 6352, 6387, 64127, 64926, 6504, 6693, 7040, 7292, 729230, 7409, 7412, 7535, 8013, 803…
2	GO:0038096	Fc-gamma receptor signaling pathway involved in phagocytosis	GOBP	63	-0.130934	0.443214	0.000415	0.0153732	down	2212, 2268, 2534, 26999, 3984, 63916, 64005, 7456	69	0.109344	0.506855	1.28e-11	2.48e-10	up	2209, 2212, 2214, 2268, 2534, 26999, 3055, 3071, 3500, 3514, 4067, 5336, 64005, 7409, 7454, 7456, 917, 919, 9844
2	GO:0050852	T cell receptor signaling pathway	GOBP	146	-0.10079	0.534528	0.000414	0.0153732	down	1445, 1997, 23180, 2533, 2534, 27040, 3635, 3937, 5142, 5144, 5588, 5777, 5788, 7294, 7535, 8454, 8631	146	0.116413	0.485072	1.29e-22	6.38e-21	up	11119, 11314, 23180, 2533, 2534, 26191, 2633, 28755, 3113, 3115, 3117, 3119, 3122, 3123, 3127, 3458, 3635, 3702, 3932, 3937, 50852, 5142, 5293, 53347, 5336, 55824, 5696, 5698, 5699, 5788, 7454, 7535, 84433, 915, 916, 917, 919, 920, 9402
2	GO:0050866	negative regulation of cell activation	GOBP	133	-0.104113	0.523602	0.000406	0.0153732	down	114770, 1493, 201633, 2737, 3440, 3586, 3635, 3718, 3902, 4332, 55024, 5592, 5777, 6469, 6693, 84174, 8993	109	0.117594	0.481524	1.85e-19	8.01e-18	up	10062, 1051, 11314, 11326, 1493, 201633, 26191, 29, 29126, 3162, 3398, 348, 3559, 3620, 3624, 3635, 3659, 3718, 374403, 3902, 3965, 4067, 4332, 55824, 64092, 6693, 7040, 7292, 729230, 80380, 84174, 84868, 8832, 972
2	GO:0050730	regulation of peptidyl-tyrosine phosphorylation	GOBP	195	-0.090659	0.569265	0.000448	0.0162903	down	10507, 151, 2534, 2690, 284, 3059, 3082, 3440, 3562, 3606, 3689, 4908, 51738, 5590, 5753, 5777, 6690, 80310, 9370	151	0.0703501	0.645844	6.16e-06	5.64e-05	up	10507, 11314, 1436, 1636, 2252, 2534, 3059, 3458, 3606, 3689, 4067, 409, 5008, 5168, 6352, 64092, 7040, 8651, 9021, 916, 920, 948, 958, 972, 975
2	GO:0050670	regulation of lymphocyte proliferation	GOBP	158	-0.0966981	0.548296	0.000532	0.0185589	down	1493, 246778, 3586, 3606, 3635, 3718, 4332, 5588, 5777, 5788, 6469, 6693, 683, 6863, 7293, 7535, 923, 942	136	0.143917	0.408858	2.26e-37	2.51e-35	up	1051, 10673, 11151, 11314, 11326, 1493, 1880, 22806, 26191, 29126, 3071, 3109, 3113, 3115, 3133, 3458, 3559, 3594, 3606, 3620, 3635, 3659, 3718, 3965, 4067, 4208, 4332, 4773, 51744, 54440, 5788, 5880, 6352, 64926, 6504, 6693, 683, 7040, 7099, 7292, 729230, 7412, 7535, 80380, 84433, 84868, 916, 920, 923, 942, 952, 958, 972, 975
2	GO:0070665	positive regulation of leukocyte proliferation	GOBP	111	-0.108912	0.508216	0.000529	0.0185589	down	3562, 3606, 3718, 5588, 5788, 6469, 6693, 683, 6863, 7293, 7535, 923, 942	96	0.145582	0.404649	6.42e-32	5.38e-30	up	10673, 11151, 1435, 1880, 29126, 3071, 3109, 3113, 3115, 3133, 3458, 3559, 3594, 3606, 3718, 3965, 4067, 4208, 4773, 51744, 54440, 5788, 6352, 64926, 6504, 6693, 683, 7099, 7292, 729230, 7412, 7535, 80380, 84433, 84868, 916, 920, 923, 942, 952, 958, 972, 975
2	GO:0002822	regulation of adaptive immune response based on somatic recombination of immune receptors built from immunoglobulin superfamily domains	GOBP	97	-0.113544	0.493796	0.000543	0.0187244	down	246778, 3440, 3586, 3718, 5588, 5590, 5777, 5788, 6556, 6693, 8741	83	0.109907	0.505085	2.18e-13	5.18e-12	up	10666, 10673, 2207, 3133, 3458, 3575, 3594, 3718, 4208, 5027, 54440, 567, 5788, 6504, 6556, 6693, 695, 7040, 718, 7292, 729230, 7454, 84868, 91543, 920, 958
2	GO:0032944	regulation of mononuclear cell proliferation	GOBP	159	-0.0960722	0.550432	0.000573	0.0193929	down	1493, 246778, 3586, 3606, 3635, 3718, 4332, 5588, 5777, 5788, 6469, 6693, 683, 6863, 7293, 7535, 923, 942	137	0.144636	0.407034	5.85e-38	7.24e-36	up	1051, 10673, 11151, 11314, 11326, 1435, 1493, 1880, 22806, 26191, 29126, 3071, 3109, 3113, 3115, 3133, 3458, 3559, 3594, 3606, 3620, 3635, 3659, 3718, 3965, 4067, 4208, 4332, 4773, 51744, 54440, 5788, 5880, 6352, 64926, 6504, 6693, 683, 7040, 7099, 7292, 729230, 7412, 7535, 80380, 84433, 84868, 916, 920, 923, 942, 952, 958, 972, 975
2	GO:0030888	regulation of B cell proliferation	GOBP	45	-0.141338	0.415464	0.00059	0.0198059	down	1493, 3586, 3635, 4332, 5788, 683, 7293	43	0.144866	0.406453	1.08e-19	4.74e-18	up	10673, 11314, 1493, 1880, 22806, 3071, 3635, 4067, 4208, 4332, 4773, 54440, 5788, 683, 7099, 84433, 952, 958, 972, 975
2	GO:0002228	natural killer cell mediated immunity	GOBP	49	-0.137734	0.424873	0.000627	0.0206442	down	10225, 3902, 5777, 57823, 5873, 9437	38	0.129523	0.447117	5.25e-13	1.17e-11	up	10125, 10225, 10666, 11151, 114836, 3002, 3133, 3824, 3902, 3965, 4068, 409, 5272, 56253, 57823, 5873, 7409, 84868
2	GO:0038094	Fc-gamma receptor signaling pathway	GOBP	65	-0.127232	0.453527	0.000625	0.0206442	down	2212, 2268, 2534, 26999, 3984, 63916, 64005, 7456	72	0.11654	0.484689	1.71e-14	4.68e-13	up	2207, 2209, 2212, 2214, 2217, 2268, 2534, 26253, 26999, 3055, 3071, 3500, 3514, 4067, 5336, 64005, 7409, 7454, 7456, 917, 919, 9844
2	GO:0050671	positive regulation of lymphocyte proliferation	GOBP	105	-0.10814	0.510662	0.000829	0.0262023	down	3606, 3718, 5588, 5788, 6469, 6693, 683, 6863, 7293, 7535, 923, 942	93	0.145561	0.404701	2.34e-31	1.84e-29	up	10673, 11151, 1880, 29126, 3071, 3109, 3113, 3115, 3133, 3458, 3559, 3594, 3606, 3718, 3965, 4208, 4773, 51744, 54440, 5788, 6352, 64926, 6504, 6693, 683, 7099, 7292, 729230, 7412, 7535, 80380, 84433, 84868, 916, 920, 923, 942, 952, 958, 972, 975
2	GO:0051338	regulation of transferase activity	GOBP	801	-0.0490059	0.737453	0.000832	0.0262023	down	103, 107, 113, 116, 1445, 151, 151242, 196883, 2013, 225689, 2268, 2690, 26973, 27040, 283, 284, 2911, 29990, 3082, 339521, 3606, 3937, 3984, 4908, 4921, 51738, 5294, 5588, 5590, 5618, 57408, 5753, 57689, 5777, 5788, 6556, 7273, 728, 7345, 80310, 8454, 8682, 9020, 9370	740	0.0300139	0.829838	0.00420228	0.0207379	up	101, 10125, 1050, 10636, 1116, 11184, 113, 11314, 120892, 1435, 1436, 1634, 1636, 1844, 1846, 2149, 221472, 2268, 23533, 2357, 26191, 3071, 348, 3606, 3627, 3672, 3937, 4067, 408, 4092, 4616, 5027, 5294, 54757, 54997, 55607, 5600, 5606, 5696, 5698, 5699, 5788, 5880, 595, 633, 6352, 64127, 6556, 6609, 6622, 7010, 7040, 7046, 7099, 7273, 728, 7345, 8651, 894, 9021, 920, 9535, 958, 972, 975, 9770
2	GO:0032946	positive regulation of mononuclear cell proliferation	GOBP	106	-0.10719	0.513684	0.000915	0.0283647	down	3606, 3718, 5588, 5788, 6469, 6693, 683, 6863, 7293, 7535, 923, 942	94	0.146361	0.402696	5.7e-32	4.94e-30	up	10673, 11151, 1435, 1880, 29126, 3071, 3109, 3113, 3115, 3133, 3458, 3559, 3594, 3606, 3718, 3965, 4208, 4773, 51744, 54440, 5788, 6352, 64926, 6504, 6693, 683, 7099, 7292, 729230, 7412, 7535, 80380, 84433, 84868, 916, 920, 923, 942, 952, 958, 972, 975
2	GO:0033674	positive regulation of kinase activity	GOBP	427	-0.063472	0.674048	0.000949	0.0286687	down	107, 113, 116, 1445, 151, 196883, 2013, 2268, 2690, 27040, 283, 284, 2911, 29990, 3082, 339521, 3606, 3937, 4908, 4921, 51738, 5294, 5590, 5618, 5788, 6556, 728, 80310, 8682, 9020, 9370	387	0.0493509	0.735874	4.74e-05	0.000368878	up	101, 10125, 1116, 11184, 113, 11314, 120892, 1435, 1436, 1636, 2149, 221472, 2268, 23533, 2357, 3071, 3606, 3672, 3937, 4067, 408, 4616, 5027, 5294, 54757, 55607, 5600, 5606, 5788, 595, 6352, 64127, 6556, 6622, 7010, 7040, 7046, 7099, 728, 8651, 894, 920, 958, 972, 975, 9770
2	GO:0051347	positive regulation of transferase activity	GOBP	547	-0.0569303	0.702016	0.00100144	0.0299516	down	107, 113, 116, 1445, 151, 196883, 2013, 225689, 2268, 2690, 27040, 283, 284, 2911, 29990, 3082, 339521, 3606, 3937, 4908, 4921, 51738, 5294, 5588, 5590, 5618, 5788, 6556, 728, 80310, 8454, 8682, 9020, 9370	508	0.0379138	0.790081	0.00117166	0.00670383	up	101, 10125, 1116, 11184, 113, 11314, 120892, 1435, 1436, 1636, 2149, 221472, 2268, 23533, 2357, 3071, 3606, 3672, 3937, 4067, 408, 4616, 5027, 5294, 54757, 55607, 5600, 5606, 5696, 5698, 5699, 5788, 595, 6352, 64127, 6556, 6622, 7010, 7040, 7046, 7099, 728, 8651, 894, 920, 958, 972, 975, 9770
2	GO:0050870	positive regulation of T cell activation	GOBP	173	-0.0897598	0.572454	0.0010465	0.0307994	down	1445, 1493, 2534, 2737, 3606, 3718, 5588, 5590, 5777, 5788, 6347, 6469, 6693, 7535, 9020, 921, 923, 942	156	0.136155	0.429064	4.02e-35	3.94e-33	up	101, 10125, 10673, 11151, 1493, 2534, 28755, 29126, 29851, 3071, 3109, 3113, 3115, 3117, 3119, 3122, 3123, 3127, 3133, 3458, 3559, 3575, 3594, 3606, 3718, 3932, 3965, 4067, 51744, 54440, 5788, 6347, 6352, 64127, 64926, 6504, 6693, 7040, 7292, 729230, 7409, 7412, 7535, 80380, 84433, 84868, 8740, 915, 916, 917, 919, 920, 923, 9308, 9402, 942, 972
2	GO:0002819	regulation of adaptive immune response	GOBP	107	-0.105935	0.517707	0.00105746	0.0308376	down	246778, 3440, 3586, 3718, 5588, 5590, 5777, 5788, 6556, 6693, 8741	94	0.111272	0.500819	4.33e-15	1.28e-13	up	10666, 10673, 2207, 3133, 3458, 3575, 3594, 3659, 3718, 4208, 5027, 54440, 567, 5788, 64092, 6504, 6556, 6693, 695, 7040, 718, 7292, 729230, 7454, 84868, 91543, 920, 958, 962
2	GO:0045859	regulation of protein kinase activity	GOBP	619	-0.0534396	0.717411	0.00113411	0.0327024	down	103, 107, 113, 116, 1445, 151, 151242, 196883, 2013, 2268, 2690, 26973, 27040, 283, 284, 2911, 29990, 3082, 339521, 3606, 3937, 4908, 4921, 51738, 5294, 5590, 5618, 57408, 5753, 57689, 5777, 5788, 6556, 7273, 728, 7345, 80310, 8682, 9020, 9370	563	0.0431226	0.764915	6.69e-05	0.000502618	up	101, 10125, 1050, 10636, 1116, 11184, 113, 11314, 120892, 1435, 1436, 1634, 1636, 1844, 1846, 2149, 221472, 2268, 23533, 2357, 26191, 3071, 348, 3606, 3627, 3672, 3937, 4067, 408, 4616, 5027, 5294, 54757, 54997, 55607, 5600, 5606, 5788, 5880, 595, 633, 6352, 64127, 6556, 6609, 6622, 7040, 7046, 7099, 7273, 728, 7345, 8651, 894, 9021, 920, 9535, 958, 972, 975, 9770
2	GO:0043549	regulation of kinase activity	GOBP	662	-0.0517652	0.724915	0.00117133	0.0333598	down	103, 107, 113, 116, 1445, 151, 151242, 196883, 2013, 2268, 2690, 26973, 27040, 283, 284, 2911, 29990, 3082, 339521, 3606, 3937, 4908, 4921, 51738, 5294, 5590, 5618, 57408, 5753, 57689, 5777, 5788, 6556, 7273, 728, 7345, 80310, 8682, 9020, 9370	601	0.0385959	0.786739	0.000367447	0.00236814	up	101, 10125, 1050, 10636, 1116, 11184, 113, 11314, 120892, 1435, 1436, 1634, 1636, 1844, 1846, 2149, 221472, 2268, 23533, 2357, 26191, 3071, 348, 3606, 3627, 3672, 3937, 4067, 408, 4616, 5027, 5294, 54757, 54997, 55607, 5600, 5606, 5788, 5880, 595, 633, 6352, 64127, 6556, 6609, 6622, 7010, 7040, 7046, 7099, 7273, 728, 7345, 8651, 894, 9021, 920, 9535, 958, 972, 975, 9770
2	GO:0002698	negative regulation of immune effector process	GOBP	79	-0.115872	0.486705	0.00119627	0.0337499	down	10225, 114770, 284, 3440, 3586, 3718, 5777, 5788, 6693, 8993	72	0.106298	0.516542	5.47e-11	9.55e-10	up	10225, 11314, 29, 3133, 3162, 3559, 3575, 3718, 3965, 409, 5272, 5788, 6504, 6693, 684, 7040, 710, 7292, 729230, 84868, 8832
2	GO:0014065	phosphatidylinositol 3-kinase signaling	GOBP	147	-0.0942377	0.556744	0.00120955	0.0339365	down	10507, 2268, 2534, 284, 3059, 3082, 3606, 5294, 5777, 80310, 942	111	0.0792573	0.611064	1.74e-06	1.73e-05	up	10125, 10507, 118788, 1634, 2149, 2252, 2268, 23533, 2534, 26051, 3059, 3606, 3932, 50852, 5293, 5294, 5305, 6352, 7010, 7409, 942
2	GO:0032147	activation of protein kinase activity	GOBP	257	-0.0763718	0.622121	0.0012428	0.0343784	down	107, 113, 151, 196883, 2013, 2690, 283, 284, 2911, 29990, 3082, 3606, 4908, 51738, 5590, 5618, 6556, 728, 8682, 9020	232	0.0460298	0.751219	0.00312673	0.0159746	up	101, 1116, 11184, 113, 11314, 120892, 2149, 2357, 3071, 3606, 3672, 408, 4616, 5027, 5600, 5606, 6352, 64127, 6556, 7046, 7099, 728, 8651, 972, 975
2	GO:0032673	regulation of interleukin-4 production	GOBP	20	-0.166861	0.354525	0.00130122	0.0354945	down	5588, 5590, 942	21	0.116033	0.486217	4.82e-06	4.5e-05	up	1051, 3133, 3662, 3965, 54440, 7292, 84868, 916, 9308, 942
2	GO:0001909	leukocyte mediated cytotoxicity	GOBP	69	-0.119684	0.475309	0.00139799	0.0371035	down	2013, 3902, 54210, 5777, 57823, 5788, 5873, 6347, 9437	55	0.129556	0.447027	1.18e-16	3.97e-15	up	10125, 10666, 1075, 11151, 114836, 3002, 3133, 3575, 3594, 3902, 3965, 4068, 409, 5027, 5272, 56253, 567, 57823, 5788, 5873, 6347, 7409, 84868
2	GO:0045580	regulation of T cell differentiation	GOBP	100	-0.106131	0.517079	0.00146759	0.0382614	down	1493, 246778, 2737, 3440, 3606, 3718, 51043, 5590, 6469, 7535, 942, 9580	84	0.104543	0.522205	1.24e-11	2.43e-10	up	101, 10125, 1493, 3071, 3458, 3559, 3575, 3594, 3606, 3659, 3662, 3718, 3965, 54440, 7040, 7292, 7535, 814, 84433, 914, 9308, 942, 972
2	GO:0002708	positive regulation of lymphocyte mediated immunity	GOBP	62	-0.122307	0.467625	0.00166986	0.0422267	down	3902, 5590, 8741	52	0.112454	0.497154	2.14e-10	3.55e-09	up	10125, 10666, 114836, 2207, 3133, 3458, 3594, 3902, 4068, 5027, 54440, 56253, 567, 695, 7040, 718, 7292, 7409, 91543, 958
2	GO:0045860	positive regulation of protein kinase activity	GOBP	402	-0.0619781	0.680335	0.00174434	0.0437346	down	107, 113, 116, 1445, 151, 196883, 2013, 2690, 27040, 283, 284, 2911, 29990, 3082, 339521, 3606, 3937, 4908, 4921, 51738, 5294, 5590, 5618, 5788, 6556, 728, 80310, 8682, 9020, 9370	364	0.0511604	0.727645	3.16e-05	0.000251241	up	101, 10125, 1116, 11184, 113, 11314, 120892, 1435, 1436, 1636, 2149, 221472, 23533, 2357, 3071, 3606, 3672, 3937, 408, 4616, 5027, 5294, 54757, 55607, 5600, 5606, 5788, 595, 6352, 64127, 6556, 6622, 7040, 7046, 7099, 728, 8651, 894, 920, 958, 972, 975, 9770
2	GO:0031294	lymphocyte costimulation	GOBP	60	-0.123065	0.465427	0.00177325	0.0442711	down	1445, 1493, 2534, 5777, 6693, 9020, 921, 942	61	0.142108	0.413479	3.95e-23	2.01e-21	up	10673, 1493, 2534, 28755, 29126, 29851, 3113, 3115, 3117, 3119, 3122, 3123, 3127, 3932, 4067, 6693, 7292, 7409, 80380, 84433, 8740, 915, 916, 917, 919, 920, 9402, 942
2	GO:0031348	negative regulation of defense response	GOBP	127	-0.0964871	0.549015	0.00181644	0.0451581	down	10225, 103, 114899, 116, 1588, 3082, 3586, 4889, 4907, 51738, 5624, 58189, 6693, 8993, 9370	100	0.0812796	0.603433	1.92e-06	1.89e-05	up	10062, 10225, 2113, 284207, 29, 3133, 348, 3559, 3965, 409, 5272, 54, 5734, 5740, 6693, 7010, 710, 7133, 84868, 9021
2	GO:0042267	natural killer cell mediated cytotoxicity	GOBP	46	-0.13188	0.440617	0.00201799	0.0495416	down	3902, 5777, 57823, 5873, 9437	36	0.125153	0.459427	3.01e-11	5.43e-10	up	10125, 10666, 11151, 114836, 3002, 3133, 3902, 3965, 4068, 409, 5272, 56253, 57823, 5873, 7409, 84868
2	GO:0008544	epidermis development	GOBP	255	0.0633998	1.48291	0.000246	0.0104131	up	10626, 117531, 125981, 1308, 1638, 1775, 1999, 23086, 23254, 23581, 2709, 3852, 3866, 3909, 3914, 4097, 5048, 54206, 5650, 574414, 79755, 8202, 836, 84518, 9333	205	-0.145648	2.47229	0.00101986	0.00593433	down	26154, 388697, 6698, 6699, 6707, 8549
2	GO:0022617	extracellular matrix disassembly	GOBP	77	0.086118	1.70777	0.000156	0.00783756	up	176, 1803, 2113, 2191, 3818, 3909, 3914, 4312, 4321, 4322, 4323, 5650, 682, 780	62	0.0910326	0.567944	2.78e-06	2.68e-05	up	101, 1471, 1520, 1634, 2113, 2200, 2201, 2335, 3936, 4312, 4313, 4318, 4321, 5045, 6696, 7040, 7076, 7077
2	GO:0043062	extracellular structure organization	GOBP	290	0.0612768	1.46347	0.000237	0.0102177	up	1297, 1307, 150356, 176, 1803, 1834, 1999, 2022, 2113, 2191, 2331, 323, 3371, 3381, 3384, 3691, 3694, 3818, 3909, 3913, 3914, 4016, 4088, 4312, 4321, 4322, 4323, 4586, 4629, 5175, 56155, 5650, 682, 7148, 7373, 780	247	0.0663314	0.662176	3.38e-07	3.85e-06	up	101, 10631, 1277, 1278, 1281, 1291, 1292, 1293, 1462, 1471, 1490, 1520, 1545, 1634, 2022, 2113, 2200, 2201, 23213, 2335, 3672, 3676, 3682, 3683, 3687, 3689, 3695, 3936, 4015, 4312, 4313, 4318, 4321, 5045, 5175, 55959, 633, 64094, 6622, 6678, 6696, 7040, 7046, 7076, 7077, 7412, 83716, 948, 9509, 9806
2	GO:0030198	extracellular matrix organization	GOBP	289	0.0596599	1.44884	0.000395	0.0152151	up	1297, 1307, 150356, 176, 1803, 1834, 1999, 2022, 2113, 2191, 2331, 323, 3371, 3381, 3384, 3691, 3694, 3818, 3909, 3913, 3914, 4016, 4088, 4312, 4321, 4322, 4323, 4586, 4629, 5175, 5650, 682, 7148, 7373, 780	247	0.0663314	0.662176	3.38e-07	3.85e-06	up	101, 10631, 1277, 1278, 1281, 1291, 1292, 1293, 1462, 1471, 1490, 1520, 1545, 1634, 2022, 2113, 2200, 2201, 23213, 2335, 3672, 3676, 3682, 3683, 3687, 3689, 3695, 3936, 4015, 4312, 4313, 4318, 4321, 5045, 5175, 55959, 633, 64094, 6622, 6678, 6696, 7040, 7046, 7076, 7077, 7412, 83716, 948, 9509, 9806
3	GO:0002250	adaptive immune response	GOBP	272	-0.0539653	0.715071	0.000345	0.0144153	down	10288, 10563, 114548, 1445, 2185, 2207, 220972, 2534, 27040, 3440, 3606, 3635, 3662, 3702, 4049, 4067, 5590, 57823, 5873, 6095, 64005, 6693, 7099, 717, 725, 7294, 83700, 84174, 89857, 923, 9245, 940, 941, 942	239	0.029434	0.832834	0.000481234	0.0156931	up	10563, 11035, 115650, 1191, 1512, 1604, 23180, 27074, 28442, 3426, 3493, 3507, 3538, 3606, 4067, 4068, 4208, 51311, 54440, 5580, 6095, 6693, 7040, 710, 713, 718, 730, 83700, 90865, 920, 941
3	GO:0014068	positive regulation of phosphatidylinositol 3-kinase signaling	GOBP	58	-0.0767074	0.620825	0.0010943	0.031148	down	10507, 1440, 2268, 2322, 2534, 2852, 3059, 3082, 3606, 7010, 80310, 940	49	0.035799	0.800534	0.00174597	0.0437336	up	1634, 284, 3082, 3606, 3791, 3815, 5364, 5649, 6403, 7010, 80310
3	GO:0006869	lipid transport	GOBP	264	-0.0493008	0.736103	0.00182101	0.0422372	down	10351, 1071, 10998, 114879, 116519, 121601, 1376, 1394, 208, 2168, 2180, 26031, 30814, 345274, 346, 388323, 5020, 51454, 51738, 5243, 53919, 5406, 57194, 624, 6256, 6469, 6863, 9370	204	0.0330586	0.814284	7.28e-05	0.0034007	up	10349, 10350, 10351, 10396, 1080, 1119, 11309, 1191, 124976, 134429, 154664, 1636, 21, 2180, 23250, 23460, 255189, 28232, 338440, 347, 3690, 3949, 4035, 51454, 5243, 5468, 5580, 653509, 654, 6721, 81575, 8322, 84879, 857, 948, 949
3	GO:0048871	multicellular organismal homeostasis	GOBP	277	-0.0480733	0.74174	0.0020994	0.0451447	down	113, 1364, 1445, 18, 1910, 196883, 2185, 239, 272, 29123, 358, 359, 3635, 4159, 4160, 4588, 4692, 4760, 51738, 5284, 53832, 54, 54360, 57817, 6338, 63978, 65217, 6714, 7099, 7879, 84059, 94137	209	0.0314055	0.822693	0.000203	0.00842043	up	109, 1364, 1512, 1513, 1901, 1910, 196883, 2034, 2308, 29123, 30061, 3493, 358, 360, 3690, 4692, 51208, 5166, 5284, 54, 54440, 6337, 654, 760, 79888, 8013, 8692, 9079, 947, 9476, 948, 952, 9696
3	GO:0008015	blood circulation	GOBP	416	-0.0416394	0.771999	0.00238816	0.0491979	down	10371, 10768, 11156, 1131, 116, 150, 151, 1674, 18, 1910, 2035, 2257, 23576, 239, 2702, 2852, 29119, 3350, 3351, 3753, 3768, 3770, 4159, 4223, 4524, 4607, 477, 486, 5020, 5144, 5348, 56998, 57057, 5724, 624, 6271, 6714, 6863, 7010, 7026, 786, 844, 9370, 9759	290	0.0270448	0.845292	0.00118555	0.0325243	up	10060, 10371, 1278, 1285, 1359, 1636, 1839, 1910, 2006, 2028, 2034, 2313, 23171, 2548, 2702, 284, 2982, 3043, 367, 3764, 4311, 4881, 489, 4973, 5139, 5468, 55636, 6196, 6387, 6505, 6532, 6720, 6909, 7010, 7026, 7040, 710, 776, 80005, 84525, 857, 9254, 9353, 94, 947, 952
3	GO:0044265	cellular macromolecule catabolic process	GOBP	777	0.0888333	1.73683	4.58e-09	9e-06	up	10585, 117584, 1522, 2272, 23624, 23640, 29128, 302, 3326, 392360, 51160, 51528, 54894, 5527, 55666, 6037, 6223, 64282, 7128, 7316, 83590, 85456, 863, 9098, 9112	820	-0.055226	1.40946	0.000460547	0.015406	down	115209, 130888, 1677, 1975, 22954, 246184, 6128, 6141, 6155, 6160, 6161, 6164, 6165, 6167, 6168, 6170, 6188, 6191, 6194, 6202, 6208, 6222, 6229, 6233, 664, 84708, 9098, 9349, 9572
3	GO:0034660	ncRNA metabolic process	GOBP	447	0.102167	1.88689	8.72e-08	4.67e-05	up	2972, 3265, 51547, 55687, 6223, 64282, 8812	487	-0.14566	2.47247	3.99e-13	1.03e-10	down	1022, 25973, 5464, 6128, 6141, 6155, 6160, 6161, 6164, 6165, 6167, 6168, 6170, 6188, 6191, 6194, 6202, 6208, 6222, 6229, 6233, 7737, 79863, 9349
3	GO:0006396	RNA processing	GOBP	726	0.0785757	1.62957	4.58e-07	0.000162	up	22826, 51755, 55687, 6223, 64282	782	-0.102396	1.88957	1.2e-09	1.94e-07	down	1022, 165545, 1993, 5295, 55954, 6128, 6141, 6155, 6160, 6161, 6164, 6165, 6167, 6168, 6170, 6188, 6191, 6194, 6202, 6208, 6222, 6229, 6233, 7737, 79863, 9349
3	GO:0022613	ribonucleoprotein complex biogenesis	GOBP	357	0.102609	1.89208	1.08e-06	0.000283	up	6223, 64282, 7514	410	-0.168594	2.85121	1.37e-15	5.08e-13	down	1975, 6128, 6141, 6155, 6160, 6161, 6164, 6165, 6167, 6168, 6170, 6188, 6191, 6194, 6202, 6208, 6222, 6229, 6233, 64979, 79863, 9349
3	GO:0034470	ncRNA processing	GOBP	309	0.105513	1.92653	2.33e-06	0.000421	up	55687, 6223, 64282	357	-0.159885	2.701	5.44e-13	1.34e-10	down	6128, 6141, 6155, 6160, 6161, 6164, 6165, 6167, 6168, 6170, 6188, 6191, 6194, 6202, 6208, 6222, 6229, 6233, 7737, 79863, 9349
3	GO:0042254	ribosome biogenesis	GOBP	244	0.11307	2.01917	3.89e-06	0.000548	up	6223, 64282, 7514	288	-0.191602	3.28949	1.89e-16	1.09e-13	down	6128, 6141, 6155, 6160, 6161, 6164, 6165, 6167, 6168, 6170, 6188, 6191, 6194, 6202, 6208, 6222, 6229, 6233, 64979, 79863, 9349
3	GO:0006364	rRNA processing	GOBP	198	0.112854	2.01646	2.72e-05	0.00232476	up	6223, 64282	238	-0.197198	3.40591	9.08e-16	3.62e-13	down	6128, 6141, 6155, 6160, 6161, 6164, 6165, 6167, 6168, 6170, 6188, 6191, 6194, 6202, 6208, 6222, 6229, 6233, 79863, 9349
3	GO:0045333	cellular respiration	GOBP	139	0.127216	2.20472	2.86e-05	0.0023757	up	3418, 4698, 4709, 4718, 4720, 4986, 63976, 863	143	-0.117961	2.08149	0.000554132	0.017001	down	664
3	GO:0034622	cellular macromolecular complex assembly	GOBP	769	0.0627881	1.47728	3.11e-05	0.00247407	up	10788, 10810, 136319, 1535, 1616, 22919, 23149, 4091, 4698, 4709, 4718, 4720, 51364, 6046, 6223, 7316, 79778, 80152	757	-0.0567075	1.4225	0.00054355	0.0169778	down	1022, 10333, 11144, 1410, 1975, 56937, 6128, 6188, 6208, 6233, 89780
3	GO:0016072	rRNA metabolic process	GOBP	203	0.110507	1.98726	3.57e-05	0.00276419	up	6223, 64282	241	-0.196874	3.39906	8.09e-16	3.49e-13	down	6128, 6141, 6155, 6160, 6161, 6164, 6165, 6167, 6168, 6170, 6188, 6191, 6194, 6202, 6208, 6222, 6229, 6233, 79863, 9349
3	GO:0016071	mRNA metabolic process	GOBP	534	0.0733733	1.57773	4.06e-05	0.00300294	up	22826, 51755, 6223, 64282, 85456	562	-0.113119	2.01979	3.91e-09	5.97e-07	down	1022, 165545, 1975, 1993, 55954, 6128, 6141, 6155, 6160, 6161, 6164, 6165, 6167, 6168, 6170, 6188, 6191, 6194, 6202, 6208, 6222, 6229, 6233, 7737, 9349
3	GO:0000956	nuclear-transcribed mRNA catabolic process	GOBP	161	0.108887	1.96736	0.000263	0.0122761	up	6223, 64282, 85456	180	-0.204794	3.57054	9.29e-15	3.21e-12	down	1975, 6128, 6141, 6155, 6160, 6161, 6164, 6165, 6167, 6168, 6170, 6188, 6191, 6194, 6202, 6208, 6222, 6229, 6233, 9349
3	GO:0006402	mRNA catabolic process	GOBP	175	0.105443	1.92569	0.000267	0.0122814	up	6223, 64282, 85456	192	-0.193396	3.32636	1.67e-13	4.81e-11	down	1975, 6128, 6141, 6155, 6160, 6161, 6164, 6165, 6167, 6168, 6170, 6188, 6191, 6194, 6202, 6208, 6222, 6229, 6233, 9349
3	GO:0034655	nucleobase-containing compound catabolic process	GOBP	300	0.082147	1.66614	0.000417	0.0163902	up	151531, 23583, 4245, 6037, 6223, 64282, 85456, 956	307	-0.136184	2.33108	1.27e-08	1.68e-06	down	1677, 1975, 55190, 6128, 6141, 6155, 6160, 6161, 6164, 6165, 6167, 6168, 6170, 6188, 6191, 6194, 6202, 6208, 6222, 6229, 6233, 9349
3	GO:0006518	peptide metabolic process	GOBP	665	0.0558295	1.41476	0.000495	0.0183451	up	10644, 124975, 136319, 1522, 165, 23549, 327, 5046, 54460, 6150, 6223, 7124	646	-0.0965769	1.82246	1.06e-07	1.1e-05	down	158078, 1915, 1975, 2597, 25973, 3673, 3872, 5464, 6128, 6141, 6155, 6160, 6161, 6164, 6165, 6167, 6168, 6170, 6188, 6191, 6194, 6202, 6208, 6222, 6229, 6233, 64979, 9349
3	GO:0006412	translation	GOBP	537	0.0609244	1.46027	0.000608	0.0214659	up	10644, 136319, 327, 54460, 6150, 6223, 7124	540	-0.14156	2.41027	2.82e-13	7.71e-11	down	158078, 1915, 1975, 2597, 25973, 3673, 3872, 5464, 6128, 6141, 6155, 6160, 6161, 6164, 6165, 6167, 6168, 6170, 6188, 6191, 6194, 6202, 6208, 6222, 6229, 6233, 64979, 9349
3	GO:0043043	peptide biosynthetic process	GOBP	558	0.0589863	1.44279	0.000718	0.0234912	up	10644, 124975, 136319, 327, 54460, 6150, 6223, 7124	559	-0.136607	2.33721	1.02e-12	2.29e-10	down	158078, 1915, 1975, 2597, 25973, 3673, 3872, 5464, 6128, 6141, 6155, 6160, 6161, 6164, 6165, 6167, 6168, 6170, 6188, 6191, 6194, 6202, 6208, 6222, 6229, 6233, 64979, 9349
3	GO:0006401	RNA catabolic process	GOBP	200	0.0936174	1.78925	0.000751	0.0242969	up	6037, 6223, 64282, 85456	214	-0.183077	3.11974	9.57e-13	2.25e-10	down	1975, 6128, 6141, 6155, 6160, 6161, 6164, 6165, 6167, 6168, 6170, 6188, 6191, 6194, 6202, 6208, 6222, 6229, 6233, 9349
3	GO:0006886	intracellular protein transport	GOBP	854	0.0467749	1.33735	0.000924	0.0280504	up	129049, 147906, 161291, 161514, 2149, 2849, 29886, 302, 3326, 4795, 51160, 51561, 54469, 5495, 5530, 55666, 55929, 6223, 6425, 64901, 7124, 7514, 79778, 8445, 84875	850	-0.0498263	1.36295	0.00114893	0.0316873	down	129049, 23114, 23480, 26520, 2810, 286, 30818, 3553, 4601, 4604, 4856, 5295, 604, 6128, 6141, 6155, 6160, 6161, 6164, 6165, 6167, 6168, 6170, 6188, 6191, 6194, 6202, 6208, 6222, 6229, 6233, 63910, 7784, 79628, 8218, 89780, 9145, 9349
3	GO:1902582	single-organism intracellular transport	GOBP	590	0.0552408	1.40959	0.0011108	0.031315	up	147700, 147906, 2149, 23224, 26119, 302, 3326, 4744, 4795, 50487, 51561, 5495, 5530, 55929, 6223, 6425, 64901, 7124, 81, 8445, 84875, 8673, 89941	582	-0.0711177	1.55577	0.000158097	0.00684217	down	11314, 22920, 23114, 26520, 286, 3553, 4601, 4856, 5295, 604, 6128, 6141, 6155, 6160, 6161, 6164, 6165, 6167, 6168, 6170, 6188, 6191, 6194, 6202, 6208, 6222, 6229, 6233, 89780, 9349
3	GO:0072594	establishment of protein localization to organelle	GOBP	536	0.0575334	1.42982	0.00119211	0.0320727	up	147906, 2149, 26262, 2849, 3326, 4795, 51160, 51561, 54469, 5495, 5530, 55929, 6223, 6425, 64901, 7124, 7128, 79778, 8445, 84875	542	-0.0779978	1.62373	6.42e-05	0.00311129	down	23480, 26520, 2810, 3553, 4601, 4604, 4856, 5295, 604, 6128, 6141, 6155, 6160, 6161, 6164, 6165, 6167, 6168, 6170, 6188, 6191, 6194, 6202, 6208, 6222, 6229, 6233, 63910, 8626, 89780, 9349
3	GO:0044270	cellular nitrogen compound catabolic process	GOBP	331	0.0710712	1.55532	0.00147734	0.0364206	up	151531, 23583, 29958, 4245, 6037, 6223, 64282, 85456, 956	329	-0.133133	2.28729	1.25e-08	1.68e-06	down	1677, 1975, 55190, 6128, 6141, 6155, 6160, 6161, 6164, 6165, 6167, 6168, 6170, 6188, 6191, 6194, 6202, 6208, 6222, 6229, 6233, 9349
3	GO:0043603	cellular amide metabolic process	GOBP	783	0.0462165	1.33271	0.00165226	0.039898	up	10644, 124975, 136319, 1522, 165, 23549, 25902, 327, 5046, 54460, 55512, 6150, 6223, 7124	733	-0.0822895	1.66762	1.55e-06	0.000141282	down	158078, 1915, 1975, 2597, 25973, 2760, 3673, 3872, 445, 5223, 5464, 6128, 6141, 6155, 6160, 6161, 6164, 6165, 6167, 6168, 6170, 6188, 6191, 6194, 6202, 6208, 6222, 6229, 6233, 6472, 64979, 9349
3	GO:0046700	heterocycle catabolic process	GOBP	325	0.0703987	1.54883	0.00180054	0.0419319	up	151531, 23583, 4245, 6037, 6223, 64282, 85456, 956	325	-0.133363	2.29056	1.37e-08	1.73e-06	down	1677, 1975, 55190, 6128, 6141, 6155, 6160, 6161, 6164, 6165, 6167, 6168, 6170, 6188, 6191, 6194, 6202, 6208, 6222, 6229, 6233, 9349
3	GO:0070972	protein localization to endoplasmic reticulum	GOBP	101	0.113884	2.02941	0.00187637	0.0428075	up	6223	116	-0.258569	4.98734	1.25e-19	1.3e-16	down	23480, 6128, 6141, 6155, 6160, 6161, 6164, 6165, 6167, 6168, 6170, 6188, 6191, 6194, 6202, 6208, 6222, 6229, 6233, 9349
3	GO:0045047	protein targeting to ER	GOBP	78	0.122542	2.1416	0.00235077	0.0487701	up	6223	95	-0.283359	5.81806	9.72e-22	1.77e-18	down	23480, 6128, 6141, 6155, 6160, 6161, 6164, 6165, 6167, 6168, 6170, 6188, 6191, 6194, 6202, 6208, 6222, 6229, 6233, 9349
4	hsa04976	Bile secretion	KEGG	60	-0.133945	0.434996	1.98e-05	0.00139593	down	109, 2052, 2778, 343, 361, 477, 57552, 6256, 8431, 8647, 9376	38	-0.0766506	1.61019	0.00208435	0.0178907	down	113, 361, 366, 57552, 6256, 760, 8714, 9429
4	hsa00982	Drug metabolism - cytochrome P450	KEGG	38	-0.123872	0.463097	0.00196373	0.0369717	down	1544, 1562, 1571, 218, 2326	29	-0.0791492	1.63539	0.00365145	0.0278592	down	125, 221, 2326, 2327, 316, 4128, 4129
4	hsa04610	Complement and coagulation cascades	KEGG	54	-0.107874	0.511505	0.00309393	0.0381012	down	2153, 2160, 3053, 4153, 5345, 624, 713, 717, 725, 732	40	-0.111628	2.00115	3.62e-09	1.86e-07	down	1378, 1604, 1675, 2, 2162, 5265, 5329, 5627, 7056, 710, 712, 713, 714, 717, 719, 728, 730
4	hsa00350	Tyrosine metabolism	KEGG	35	-0.123051	0.465468	0.00317165	0.0381012	down	1312, 1644, 218, 3242	24	-0.0813585	1.658	0.00483744	0.0302613	down	125, 221, 316, 4128, 4129, 8639
4	GO:0006805	xenobiotic metabolic process	GOBP	67	-0.108749	0.508734	6.73e-07	6.1e-05	down	116285, 1544, 1562, 1571, 1800, 2052, 218, 2180, 2326, 4025, 54905, 57552, 91703	46	-0.0994811	1.85565	7.98e-08	2.16e-06	down	1066, 2180, 2326, 2327, 57552, 6817, 8639
4	GO:0015718	monocarboxylic acid transport	GOBP	115	-0.095621	0.551978	7.1e-07	6.34e-05	down	10499, 2180, 23539, 255189, 29803, 301, 31, 345274, 391013, 5020, 5205, 5320, 5465, 5468, 624, 6256, 8529, 8647, 8884, 9120, 9123	86	-0.0804086	1.64824	6.47e-06	0.000101673	down	11309, 1636, 2180, 255189, 301, 348, 366, 5027, 5467, 5468, 6256, 7057, 8714, 9120, 9121
4	GO:0071466	cellular response to xenobiotic stimulus	GOBP	71	-0.105133	0.520294	1.55e-06	0.000123	down	116285, 1544, 1562, 1571, 1800, 2052, 218, 2180, 2326, 4025, 54905, 57552, 91703	49	-0.0965162	1.82177	2.25e-07	5.45e-06	down	1066, 2180, 2326, 2327, 57552, 6817, 8639
4	GO:0042742	defense response to bacterium	GOBP	174	-0.0835313	0.595047	1.77e-06	0.000135	down	10417, 10578, 11005, 131375, 2220, 2268, 245937, 27086, 29102, 338322, 4025, 4057, 4153, 5320, 54, 57115, 57402, 57817, 6279, 6280, 64127, 646627, 6556, 6693, 7124, 84659, 90070, 948	126	-0.0983176	1.84228	1.92e-12	1.89e-10	down	1051, 1755, 2207, 2268, 26253, 28442, 306, 3140, 3240, 3394, 3507, 4069, 5027, 5225, 54, 54210, 58484, 6279, 6280, 6403, 64170, 6556, 6590, 6693, 7099, 728, 84868, 920, 9466, 948
4	GO:0006968	cellular defense response	GOBP	47	-0.110049	0.50464	8.38e-06	0.000506	down	10578, 1234, 1235, 135, 3579, 3812, 51473, 6693, 7305, 7369, 8808, 922, 930	35	-0.096234	1.81858	5.18e-06	8.5e-05	down	4332, 4688, 653361, 6693, 728, 7305
4	GO:0009410	response to xenobiotic stimulus	GOBP	76	-0.0987771	0.541257	8.41e-06	0.000506	down	116285, 1544, 1562, 1571, 1800, 2052, 218, 2180, 2326, 4025, 54905, 57552, 91703	55	-0.0900817	1.75036	2.28e-06	4.26e-05	down	1066, 2180, 2326, 2327, 57552, 6817, 8639
4	GO:0007606	sensory perception of chemical stimulus	GOBP	203	-0.0741394	0.630812	1.65e-05	0.000834	down	109, 119687, 127534, 132112, 138805, 144125, 219956, 255022, 26538, 26658, 2778, 341276, 390059, 392391, 393046, 4025, 5024, 6337, 8195, 948	34	-0.0926081	1.77806	3.17e-05	0.000394206	down	123041, 5330, 6337, 6338, 6340, 728, 948
4	GO:0006954	inflammatory response	GOBP	542	-0.0528377	0.7201	2.01e-05	0.000983	down	100137049, 1233, 1234, 1235, 1241, 135, 1436, 146433, 153090, 1588, 1903, 197, 1999, 2099, 23476, 27086, 2852, 29102, 301, 3082, 3340, 335, 345611, 3579, 3604, 3694, 4067, 4088, 4153, 4973, 5138, 5176, 5320, 5345, 54, 5465, 5468, 5724, 57817, 59082, 624, 6279, 6280, 6346, 6367, 63940, 6401, 64127, 6556, 658, 6693, 7124, 717, 725, 732, 7784, 7850, 79931, 8620, 8808, 8876, 90, 922, 9370, 9447, 9759	451	-0.102754	1.89378	3.91e-21	1.28e-18	down	10062, 10203, 1051, 1116, 11343, 118788, 1230, 1378, 1436, 150372, 1536, 1604, 177, 199, 2, 201294, 2206, 2207, 2335, 2353, 2357, 2358, 2359, 240, 26471, 284207, 29, 2920, 2921, 301, 3055, 316, 3162, 3240, 3373, 348, 3683, 3689, 3988, 4023, 4069, 4973, 5008, 5023, 5027, 51284, 51311, 5265, 54, 5467, 5468, 558, 5587, 5590, 5627, 5724, 5740, 58484, 6279, 6280, 6362, 6387, 6403, 6556, 6614, 6693, 69…
4	GO:0006869	lipid transport	GOBP	264	-0.0650493	0.667473	5.3e-05	0.00226333	down	10350, 10499, 114876, 114879, 114880, 114897, 21, 2180, 23460, 255189, 29803, 29881, 301, 31, 335, 345, 345274, 3624, 391013, 4018, 5020, 50636, 5205, 5320, 5465, 5468, 5727, 624, 6256, 8529, 8647, 9370, 948, 9619, 9885	214	-0.0925322	1.77722	2.1e-13	2.61e-11	down	10062, 10351, 1066, 11309, 1636, 21, 2180, 23250, 255189, 2760, 301, 341, 348, 3624, 366, 4035, 4481, 5027, 5360, 5467, 5468, 55911, 5660, 57194, 58488, 5950, 6256, 653509, 6646, 7057, 8714, 948, 9619
4	GO:0050702	interleukin-1 beta secretion	GOBP	29	-0.114242	0.491659	7.05e-05	0.00289771	down	27086, 335, 64127, 9447, 948	28	-0.0803608	1.64775	0.00454996	0.024061	down	5027, 58484, 7099, 948
4	GO:0010876	lipid localization	GOBP	291	-0.0614713	0.682481	8.85e-05	0.00349996	down	10350, 10499, 114876, 114879, 114880, 114897, 21, 2180, 23460, 255189, 29803, 29881, 301, 31, 335, 345, 345274, 3624, 391013, 4018, 5020, 50636, 5205, 5320, 5465, 5468, 5727, 624, 6256, 7124, 8529, 8647, 9370, 948, 9619, 9885	239	-0.0895919	1.74504	4.99e-13	5.8e-11	down	10062, 10351, 1066, 11309, 128486, 1636, 21, 2180, 23250, 255189, 2760, 301, 3074, 341, 348, 3624, 366, 4023, 4035, 4481, 5027, 5360, 5467, 5468, 55911, 5660, 57194, 58488, 5950, 6256, 653509, 6646, 7057, 8714, 948, 9619
4	GO:2000147	positive regulation of cell motility	GOBP	342	-0.056569	0.703594	0.00015	0.00534488	down	10507, 10795, 10911, 1235, 1240, 1436, 153090, 2039, 2246, 2268, 27086, 2852, 286077, 2886, 3082, 338879, 3579, 4067, 4088, 4638, 4653, 5159, 54437, 5629, 57111, 5724, 57402, 5747, 57715, 63940, 6405, 64218, 6997, 7074, 7124, 7429, 7784, 80031, 8874, 90, 91, 9647, 9759	316	-0.0566814	1.42227	3.33e-05	0.000409434	down	10501, 10512, 1230, 1240, 1436, 147372, 152007, 1601, 1839, 199, 2268, 23328, 2335, 284, 2920, 2921, 306, 3071, 3373, 3678, 3725, 375611, 388, 3958, 4680, 5581, 5587, 5649, 5724, 57343, 58191, 6387, 6403, 6546, 6714, 7040, 7048, 7057, 7130, 719, 728, 7869, 83706, 8829, 9564, 9806
4	GO:0050727	regulation of inflammatory response	GOBP	250	-0.0628132	0.676813	0.000162	0.00559893	down	1588, 197, 2099, 23476, 27086, 2852, 29102, 301, 3082, 335, 4067, 4088, 5138, 5176, 5320, 54, 5465, 5468, 6279, 6280, 6346, 63940, 6401, 64127, 6693, 7124, 717, 725, 732, 7784, 7850, 8808, 9370	206	-0.0775922	1.61964	1.18e-08	3.93e-07	down	10062, 10203, 11343, 118788, 1378, 1604, 177, 2, 2207, 284207, 29, 301, 3055, 348, 4023, 5008, 51284, 54, 5467, 5468, 5627, 5740, 6279, 6280, 6362, 6693, 695, 7052, 7099, 710, 7130, 717, 719, 728, 730, 79626, 80381, 9021, 9314
4	GO:0030335	positive regulation of cell migration	GOBP	332	-0.0565685	0.703596	0.000182	0.00606313	down	10507, 10795, 10911, 1235, 1240, 1436, 153090, 2039, 2246, 2268, 27086, 2852, 286077, 2886, 3082, 3579, 4067, 4088, 4638, 4653, 5159, 54437, 5629, 57111, 5724, 57402, 5747, 57715, 63940, 6405, 64218, 6997, 7074, 7124, 7429, 7784, 80031, 8874, 90, 91, 9647, 9759	308	-0.0565297	1.42093	4.21e-05	0.000498742	down	10501, 10512, 1230, 1240, 1436, 147372, 152007, 1601, 1839, 199, 2268, 23328, 2335, 284, 2920, 2921, 306, 3071, 3373, 3678, 3725, 388, 3958, 4680, 5581, 5587, 5649, 5724, 57343, 58191, 6387, 6403, 6546, 6714, 7040, 7048, 7057, 7130, 719, 728, 7869, 83706, 8829, 9564
4	GO:0030104	water homeostasis	GOBP	60	-0.0939703	0.55767	0.000195	0.00644303	down	109, 1364, 23327, 242, 2810, 343, 359, 361, 6337, 8529	45	-0.0827931	1.67285	0.00021471	0.00197352	down	113, 361, 366, 6337, 6338, 6340
4	GO:0051272	positive regulation of cellular component movement	GOBP	352	-0.0544784	0.712795	0.000245	0.00775634	down	10507, 10795, 10911, 1235, 1240, 1436, 153090, 2039, 2246, 2268, 27086, 2852, 286077, 2886, 3082, 338879, 3579, 4067, 4088, 4638, 4653, 5159, 54437, 5629, 57111, 5724, 57402, 5747, 57715, 63940, 6405, 64218, 6997, 7074, 7124, 7429, 7784, 80031, 8874, 90, 91, 9647, 9759	323	-0.0548974	1.40659	6.45e-05	0.000702768	down	10501, 10512, 1230, 1240, 1436, 147372, 152007, 1601, 1839, 199, 2268, 23328, 2335, 284, 2920, 2921, 306, 3071, 3373, 3678, 3725, 375611, 388, 3958, 4680, 5581, 5587, 5649, 5724, 57343, 58191, 6387, 6403, 6546, 6714, 7040, 7048, 7057, 7130, 719, 728, 7869, 83706, 8829, 9564, 9806
4	GO:0008202	steroid metabolic process	GOBP	216	-0.0636659	0.673237	0.000317	0.00962267	down	10170, 114876, 114879, 1544, 1571, 1583, 1588, 1727, 2246, 23541, 29881, 3292, 3293, 335, 4041, 5205, 55809, 5629, 6256, 7124, 8431, 8647, 93517, 9619	175	-0.0618988	1.46914	0.000148634	0.0014449	down	10170, 10449, 1066, 1718, 231, 27122, 29842, 3290, 33, 341, 348, 4036, 51171, 5467, 55911, 5641, 6256, 653, 6646, 6817, 847, 8630, 8644, 9619
4	GO:0040017	positive regulation of locomotion	GOBP	354	-0.0530713	0.719055	0.000368	0.010885	down	10507, 10795, 10911, 1233, 1235, 1240, 1436, 153090, 2039, 2246, 2268, 27086, 2852, 286077, 2886, 3082, 338879, 3579, 4067, 4088, 4638, 4653, 5159, 54437, 5629, 57111, 5724, 57402, 5747, 57715, 63940, 6405, 64218, 6997, 7074, 7124, 7429, 7784, 80031, 8874, 90, 91, 9647, 9759	323	-0.0598639	1.45068	6.11e-06	9.69e-05	down	10501, 10512, 1230, 1240, 1436, 147372, 152007, 1601, 177, 1839, 199, 2268, 23328, 2335, 284, 2920, 2921, 306, 3071, 3373, 3678, 3725, 375611, 388, 3958, 4680, 5581, 5587, 5649, 5724, 57343, 58191, 6387, 6403, 6546, 6714, 7040, 7048, 7057, 7130, 719, 728, 7869, 83706, 8829, 9564, 9806
4	GO:0048660	regulation of smooth muscle cell proliferation	GOBP	95	-0.0810339	0.604355	0.00038	0.0111455	down	1312, 27086, 2852, 5159, 5345, 5468, 5724, 65009, 657, 7124, 9370, 9759	88	-0.0632546	1.48157	0.00307018	0.0175295	down	10203, 1839, 199, 231, 3162, 3725, 5467, 5468, 5724, 7048, 7052, 7057, 9314
4	GO:0048659	smooth muscle cell proliferation	GOBP	97	-0.079621	0.609685	0.000485	0.0136054	down	1312, 27086, 2852, 5159, 5345, 5468, 5724, 65009, 657, 7124, 9370, 9759	90	-0.060223	1.45392	0.00605168	0.0301708	down	10203, 1839, 199, 231, 3162, 3725, 5467, 5468, 5724, 7048, 7052, 7057, 9314
4	GO:0015908	fatty acid transport	GOBP	73	-0.0858582	0.586504	0.000503	0.0139931	down	2180, 255189, 29803, 301, 31, 391013, 5020, 5320, 5465, 5468, 624, 8529	57	-0.0793413	1.63734	0.000178026	0.00169286	down	1636, 2180, 255189, 301, 348, 5027, 5467, 5468, 7057
4	GO:0015711	organic anion transport	GOBP	279	-0.0561617	0.705377	0.000594	0.0158452	down	10499, 115019, 116085, 189, 2180, 23539, 255189, 285641, 29803, 301, 31, 320, 345274, 391013, 440044, 477, 5020, 5205, 5320, 5465, 5468, 624, 6256, 63027, 6512, 6521, 6539, 768, 83959, 8497, 8529, 85320, 8647, 8864, 8884, 9120, 9123, 9376, 9498, 9962, 9963	189	-0.0673163	1.51944	8.19e-06	0.000122663	down	11309, 124935, 1636, 2180, 23428, 255189, 26503, 284129, 301, 3043, 348, 353189, 366, 375611, 5027, 5467, 5468, 6256, 6507, 6539, 6573, 7057, 7439, 760, 8714, 9056, 9120, 9121, 9498
4	GO:0006066	alcohol metabolic process	GOBP	236	-0.0587615	0.694072	0.000741	0.0187278	down	10170, 114876, 114879, 117283, 122618, 145226, 1583, 1727, 2246, 23541, 2820, 2852, 29881, 335, 3628, 3631, 4041, 55586, 55809, 55902, 5724, 6256, 7124, 80168, 8431, 8818, 9619	213	-0.0587931	1.44106	0.000158131	0.00152026	down	10170, 10449, 1066, 125, 1718, 217, 221, 231, 33, 341, 348, 3705, 5330, 5332, 5467, 55911, 5724, 5950, 6256, 6646, 847, 8644, 9619
4	GO:0007159	leukocyte cell-cell adhesion	GOBP	402	-0.0475444	0.744182	0.000933	0.0225254	down	10507, 11005, 122706, 1235, 1445, 257101, 27086, 27240, 29102, 29851, 301, 399, 4067, 4088, 5465, 55636, 55824, 56477, 5724, 6279, 6280, 6401, 64127, 64218, 6556, 6693, 7124, 7369, 7784, 79109, 79865, 80380, 84433, 8808, 8876, 921, 9306, 9402, 9580, 977	389	-0.0693858	1.53911	4.35e-09	1.7e-07	down	1051, 11326, 1604, 177, 1794, 1803, 199, 2207, 2615, 26253, 283234, 301, 3071, 3113, 3115, 3117, 3118, 3119, 3120, 3122, 3123, 3127, 3594, 3678, 3683, 3689, 3955, 3958, 5027, 54440, 5590, 5724, 5777, 5914, 6279, 6280, 6387, 6403, 6556, 6693, 6714, 6793, 7037, 7040, 7048, 7454, 79626, 80381, 81704, 83706, 84868, 920, 9314, 960, 977, 9935
4	GO:0051346	negative regulation of hydrolase activity	GOBP	312	-0.0520781	0.723507	0.001	0.0237531	down	10507, 11005, 117166, 140870, 140902, 144568, 153090, 1800, 197, 23677, 27151, 280664, 2810, 29855, 301, 3053, 3082, 3273, 335, 345, 392617, 399, 4018, 4057, 5045, 5176, 5267, 5269, 5274, 5275, 5345, 57591, 59082, 7078, 7079, 7124, 7139, 7429, 80034, 8195, 8710	255	-0.0519327	1.38091	0.000769017	0.00558568	down	10788, 120892, 1285, 1378, 1471, 1476, 1718, 1992, 2, 27074, 2719, 301, 3071, 341, 3434, 408, 409, 5265, 5269, 5329, 5590, 5627, 58484, 5973, 5997, 6272, 6590, 6714, 7057, 7077, 7078, 710, 79444, 83987, 8434, 9314, 960, 9806
4	GO:0051270	regulation of cellular component movement	GOBP	658	-0.0387139	0.786163	0.00104977	0.0244476	down	104, 10507, 10795, 10911, 11057, 117144, 1235, 1240, 1436, 1495, 153090, 1588, 1800, 2022, 2039, 221178, 222487, 2246, 2268, 23654, 26228, 27086, 2852, 286077, 2886, 301, 3082, 3273, 338879, 3579, 3728, 3909, 4067, 4088, 4638, 4653, 4744, 477, 5144, 5159, 5176, 5361, 54437, 5629, 56477, 57111, 5724, 57402, 5747, 57715, 58516, 6331, 63940, 6405, 64218, 65009, 657, 6750, 6997, 7049, 7074, 7124, 713…	608	-0.0462345	1.33286	7.02e-05	0.000749462	down	10076, 10370, 10395, 10501, 10512, 11240, 116985, 1230, 1240, 127435, 1436, 147372, 152007, 1601, 1634, 1636, 1839, 199, 2022, 2242, 2268, 22846, 23129, 23328, 2335, 23603, 247, 284, 29, 2920, 2921, 301, 306, 3071, 3162, 3373, 348, 3678, 3725, 375611, 388, 3958, 4035, 4354, 4680, 50488, 51466, 5362, 5467, 5581, 5587, 5649, 5724, 57343, 5800, 58191, 6387, 6403, 653, 6546, 6714, 6793, 7040, 7048, 7…
4	GO:0030029	actin filament-based process	GOBP	567	-0.040924	0.775438	0.00111961	0.0259715	down	10152, 10435, 10580, 11214, 11252, 11346, 121512, 122786, 128272, 134549, 1436, 144347, 1495, 165904, 2035, 2036, 2039, 221692, 22899, 22998, 23002, 23022, 23327, 23370, 23580, 25794, 26228, 284266, 29780, 29993, 301, 3273, 335, 342184, 3728, 3753, 3856, 4088, 4653, 477, 5144, 5159, 5345, 5629, 57591, 5898, 6280, 6331, 6401, 64098, 7111, 7124, 7139, 7140, 7148, 7273, 7401, 7429, 7464, 79109, 7978…	507	-0.0450463	1.32306	0.000318733	0.00276447	down	10174, 10395, 10788, 114793, 116985, 121512, 134549, 1436, 1490, 152273, 1794, 199, 2036, 221472, 221692, 2242, 22808, 22998, 23136, 23171, 23242, 23500, 23603, 257019, 29, 301, 3055, 3071, 30846, 3693, 395, 3984, 4035, 408, 4628, 4629, 50488, 51466, 5581, 5590, 57477, 58480, 6280, 6387, 64098, 64423, 6714, 7040, 7148, 7169, 7273, 7408, 7454, 752, 79083, 822, 84501, 8477, 85464, 85477, 87, 93663,…
4	GO:0046470	phosphatidylcholine metabolic process	GOBP	59	-0.0868181	0.583016	0.00123445	0.027761	down	100137049, 10390, 10400, 123745, 137964, 255189, 335, 5320, 54947, 57153, 64900, 80736	47	-0.0818582	1.66315	0.000230448	0.00210339	down	10908, 11145, 126969, 162466, 2171, 23659, 255189, 341, 79887, 79888
4	GO:0034694	response to prostaglandin	GOBP	27	-0.103897	0.524305	0.00135794	0.0297434	down	15, 31, 5020, 54331, 5468, 7049	26	-0.0841157	1.68665	0.00247004	0.0147976	down	5468, 5581, 8644
4	GO:0009617	response to bacterium	GOBP	414	-0.0455409	0.753506	0.00141709	0.0304727	down	10068, 10417, 10578, 11005, 1233, 1234, 1312, 131375, 1437, 1439, 153090, 1544, 2220, 2268, 2326, 245937, 26228, 27086, 29102, 338322, 3604, 4025, 4057, 4067, 4153, 5144, 5320, 54, 55914, 55970, 57115, 5724, 57402, 57817, 6279, 6280, 6401, 64127, 646627, 6556, 6693, 7079, 7124, 7429, 79931, 84659, 90070, 948	347	-0.091117	1.76166	1.55e-15	2.62e-13	down	10062, 1051, 1118, 1604, 1634, 1755, 2207, 2268, 2326, 23328, 2353, 249, 26253, 28442, 29, 2920, 2921, 3055, 306, 3140, 3240, 3394, 3507, 3587, 3663, 3725, 3764, 4069, 4129, 4360, 5027, 5225, 54, 54209, 54210, 5467, 558, 5581, 5724, 58191, 58484, 5914, 6279, 6280, 6403, 64170, 6556, 6590, 6693, 6714, 7040, 7056, 7099, 728, 7538, 7867, 79931, 84868, 920, 929, 9450, 9466, 948
4	GO:0070486	leukocyte aggregation	GOBP	371	-0.0471841	0.74585	0.00155557	0.0325015	down	10507, 11005, 122706, 1235, 1445, 257101, 27086, 27240, 29102, 29851, 301, 399, 4067, 4088, 55636, 55824, 6279, 6280, 64127, 64218, 6556, 6693, 7784, 79109, 79865, 80380, 84433, 8808, 8876, 921, 9306, 9402, 9580, 977	363	-0.0676173	1.52229	2.68e-08	8.4e-07	down	1051, 11326, 1604, 177, 1794, 1803, 199, 2207, 2615, 26253, 283234, 301, 3071, 3113, 3115, 3117, 3118, 3119, 3120, 3122, 3123, 3127, 3594, 3683, 3955, 3958, 5027, 54440, 5590, 5777, 5914, 6279, 6280, 6556, 6693, 6714, 6793, 7037, 7040, 7048, 7454, 79626, 80381, 81704, 84868, 920, 960, 977, 9935
4	GO:0014074	response to purine-containing compound	GOBP	130	-0.0682349	0.654389	0.00158856	0.0329043	down	15, 189, 2039, 218, 343, 3753, 4327, 5020, 5024, 5138, 5313, 5468, 5724, 845, 9370, 9472	103	-0.0891853	1.74064	9.66e-09	3.33e-07	down	1843, 2353, 2354, 2819, 366, 3725, 5023, 5027, 5468, 5724, 6261, 6532, 6546, 7056
4	GO:0072376	protein activation cascade	GOBP	53	-0.0873431	0.581117	0.00184621	0.0367496	down	2160, 2220, 2811, 2812, 4153, 713, 717, 725, 732, 78989	66	-0.102788	1.89418	1.98e-10	1.1e-08	down	11326, 1378, 1604, 1675, 2, 2219, 28442, 3507, 5627, 710, 712, 713, 714, 717, 719, 728, 730, 8547
4	GO:0046942	carboxylic acid transport	GOBP	230	-0.0554181	0.708644	0.00196776	0.0388685	down	10499, 115019, 189, 2180, 23539, 255189, 285641, 29803, 301, 31, 320, 345274, 391013, 477, 5020, 5205, 5320, 5465, 5468, 624, 6256, 6512, 6539, 8497, 8529, 8647, 8864, 8884, 9120, 9123, 9962, 9963	159	-0.0663114	1.50998	4.42e-05	0.000519504	down	11309, 124935, 1636, 2180, 23428, 255189, 26503, 284129, 301, 348, 366, 375611, 5027, 5467, 5468, 6256, 6507, 6539, 6573, 7057, 8714, 9056, 9120, 9121
4	GO:2000145	regulation of cell motility	GOBP	605	-0.037779	0.790743	0.00211558	0.0412749	down	104, 10507, 10795, 10911, 11057, 117144, 1235, 1240, 1436, 1495, 153090, 1588, 1800, 2022, 2039, 221178, 222487, 2246, 2268, 23654, 26228, 27086, 2852, 286077, 2886, 301, 3082, 3273, 338879, 3579, 3909, 4067, 4088, 4638, 4653, 5159, 5176, 5361, 54437, 5629, 56477, 57111, 5724, 57402, 5747, 57715, 58516, 63940, 6405, 64218, 65009, 657, 6750, 6997, 7074, 7124, 7429, 7784, 79812, 79899, 80031, 8195,…	565	-0.049501	1.3602	2.3e-05	0.000300319	down	10076, 10370, 10395, 10501, 10512, 11240, 1230, 1240, 127435, 1436, 147372, 152007, 1601, 1634, 1636, 1839, 199, 2022, 2242, 2268, 22846, 23129, 23328, 2335, 23603, 247, 284, 29, 2920, 2921, 301, 306, 3071, 3162, 3373, 348, 3678, 3725, 375611, 388, 3958, 4035, 4354, 4680, 50488, 51466, 5362, 5467, 5581, 5587, 5649, 5724, 57343, 58191, 6387, 6403, 653, 6546, 6714, 6793, 7040, 7048, 7057, 7080, 713…
4	GO:0042116	macrophage activation	GOBP	49	-0.088177	0.578113	0.00222964	0.0430723	down	1437, 26228, 27086, 6556, 7305	41	-0.0937454	1.79067	4.53e-06	7.69e-05	down	10062, 199, 3725, 51284, 51311, 5581, 6556, 7057, 7099, 7305, 84868
4	GO:0051591	response to cAMP	GOBP	85	-0.0759517	0.623747	0.00222569	0.0430723	down	15, 189, 2039, 218, 343, 3753, 4327, 5020, 5313, 5724, 9370, 9472	65	-0.092458	1.7764	1.42e-07	3.65e-06	down	1843, 2353, 2354, 2819, 366, 3725, 5724, 6546, 7056
4	GO:1902652	secondary alcohol metabolic process	GOBP	104	-0.0714343	0.641506	0.00227219	0.0437507	down	114876, 114879, 1583, 1727, 2246, 23541, 29881, 335, 4041, 55809, 6256, 8431, 9619	90	-0.0747169	1.59096	5.79e-05	0.000642827	down	10449, 1066, 1718, 33, 341, 348, 5467, 55911, 6256, 6646, 847, 9619
4	GO:0008203	cholesterol metabolic process	GOBP	101	-0.0720523	0.639047	0.00228166	0.04379	down	114876, 114879, 1583, 1727, 2246, 23541, 29881, 335, 4041, 55809, 6256, 8431, 9619	87	-0.074989	1.59365	6.49e-05	0.000704184	down	10449, 1066, 1718, 33, 341, 348, 5467, 55911, 6256, 6646, 847, 9619
4	GO:0032570	response to progesterone	GOBP	38	-0.09337	0.559754	0.00245561	0.0463732	down	11057, 117144, 117155, 1364, 5020	31	-0.0768049	1.61174	0.00689854	0.0333163	down	10062, 2353, 2354, 6714, 7040, 7057
4	GO:0098602	single organism cell adhesion	GOBP	648	-0.0361933	0.798574	0.00247531	0.0465959	down	1041, 10507, 11005, 114897, 122706, 1235, 1445, 1465, 1495, 2039, 23114, 257101, 27086, 27240, 2778, 2811, 29102, 29851, 301, 335, 3384, 3385, 338879, 3557, 3728, 3987, 399, 4067, 4088, 4653, 4897, 5345, 5465, 54751, 54825, 55636, 55679, 55824, 56477, 5724, 5747, 6279, 6280, 6401, 64127, 64218, 6556, 6693, 7124, 7369, 7784, 79109, 79834, 79865, 80380, 84433, 84465, 84466, 8502, 8808, 8874, 8876, …	607	-0.0658667	1.50582	6.05e-10	2.96e-08	down	10076, 10272, 10370, 10398, 1051, 11326, 152330, 1604, 177, 1794, 1803, 199, 201294, 2207, 2335, 23603, 2615, 26253, 283234, 301, 3043, 3071, 3113, 3115, 3117, 3118, 3119, 3120, 3122, 3123, 3127, 3170, 342035, 3594, 3678, 3683, 3687, 3689, 3693, 3801, 3955, 3958, 5027, 50488, 54440, 55679, 558, 5590, 5724, 5777, 5914, 6279, 6280, 6387, 6403, 653, 6556, 6614, 6693, 6714, 6793, 7037, 7040, 7048, 73…
4	GO:0031294	lymphocyte costimulation	GOBP	60	-0.0831105	0.596605	0.00249273	0.0467745	down	1445, 29851, 4067, 6693, 79109, 80380, 84433, 921, 9402	70	-0.0684323	1.53002	0.00200817	0.0124145	down	1803, 3113, 3115, 3117, 3118, 3119, 3120, 3122, 3123, 3127, 5777, 6693, 6714, 920
4	GO:0030036	actin cytoskeleton organization	GOBP	490	-0.0405013	0.777478	0.00255805	0.0476963	down	10152, 10435, 10580, 11214, 11252, 11346, 121512, 122786, 128272, 134549, 1436, 144347, 1495, 165904, 2035, 2036, 2039, 221692, 22899, 22998, 23002, 23022, 23370, 23580, 25794, 26228, 284266, 29780, 29993, 301, 3273, 335, 342184, 3856, 4088, 4653, 5159, 5345, 5629, 57591, 5898, 6280, 64098, 7111, 7124, 7139, 7148, 7273, 7401, 7429, 7464, 79109, 79784, 81532, 8195, 844, 845, 8470, 84940, 88, 91977…	449	-0.050548	1.36908	5.91e-05	0.000653413	down	10174, 10395, 10788, 114793, 116985, 121512, 134549, 1436, 1490, 152273, 1794, 199, 2036, 221472, 221692, 2242, 22808, 22998, 23136, 23242, 23500, 23603, 257019, 29, 301, 3055, 3071, 30846, 3693, 395, 3984, 4035, 408, 4628, 4629, 50488, 51466, 5581, 5590, 57477, 58480, 6280, 6387, 64098, 64423, 6714, 7040, 7148, 7273, 7408, 7454, 752, 822, 84501, 8477, 85464, 85477, 87, 93663, 9564, 9826, 9922
4	GO:0032602	chemokine production	GOBP	66	-0.0806297	0.605875	0.00268165	0.0496864	down	1436, 27086, 55914, 6279, 6280, 7124, 9370	57	-0.0812826	1.65722	8.56e-05	0.000888368	down	1436, 177, 247, 3162, 4023, 51284, 6279, 6280, 7099, 84868, 9314
4	GO:0019233	sensory perception of pain	GOBP	82	0.0763954	1.60764	1.18e-05	0.000642	up	116, 151647, 2149, 2902, 2911, 3218, 3736, 3751, 4311, 4692, 4886, 4887, 4923, 4986, 4988, 5179, 6863, 796, 885	45	-0.0791085	1.63498	0.000730816	0.00537577	down	11343, 409, 4311, 5027, 54463, 55273, 5724
4	GO:0007200	phospholipase C-activating G-protein coupled receptor signaling pathway	GOBP	83	0.0727246	1.57138	4.16e-05	0.00188572	up	1113, 124274, 148, 1816, 2149, 2911, 3062, 3351, 3354, 4829, 4986, 4988, 796, 84539	39	-0.077256	1.61626	0.00246421	0.0147796	down	2357, 2358, 2359, 57105, 7052, 719, 728
4	GO:0045600	positive regulation of fat cell differentiation	GOBP	43	0.0702902	1.54779	0.00184349	0.0367496	up	11197, 55885	42	-0.089298	1.74186	2.73e-05	0.0003475	down	1051, 11197, 1240, 1389, 25946, 284207, 5467, 5468, 55885, 7538
4	hsa05016	Huntington's disease	KEGG	153	0.0673979	1.52021	0.00210266	0.0369717	up	23236, 2902, 2911, 842	160	0.120784	0.472072	0.005842	0.0343844	up	146754, 55567, 56901
4	GO:0048704	embryonic skeletal system morphogenesis	GOBP	85	0.0889834	1.73846	7.69e-08	8.24e-06	up	1301, 130497, 3199, 3203, 3204, 3214, 3217, 3218, 3232, 3235, 3236, 4208, 4325, 4617, 5079, 60529, 6474, 6899, 6913, 79925	54	0.211775	0.26818	0.0104204	0.0462639	up	3225, 5079, 51804
4	GO:0048663	neuron fate commitment	GOBP	60	0.0723795	1.56801	0.000239	0.00764554	up	10215, 10660, 116448, 120237, 219409, 2624, 3236, 429, 4821, 5081, 6656	35	0.248642	0.213266	0.0111847	0.0490736	up	3169, 7042
4	GO:2000736	regulation of stem cell differentiation	GOBP	31	0.0788799	1.63265	0.000566	0.0152302	up	10443, 2626, 2668, 3214, 6910	27	0.297994	0.156936	0.0036148	0.0200352	up	2296, 2626, 2668, 7042
4	GO:0006396	RNA processing	GOBP	726	0.0341458	1.2364	0.000723	0.0183645	up	10147, 10286, 10595, 162989, 1996, 22826, 27043, 345630, 51755, 54931, 55781, 60493, 6128, 6229, 64172, 7490, 79833, 9129	789	0.229481	0.240235	1.24e-20	3.25e-18	up	51202, 55759, 7015, 891
4	GO:0008380	RNA splicing	GOBP	318	0.0422601	1.30035	0.00179194	0.0359119	up	10147, 10286, 22826, 51755, 7490, 79833, 9129	346	0.217863	0.258222	2.96e-10	1.63e-08	up	51202
4	GO:0034660	ncRNA metabolic process	GOBP	447	0.0369969	1.2585	0.00232482	0.0443973	up	10595, 162989, 27043, 345630, 5452, 54931, 55781, 6128, 6229, 64172, 84365	491	0.235222	0.231816	2.93e-15	4.51e-13	up	51202, 55759
5	GO:1901863	positive regulation of muscle tissue development	GOBP	58	-0.0757539	0.624515	0.000853	0.0117215	down	2263, 27302, 3084, 3479, 4617, 57817, 64321, 652, 6899, 6910, 7472, 93649	36	-0.131423	2.26312	0.00445991	0.0184409	down	3084, 891, 983
5	GO:0045844	positive regulation of striated muscle tissue development	GOBP	57	-0.0754207	0.625809	0.00102587	0.0135222	down	2263, 27302, 3084, 3479, 4617, 57817, 64321, 652, 6899, 6910, 7472, 93649	36	-0.131423	2.26312	0.00445991	0.0184409	down	3084, 891, 983
5	GO:0048636	positive regulation of muscle organ development	GOBP	57	-0.0754207	0.625809	0.00102587	0.0135222	down	2263, 27302, 3084, 3479, 4617, 57817, 64321, 652, 6899, 6910, 7472, 93649	36	-0.131423	2.26312	0.00445991	0.0184409	down	3084, 891, 983
5	hsa04650	Natural killer cell mediated cytotoxicity	KEGG	98	-0.0815334	0.602482	0.000145	0.0152994	down	10870, 2185, 2207, 27040, 3135, 3384, 3689, 3932, 5294, 5295, 5551, 5777, 6452, 6850, 7305, 8794, 919, 9437	87	0.0676153	0.656914	9.14e-05	0.000642837	up	10451, 2185, 2214, 2215, 23533, 3105, 3133, 3383, 3459, 3683, 3689, 3824, 3937, 4773, 5294, 5579, 5777, 6452, 673, 7305, 7409, 8743, 8794, 962
5	hsa04514	Cell adhesion molecules (CAMs)	KEGG	111	-0.0754875	0.625549	0.000338	0.023784	down	1001, 1003, 1462, 24146, 26047, 29851, 3135, 3384, 3385, 3684, 3689, 3695, 57555, 5788, 6693, 923, 933, 942, 947	77	0.0746938	0.628642	2.55e-05	0.000216988	up	1001, 10666, 1364, 1493, 29126, 29851, 3105, 3108, 3109, 3113, 3115, 3117, 3122, 3123, 3127, 3133, 3383, 3683, 3684, 3689, 3695, 3696, 5788, 6383, 6402, 6614, 6693, 914, 920, 925
5	hsa05340	Primary immunodeficiency	KEGG	26	-0.103888	0.524335	0.00120059	0.0488806	down	29851, 3718, 3932, 5788	21	0.080634	0.605858	0.000687542	0.00359638	up	29760, 29851, 3561, 3718, 4261, 5788, 695, 915, 920, 925
5	GO:0045944	positive regulation of transcription from RNA polymerase II promoter	GOBP	893	-0.057697	0.698679	3.27e-12	4.93e-10	down	1053, 10538, 10655, 10743, 116, 121340, 130497, 1820, 1901, 1997, 2118, 2249, 2255, 2263, 23314, 256297, 2587, 2624, 2625, 2626, 2637, 2668, 2737, 30062, 3084, 3195, 3206, 3214, 3219, 3227, 3234, 3235, 3236, 3394, 3479, 3549, 3662, 3663, 390992, 4009, 4097, 4209, 4223, 4617, 473, 4760, 4784, 4855, 4929, 5008, 5015, 5079, 5080, 5081, 5083, 51043, 51316, 5295, 5308, 5326, 54106, 5443, 5452, 54790, …	686	0.0355079	0.801983	1.37e-05	0.000122199	up	10135, 1030, 10320, 10365, 1051, 114548, 1390, 1628, 1649, 1958, 1959, 196, 1999, 2004, 2022, 2099, 22806, 22904, 2308, 23125, 2313, 23135, 23175, 23433, 2353, 2354, 2355, 23648, 23764, 2735, 29841, 30061, 3059, 3394, 3553, 3627, 3659, 3662, 3663, 3726, 4005, 4094, 4209, 4261, 4286, 4773, 4792, 4854, 4862, 4929, 5008, 5028, 5093, 51566, 5187, 5307, 5325, 5453, 55534, 5629, 57018, 57178, 5914, 596…
5	GO:0046649	lymphocyte activation	GOBP	503	-0.0678832	0.655821	4.42e-12	6.36e-10	down	10538, 120425, 1236, 126259, 1445, 146850, 1503, 150372, 1880, 2056, 2185, 2207, 2255, 246778, 26191, 2625, 27040, 27086, 2737, 283234, 2841, 2934, 29851, 30009, 3135, 3479, 3549, 3594, 3635, 3662, 3689, 3718, 374403, 3902, 3932, 399, 4627, 51043, 51237, 5294, 5295, 5452, 54900, 5551, 558, 5580, 5588, 5777, 5788, 5873, 652, 6556, 6688, 6693, 6714, 6777, 6850, 6863, 7292, 79626, 841, 84174, 8440, …	430	0.097411	0.545872	1.41e-30	6.42e-28	up	100133941, 101, 10125, 10320, 10451, 10461, 1051, 10673, 11035, 11119, 11151, 11314, 11326, 114548, 1316, 1326, 1493, 150372, 1604, 1794, 1803, 1840, 1958, 196, 1960, 199, 201294, 201633, 2047, 2185, 22806, 26191, 26253, 28755, 29126, 29760, 29851, 3071, 3109, 3113, 3115, 3117, 3122, 3123, 3127, 3133, 3142, 3383, 3398, 3481, 3500, 3501, 3503, 3514, 3538, 3539, 3553, 3559, 3594, 3600, 3620, 3635, …
5	GO:0001775	cell activation	GOBP	730	-0.0607371	0.685603	5.37e-12	7.53e-10	down	10538, 1191, 120425, 1236, 126259, 1269, 1445, 146850, 1503, 150372, 170692, 1880, 2056, 2185, 2207, 2242, 2255, 2268, 22918, 23236, 246778, 26191, 26228, 2624, 2625, 27040, 27086, 2737, 2768, 2782, 2811, 2814, 2815, 283234, 2841, 2934, 29851, 30009, 3135, 3205, 3479, 3549, 3594, 3635, 3662, 3689, 3718, 374403, 3902, 391, 3932, 399, 4345, 4627, 5023, 51043, 51206, 51237, 5294, 5295, 5452, 54900, …	599	0.0966421	0.548486	6.27e-34	5.22e-31	up	100133941, 101, 10125, 10320, 10398, 10451, 10461, 1051, 10666, 10673, 11035, 11119, 11151, 11314, 11326, 114548, 116071, 116372, 1316, 1326, 1435, 1493, 150372, 1604, 1794, 18, 1803, 1840, 1958, 196, 1960, 199, 201294, 201633, 2047, 2153, 2185, 2268, 22806, 22904, 23533, 26191, 26253, 2730, 28755, 29126, 29760, 29851, 3043, 3071, 3109, 3113, 3115, 3117, 3122, 3123, 3127, 3133, 3142, 3162, 3315, …
5	GO:0002694	regulation of leukocyte activation	GOBP	367	-0.0725843	0.636938	1.61e-11	2.07e-09	down	1236, 126259, 1269, 1445, 146850, 150372, 1880, 2056, 2207, 2242, 2255, 2268, 246778, 26191, 26228, 2624, 2625, 27040, 2737, 283234, 2934, 29851, 30009, 3135, 3479, 3549, 3594, 3635, 3662, 3718, 374403, 3902, 3932, 4345, 51043, 51237, 5295, 54900, 558, 5588, 5777, 5788, 652, 6693, 6714, 6777, 6850, 6863, 7292, 79626, 84174, 8440, 8741, 8993, 9020, 919, 921, 923, 942, 9580, 975, 9840	307	0.0922694	0.563596	1.96e-24	2.8e-22	up	100133941, 101, 10125, 10451, 10461, 1051, 10666, 10673, 11035, 11151, 11314, 11326, 114548, 1326, 1493, 150372, 1604, 1803, 1840, 196, 1960, 199, 201294, 201633, 2268, 22806, 26191, 28755, 29126, 29851, 3071, 3109, 3113, 3115, 3117, 3122, 3123, 3127, 3133, 3142, 3162, 3398, 3481, 3500, 3501, 3503, 3514, 3538, 3539, 3553, 3559, 3594, 3600, 3620, 3635, 3659, 3662, 3718, 374403, 4067, 4332, 4773, 5…
5	GO:0045321	leukocyte activation	GOBP	592	-0.0627248	0.677186	2.89e-11	3.47e-09	down	10538, 1191, 120425, 1236, 126259, 1269, 1445, 146850, 1503, 150372, 1880, 2056, 2185, 2207, 2242, 2255, 2268, 22918, 246778, 26191, 26228, 2624, 2625, 27040, 27086, 2737, 283234, 2841, 2934, 29851, 30009, 3135, 3479, 3549, 3594, 3635, 3662, 3689, 3718, 374403, 3902, 3932, 399, 4345, 4627, 51043, 51237, 5294, 5295, 5452, 54900, 5551, 558, 5580, 5588, 5777, 5788, 5873, 652, 6556, 6688, 6693, 6714,…	493	0.0974632	0.545695	3.74e-32	1.87e-29	up	100133941, 101, 10125, 10320, 10451, 10461, 1051, 10666, 10673, 11035, 11119, 11151, 11314, 11326, 114548, 116071, 1316, 1326, 1435, 1493, 150372, 1604, 1794, 1803, 1840, 1958, 196, 1960, 199, 201294, 201633, 2047, 2185, 2268, 22806, 22904, 26191, 26253, 28755, 29126, 29760, 29851, 3071, 3109, 3113, 3115, 3117, 3122, 3123, 3127, 3133, 3142, 3162, 3383, 3398, 3481, 3500, 3501, 3503, 3514, 3538, 35…
5	GO:0051249	regulation of lymphocyte activation	GOBP	321	-0.0733675	0.633845	7.7e-11	8.25e-09	down	1236, 126259, 1445, 146850, 150372, 1880, 2056, 2255, 246778, 26191, 2625, 27040, 2737, 283234, 2934, 29851, 30009, 3135, 3479, 3549, 3594, 3635, 3662, 3718, 374403, 3902, 3932, 51043, 51237, 5295, 54900, 558, 5588, 5777, 5788, 652, 6693, 6714, 6777, 6850, 6863, 7292, 79626, 84174, 8440, 8741, 8993, 9020, 919, 921, 923, 942, 9580, 975, 9840	275	0.0937211	0.558534	4.03e-24	5.3e-22	up	100133941, 101, 10125, 10451, 10461, 1051, 10673, 11035, 11151, 11314, 11326, 114548, 1326, 1493, 150372, 1604, 1803, 1840, 196, 1960, 199, 201633, 22806, 26191, 28755, 29126, 29851, 3071, 3109, 3113, 3115, 3117, 3122, 3123, 3127, 3133, 3142, 3398, 3481, 3500, 3501, 3503, 3514, 3538, 3539, 3553, 3559, 3594, 3600, 3620, 3635, 3659, 3662, 3718, 374403, 4067, 4332, 4773, 54440, 55824, 5585, 57162, 5…
5	GO:0050865	regulation of cell activation	GOBP	398	-0.0686299	0.652785	1.15e-10	1.17e-08	down	1236, 126259, 1269, 1445, 146850, 150372, 170692, 1880, 2056, 2207, 2242, 2255, 2268, 246778, 26191, 26228, 2624, 2625, 27040, 2737, 283234, 2934, 29851, 30009, 3135, 3479, 3549, 3594, 3635, 3662, 3718, 374403, 3902, 3932, 4345, 51043, 51237, 5295, 54900, 558, 5580, 5588, 5592, 5777, 5788, 6195, 652, 6693, 6714, 6777, 6850, 6863, 7292, 7294, 79626, 84174, 8440, 8741, 8993, 9020, 919, 921, 923, 94…	331	0.0920656	0.56431	4.87e-25	7.37e-23	up	100133941, 101, 10125, 10451, 10461, 1051, 10666, 10673, 11035, 11151, 11314, 11326, 114548, 1326, 1493, 150372, 1604, 18, 1803, 1840, 196, 1960, 199, 201294, 201633, 2268, 22806, 26191, 28755, 29126, 29851, 3071, 3109, 3113, 3115, 3117, 3122, 3123, 3127, 3133, 3142, 3162, 3398, 348, 3481, 3500, 3501, 3503, 3514, 3538, 3539, 3553, 3559, 3594, 3600, 3620, 3635, 3659, 3662, 3717, 3718, 374403, 4067…
5	GO:0007159	leukocyte cell-cell adhesion	GOBP	402	-0.0679362	0.655605	1.72e-10	1.64e-08	down	10538, 120425, 1236, 126259, 1445, 146850, 1503, 1880, 2056, 2207, 246778, 26191, 2625, 27040, 27086, 2737, 283234, 2841, 2934, 29851, 30009, 3135, 3479, 3549, 3594, 3662, 3689, 3695, 3718, 3902, 3932, 399, 4627, 4907, 51043, 5294, 5295, 54900, 5588, 5777, 5788, 5873, 652, 6556, 6693, 6714, 6777, 6850, 7292, 79626, 83706, 841, 84174, 8440, 84941, 9020, 919, 921, 923, 942, 944, 9580, 9840	337	0.0760616	0.623321	1.15e-17	6.94e-16	up	100133941, 101, 10125, 10507, 1051, 10673, 11035, 11119, 11151, 11314, 11326, 114548, 1326, 1493, 1604, 1794, 1803, 1840, 1958, 1960, 199, 201633, 26191, 26253, 28755, 29126, 29851, 3071, 3109, 3113, 3115, 3117, 3122, 3123, 3127, 3133, 3142, 3383, 3481, 3553, 3559, 3594, 3600, 3620, 3659, 3662, 3683, 3689, 3695, 3702, 3718, 3815, 3936, 399, 4067, 5294, 54361, 54440, 54518, 55824, 567, 57162, 5734…
5	GO:0030097	hemopoiesis	GOBP	608	-0.0592396	0.692013	3.8e-10	3.45e-08	down	10019, 1053, 10538, 121340, 1236, 133308, 1441, 146850, 150372, 1880, 2038, 2056, 2122, 2185, 2207, 2242, 2263, 23094, 23601, 246778, 26191, 2624, 2625, 27086, 2737, 284, 2841, 28959, 30009, 3135, 3205, 3214, 3218, 3394, 3549, 3562, 3594, 3635, 3662, 3718, 3932, 399, 4627, 4855, 4891, 51043, 5295, 5452, 54790, 558, 5777, 5788, 5916, 632, 6423, 652, 6688, 6693, 6714, 6777, 6850, 6886, 7067, 7292, …	511	0.053255	0.718235	1.5e-10	4.27e-09	up	101, 10125, 10221, 1030, 10320, 10365, 10461, 1051, 11035, 114548, 115727, 115761, 116071, 118, 1230, 1316, 139716, 1435, 1436, 1441, 1493, 150372, 1636, 1794, 1840, 1958, 1960, 2009, 2185, 219790, 22806, 22904, 2313, 23218, 2353, 23601, 23648, 26191, 26253, 28959, 29760, 29887, 3059, 3071, 3142, 338382, 3394, 3398, 3559, 3594, 3600, 3635, 3659, 3662, 3702, 3717, 3718, 3726, 3815, 399, 4067, 4242…
5	GO:0048534	hematopoietic or lymphoid organ development	GOBP	646	-0.0580847	0.696997	4.04e-10	3.55e-08	down	10019, 1053, 10538, 121340, 1236, 133308, 1441, 146850, 150372, 1880, 2038, 2056, 2122, 2185, 2207, 2242, 2255, 2263, 23094, 23601, 246778, 26191, 2624, 2625, 27086, 2737, 284, 2841, 28959, 30009, 3135, 3205, 3214, 3218, 3394, 3549, 3562, 3594, 3635, 3662, 3718, 3932, 399, 4627, 4855, 4891, 51043, 5295, 5308, 5452, 54790, 558, 5777, 5788, 5916, 632, 6423, 652, 6688, 6693, 6714, 6777, 6850, 6886, …	539	0.0506202	0.730092	8.67e-10	2.17e-08	up	10018, 101, 10125, 10221, 1030, 10320, 10365, 10461, 1051, 11035, 114548, 115727, 115761, 116071, 118, 1230, 1316, 139716, 1435, 1436, 1441, 1493, 150372, 1636, 1794, 1840, 1958, 1960, 2009, 2185, 219790, 22806, 22904, 2313, 23218, 2353, 23601, 23648, 26191, 26253, 28959, 29760, 29887, 30061, 3059, 3071, 3142, 338382, 3394, 3398, 3559, 3594, 3600, 3635, 3659, 3662, 3702, 3717, 3718, 3726, 3815, 3…
5	GO:0002520	immune system development	GOBP	681	-0.0567098	0.702978	5.86e-10	4.8e-08	down	10019, 1053, 10538, 121340, 1236, 133308, 1441, 146850, 150372, 1880, 2038, 2056, 2122, 2185, 2207, 2242, 2255, 2263, 23094, 23601, 246778, 26191, 2624, 2625, 27086, 2737, 284, 2841, 28959, 29851, 30009, 3135, 3205, 3214, 3218, 3394, 3549, 3562, 3594, 3635, 3662, 3718, 3932, 399, 4627, 4855, 4891, 51043, 5295, 5308, 5452, 54790, 558, 56259, 5777, 5788, 5916, 632, 6423, 652, 6688, 6693, 6714, 6777…	571	0.0489811	0.737567	1.96e-09	4.48e-08	up	10018, 101, 10125, 10221, 1030, 10320, 10365, 10461, 1051, 11035, 11213, 114548, 115727, 115761, 116071, 118, 1230, 1316, 139716, 1435, 1436, 1441, 1493, 150372, 1636, 1794, 1840, 1958, 1960, 2009, 2185, 219790, 22806, 22904, 2313, 23218, 2353, 23601, 23648, 26191, 26253, 28959, 29760, 29851, 29887, 30061, 3059, 3071, 3142, 338382, 3394, 3398, 3559, 3594, 3600, 3620, 3635, 3659, 3662, 3702, 3717,…
5	GO:0042110	T cell activation	GOBP	363	-0.0680289	0.655227	7.55e-10	6.01e-08	down	10538, 120425, 1236, 126259, 1445, 146850, 1503, 1880, 2056, 2207, 246778, 26191, 2625, 27040, 27086, 2737, 283234, 2841, 2934, 29851, 30009, 3135, 3479, 3549, 3594, 3662, 3718, 3902, 3932, 399, 4627, 51043, 5294, 5295, 54900, 5588, 5777, 5788, 5873, 652, 6556, 6693, 6714, 6777, 6850, 7292, 79626, 841, 84174, 8440, 84941, 9020, 919, 921, 923, 942, 944, 9580, 9840	305	0.0771557	0.619098	1.92e-17	1.08e-15	up	100133941, 101, 10125, 1051, 10673, 11035, 11119, 11151, 11314, 11326, 114548, 1326, 1493, 1604, 1794, 1803, 1840, 1958, 1960, 199, 201633, 26191, 26253, 28755, 29126, 29851, 3071, 3109, 3113, 3115, 3117, 3122, 3123, 3127, 3133, 3142, 3383, 3481, 3553, 3559, 3594, 3600, 3620, 3659, 3662, 3683, 3702, 3718, 3815, 3936, 399, 4067, 5294, 54361, 54440, 54518, 55824, 567, 57162, 5734, 57580, 5777, 5788…
5	GO:0070489	T cell aggregation	GOBP	363	-0.0680289	0.655227	7.55e-10	6.01e-08	down	10538, 120425, 1236, 126259, 1445, 146850, 1503, 1880, 2056, 2207, 246778, 26191, 2625, 27040, 27086, 2737, 283234, 2841, 2934, 29851, 30009, 3135, 3479, 3549, 3594, 3662, 3718, 3902, 3932, 399, 4627, 51043, 5294, 5295, 54900, 5588, 5777, 5788, 5873, 652, 6556, 6693, 6714, 6777, 6850, 7292, 79626, 841, 84174, 8440, 84941, 9020, 919, 921, 923, 942, 944, 9580, 9840	305	0.0771557	0.619098	1.92e-17	1.08e-15	up	100133941, 101, 10125, 1051, 10673, 11035, 11119, 11151, 11314, 11326, 114548, 1326, 1493, 1604, 1794, 1803, 1840, 1958, 1960, 199, 201633, 26191, 26253, 28755, 29126, 29851, 3071, 3109, 3113, 3115, 3117, 3122, 3123, 3127, 3133, 3142, 3383, 3481, 3553, 3559, 3594, 3600, 3620, 3659, 3662, 3683, 3702, 3718, 3815, 3936, 399, 4067, 5294, 54361, 54440, 54518, 55824, 567, 57162, 5734, 57580, 5777, 5788…
5	GO:0071593	lymphocyte aggregation	GOBP	364	-0.0678865	0.655808	8.09e-10	6.27e-08	down	10538, 120425, 1236, 126259, 1445, 146850, 1503, 1880, 2056, 2207, 246778, 26191, 2625, 27040, 27086, 2737, 283234, 2841, 2934, 29851, 30009, 3135, 3479, 3549, 3594, 3662, 3718, 3902, 3932, 399, 4627, 51043, 5294, 5295, 54900, 5588, 5777, 5788, 5873, 652, 6556, 6693, 6714, 6777, 6850, 7292, 79626, 841, 84174, 8440, 84941, 9020, 919, 921, 923, 942, 944, 9580, 9840	306	0.0772827	0.618609	1.61e-17	9.29e-16	up	100133941, 101, 10125, 1051, 10673, 11035, 11119, 11151, 11314, 11326, 114548, 1326, 1493, 1604, 1794, 1803, 1840, 1958, 1960, 199, 201633, 26191, 26253, 28755, 29126, 29851, 3071, 3109, 3113, 3115, 3117, 3122, 3123, 3127, 3133, 3142, 3383, 3481, 3553, 3559, 3594, 3600, 3620, 3659, 3662, 3683, 3702, 3718, 3815, 3936, 399, 4067, 5294, 54361, 54440, 54518, 55824, 567, 57162, 5734, 57580, 5777, 5788…
5	GO:0070486	leukocyte aggregation	GOBP	371	-0.0663263	0.662197	1.98e-09	1.46e-07	down	10538, 120425, 1236, 126259, 1445, 146850, 1503, 1880, 2056, 2207, 246778, 26191, 2625, 27040, 27086, 2737, 283234, 2841, 2934, 29851, 30009, 3135, 3479, 3549, 3594, 3662, 3718, 3902, 3932, 399, 4627, 51043, 5294, 5295, 54900, 5588, 5777, 5788, 5873, 652, 6556, 6693, 6714, 6777, 6850, 7292, 79626, 841, 84174, 8440, 84941, 9020, 919, 921, 923, 942, 944, 9580, 9840	313	0.0799848	0.608308	7.2e-19	4.93e-17	up	100133941, 101, 10125, 10507, 1051, 10673, 11035, 11119, 11151, 11314, 11326, 114548, 1326, 1493, 1604, 1794, 1803, 1840, 1958, 1960, 199, 201633, 26191, 26253, 28755, 29126, 29851, 3071, 3109, 3113, 3115, 3117, 3122, 3123, 3127, 3133, 3142, 3383, 3481, 3553, 3559, 3594, 3600, 3620, 3659, 3662, 3683, 3702, 3718, 3815, 3936, 399, 4067, 5294, 54361, 54440, 54518, 55824, 567, 57162, 5734, 57580, 577…
5	GO:0050863	regulation of T cell activation	GOBP	248	-0.0716877	0.640497	1.16e-08	8.01e-07	down	1236, 126259, 1445, 146850, 2056, 246778, 26191, 2625, 27040, 2737, 283234, 2934, 29851, 3135, 3479, 3549, 3594, 3662, 3718, 3902, 3932, 51043, 5295, 54900, 5588, 5777, 5788, 652, 6693, 6714, 6777, 6850, 7292, 79626, 8440, 9020, 919, 921, 923, 942, 9580, 9840	206	0.069953	0.647439	3.43e-12	1.25e-10	up	100133941, 101, 10125, 1051, 10673, 11035, 11151, 11314, 11326, 114548, 1326, 1493, 1604, 1803, 1840, 1960, 199, 201633, 26191, 28755, 29126, 29851, 3071, 3109, 3113, 3115, 3117, 3122, 3123, 3127, 3133, 3142, 3481, 3553, 3559, 3594, 3600, 3620, 3659, 3662, 3718, 4067, 54440, 55824, 57162, 5777, 5788, 5914, 604, 634, 639, 64127, 64926, 6693, 6714, 6777, 6935, 7040, 7409, 8456, 84807, 84868, 8740, …
5	GO:1903037	regulation of leukocyte cell-cell adhesion	GOBP	262	-0.0701843	0.646509	1.52e-08	1.04e-06	down	1236, 126259, 1445, 146850, 2056, 246778, 26191, 2625, 27040, 2737, 283234, 2934, 29851, 3135, 3479, 3549, 3594, 3662, 3718, 3902, 3932, 51043, 5295, 54900, 5588, 5777, 5788, 652, 6693, 6714, 6777, 6850, 7292, 79626, 8440, 9020, 919, 921, 923, 942, 9580, 9840	218	0.0686498	0.652704	5.21e-12	1.82e-10	up	100133941, 101, 10125, 1051, 10673, 11035, 11151, 11314, 11326, 114548, 1326, 1493, 1604, 1803, 1840, 1960, 199, 201633, 26191, 28755, 29126, 29851, 3071, 3109, 3113, 3115, 3117, 3122, 3123, 3127, 3133, 3142, 3481, 3553, 3559, 3594, 3600, 3620, 3659, 3662, 3718, 4067, 54440, 55824, 57162, 5777, 5788, 5914, 604, 634, 639, 64127, 64926, 6693, 6714, 6777, 6935, 7040, 7409, 8013, 8456, 84807, 84868, …
5	GO:0002684	positive regulation of immune system process	GOBP	741	-0.0486721	0.738985	9.79e-08	6.01e-06	down	10010, 10392, 1191, 1236, 126259, 133308, 1445, 146850, 150372, 1513, 1690, 1880, 1908, 1997, 2056, 2185, 2207, 2212, 2242, 2255, 2268, 23180, 2533, 26191, 26228, 2624, 2625, 26999, 27040, 2737, 283234, 29851, 30009, 3135, 3384, 3385, 3479, 3549, 3562, 3594, 3635, 3662, 3684, 3689, 3718, 3902, 3932, 3984, 50856, 51237, 5295, 54106, 54900, 54923, 558, 5580, 5588, 5777, 5788, 59341, 6369, 6372, 639…	633	0.0930355	0.560919	2.3e-32	1.44e-29	up	100133941, 101, 10125, 10221, 10451, 10666, 10673, 11119, 11151, 11213, 11314, 11326, 114548, 115362, 117854, 118788, 1230, 123920, 1326, 1378, 1435, 1493, 150372, 1520, 1604, 1803, 1960, 199, 201294, 2099, 2185, 2209, 2212, 2214, 2268, 2353, 2357, 2358, 2533, 26191, 26253, 2633, 26999, 2867, 28755, 28908, 29126, 29851, 3055, 3059, 3071, 3109, 3113, 3115, 3117, 3122, 3123, 3127, 3133, 3142, 3162,…
5	GO:0002252	immune effector process	GOBP	531	-0.0522011	0.722954	3.76e-07	2.09e-05	down	10225, 10384, 10475, 10538, 11118, 11221, 1191, 146850, 1880, 2013, 2185, 2207, 2212, 2242, 2268, 23180, 246778, 2624, 2625, 26999, 27040, 27086, 284, 30009, 3594, 3635, 3662, 3663, 3718, 3764, 3902, 3932, 3984, 4353, 4600, 4986, 51237, 5294, 5295, 5452, 5551, 5580, 5777, 5788, 5873, 6372, 63916, 64005, 6556, 6693, 6714, 6777, 6850, 7187, 7292, 7305, 7456, 84174, 84871, 8692, 8741, 8993, 919, 942…	471	0.0942156	0.55682	8.9e-30	3.18e-27	up	10125, 10225, 10346, 10451, 1051, 10666, 10964, 11035, 11151, 11213, 1130, 11314, 11326, 114548, 117854, 1378, 1604, 1636, 1794, 200315, 201294, 2185, 2209, 2212, 2214, 2268, 22904, 25939, 26253, 2633, 26999, 2867, 28908, 3055, 3071, 3109, 3133, 3142, 3162, 3383, 3500, 3501, 3503, 3514, 3538, 3539, 3553, 3559, 3594, 3600, 3627, 3635, 3659, 3662, 3663, 3669, 3683, 3718, 3815, 3824, 3936, 3984, 406…
5	GO:0002683	negative regulation of immune system process	GOBP	312	-0.061431	0.682652	4.44e-07	2.4e-05	down	10225, 10475, 11221, 116, 1269, 1997, 2185, 2207, 23236, 26191, 26228, 2624, 2737, 284, 2841, 28959, 3135, 3205, 3218, 3549, 3635, 3662, 3718, 374403, 3902, 4345, 5295, 54106, 54900, 558, 5777, 5788, 652, 6693, 6777, 7292, 79626, 8111, 8361, 84174, 8993, 942, 9607	253	0.059074	0.692725	2.59e-09	5.75e-08	up	10221, 10225, 10461, 1051, 11213, 11240, 11314, 11326, 118788, 1378, 1493, 1588, 1604, 1831, 1840, 201633, 2185, 26191, 2633, 28959, 29126, 3133, 3142, 3162, 338382, 3398, 3559, 3579, 3620, 3635, 3659, 3662, 3718, 374403, 4067, 409, 4332, 4792, 5272, 5495, 55824, 5585, 57162, 5734, 5777, 5788, 5795, 5914, 604, 6318, 634, 639, 6397, 64092, 6662, 6693, 6777, 7040, 7099, 710, 7128, 714, 7538, 79148,…
5	GO:0051250	negative regulation of lymphocyte activation	GOBP	100	-0.0839752	0.593408	4.61e-07	2.47e-05	down	26191, 2737, 3135, 3549, 3635, 3718, 374403, 3902, 54900, 558, 5777, 652, 6693, 7292, 79626, 84174, 8993	84	0.0727682	0.63621	6.69e-09	1.35e-07	up	10461, 1051, 11314, 11326, 1493, 1840, 201633, 26191, 29126, 3142, 3398, 3559, 3620, 3635, 3659, 3718, 374403, 4067, 4332, 55824, 5585, 57162, 5777, 604, 634, 639, 64092, 6693, 7040, 7128, 7940, 84807, 84868, 8764, 972
5	GO:0002521	leukocyte differentiation	GOBP	387	-0.0573288	0.700279	4.86e-07	2.58e-05	down	1053, 10538, 1236, 133308, 146850, 150372, 1880, 2185, 2207, 246778, 26191, 2624, 2625, 27086, 2737, 2841, 28959, 30009, 3135, 3549, 3562, 3594, 3635, 3662, 3718, 3932, 399, 4627, 51043, 5295, 5452, 558, 5777, 5788, 632, 652, 6688, 6693, 6714, 6777, 6850, 6886, 7292, 7305, 8111, 841, 843, 8993, 9398, 942, 944, 9580, 9607, 9759, 9770, 9840	318	0.066076	0.663228	4.26e-13	1.68e-11	up	101, 10125, 10221, 10320, 10461, 1051, 11035, 114548, 116071, 1230, 1316, 139716, 1435, 1436, 1493, 150372, 1794, 1840, 1958, 1960, 2185, 22806, 22904, 2353, 26191, 26253, 28959, 29760, 29887, 3059, 3071, 3142, 3398, 3559, 3594, 3600, 3635, 3659, 3662, 3702, 3718, 3726, 3815, 399, 4067, 4242, 4286, 4318, 4853, 54361, 54440, 567, 5734, 57580, 5777, 5788, 5914, 602, 604, 6095, 6237, 6304, 634, 639,…
5	GO:0007229	integrin-mediated signaling pathway	GOBP	74	-0.0901242	0.57116	5.1e-07	2.62e-05	down	2013, 2185, 2207, 2268, 27040, 3681, 3682, 3684, 3689, 3695, 4627, 6714, 6850, 7294, 7305, 83706	64	0.0638912	0.672294	1.79e-05	0.000154854	up	10451, 2185, 2268, 3055, 3683, 3684, 3687, 3689, 3694, 3695, 3696, 4739, 5341, 634, 6714, 7305, 7409, 7791, 83706, 8482
5	GO:0007596	blood coagulation	GOBP	289	-0.0622667	0.679116	6.26e-07	3.15e-05	down	10019, 146850, 170692, 2161, 2207, 22875, 22915, 23468, 2624, 2625, 2626, 27040, 2768, 2782, 2811, 2814, 2815, 391, 3932, 4097, 4627, 4778, 5023, 5055, 51206, 5294, 5295, 5575, 558, 5580, 5588, 5592, 57113, 5777, 5873, 6714, 6850, 7294, 8165, 83706, 8525, 89781, 9162, 947	229	0.0383565	0.787911	0.00158574	0.0077187	up	10398, 10451, 10461, 10603, 10938, 18, 2153, 2191, 23533, 23764, 3043, 3315, 348, 3659, 3708, 3717, 3937, 4067, 409, 4778, 5028, 5265, 5294, 5329, 5341, 5579, 5580, 57572, 5777, 5873, 60, 6280, 634, 6714, 7099, 710, 7409, 7454, 81704, 83706, 9060, 953
5	GO:0002696	positive regulation of leukocyte activation	GOBP	239	-0.0657546	0.664554	6.69e-07	3.26e-05	down	1236, 126259, 1445, 146850, 1880, 2056, 2207, 2255, 2268, 26228, 2624, 2625, 2737, 283234, 29851, 30009, 3135, 3479, 3549, 3594, 3635, 3718, 3932, 5295, 558, 5588, 5777, 5788, 6693, 6714, 6777, 6850, 6863, 7292, 8440, 8741, 9020, 919, 921, 923, 942, 975, 9840	203	0.0941246	0.557135	1.1e-21	1.1e-19	up	100133941, 101, 10125, 10451, 10666, 10673, 11151, 114548, 1326, 1493, 1604, 1803, 1960, 199, 2268, 28755, 29126, 29851, 3071, 3109, 3113, 3115, 3117, 3122, 3123, 3127, 3133, 3142, 3481, 3500, 3501, 3503, 3514, 3538, 3539, 3553, 3559, 3594, 3600, 3635, 3718, 4067, 4773, 54440, 57162, 5777, 5788, 5914, 604, 639, 64127, 64926, 6693, 6714, 6777, 683, 695, 7040, 7099, 7409, 8013, 84868, 8660, 8740, 8…
5	GO:0002443	leukocyte mediated immunity	GOBP	232	-0.0662695	0.662431	6.91e-07	3.34e-05	down	10225, 10384, 10538, 11118, 1191, 146850, 2013, 2207, 2242, 2268, 23180, 2624, 2625, 27040, 30009, 3594, 3635, 3718, 3902, 5294, 5452, 5580, 5777, 5788, 5873, 6372, 64005, 6556, 6693, 6777, 6850, 7292, 84174, 8741, 9437	191	0.104748	0.521542	7.95e-26	1.73e-23	up	10125, 10225, 10666, 11035, 11151, 1130, 11314, 114548, 1378, 1604, 1636, 201294, 2268, 28908, 3133, 3162, 3383, 3500, 3501, 3503, 3514, 3538, 3539, 3553, 3594, 3635, 3718, 3815, 3824, 4067, 409, 51311, 5272, 5294, 54210, 54440, 5580, 567, 5777, 57823, 5788, 5873, 602, 604, 6318, 634, 64005, 64127, 6556, 6693, 6777, 6813, 6844, 695, 7040, 7099, 710, 712, 713, 714, 716, 7409, 7454, 7462, 8013, 828…
5	GO:0007599	hemostasis	GOBP	293	-0.0617887	0.681136	7.09e-07	3.38e-05	down	10019, 146850, 170692, 2161, 2207, 22875, 22915, 23468, 2624, 2625, 2626, 27040, 2768, 2782, 2811, 2814, 2815, 391, 3932, 4097, 4627, 4778, 5023, 5055, 51206, 5294, 5295, 5575, 558, 5580, 5588, 5592, 57113, 5777, 5873, 6714, 6850, 7294, 8165, 83706, 8525, 89781, 9162, 947	233	0.0385509	0.786959	0.00135535	0.00678897	up	10398, 10451, 10461, 10603, 10938, 18, 2153, 2191, 2313, 23533, 23764, 3043, 3315, 348, 3659, 3708, 3717, 3937, 4067, 409, 4778, 5028, 5265, 5294, 5329, 5341, 5579, 5580, 57572, 5777, 5873, 60, 6280, 634, 6714, 7099, 710, 7409, 7454, 81704, 83706, 9060, 953
5	GO:0050867	positive regulation of cell activation	GOBP	247	-0.0650112	0.667631	7.12e-07	3.38e-05	down	1236, 126259, 1445, 146850, 1880, 2056, 2207, 2255, 2268, 26228, 2624, 2625, 2737, 283234, 29851, 30009, 3135, 3479, 3549, 3594, 3635, 3718, 3932, 5295, 558, 5588, 5777, 5788, 6195, 6693, 6714, 6777, 6850, 6863, 7292, 8440, 8741, 9020, 919, 921, 923, 942, 975, 9840	209	0.0957618	0.551495	1.23e-22	1.3e-20	up	100133941, 101, 10125, 10451, 10666, 10673, 11151, 114548, 1326, 1493, 1604, 1803, 1960, 199, 2268, 28755, 29126, 29851, 3071, 3109, 3113, 3115, 3117, 3122, 3123, 3127, 3133, 3142, 3481, 3500, 3501, 3503, 3514, 3538, 3539, 3553, 3559, 3594, 3600, 3635, 3717, 3718, 4067, 4773, 5341, 54440, 57162, 5777, 5788, 5914, 604, 639, 64127, 64926, 6693, 6714, 6777, 683, 695, 7040, 7099, 7409, 8013, 84868, 8…
5	GO:0030098	lymphocyte differentiation	GOBP	259	-0.0640387	0.671679	7.4e-07	3.49e-05	down	10538, 1236, 146850, 150372, 1880, 2185, 2207, 246778, 26191, 2625, 27086, 2737, 2841, 30009, 3135, 3549, 3594, 3635, 3662, 3718, 3932, 399, 51043, 5295, 5452, 558, 5777, 5788, 652, 6688, 6693, 6777, 6850, 7292, 8993, 942, 944, 9580, 9759, 9840	215	0.0675527	0.657169	1.55e-11	5.08e-10	up	101, 10125, 10320, 10461, 11035, 114548, 1316, 1493, 150372, 1794, 1840, 1958, 1960, 2185, 22806, 26191, 26253, 29760, 3071, 3142, 3398, 3559, 3594, 3600, 3635, 3659, 3662, 3702, 3718, 3815, 399, 4242, 4853, 54361, 54440, 567, 5734, 57580, 5777, 5788, 5914, 602, 604, 6095, 6304, 639, 6659, 6688, 6693, 673, 6777, 6935, 695, 7040, 7409, 8456, 84807, 8876, 914, 915, 920, 925, 9452, 972, 9759, 9935
5	GO:0002695	negative regulation of leukocyte activation	GOBP	116	-0.0798738	0.608727	7.83e-07	3.66e-05	down	1269, 26191, 2737, 3135, 3549, 3635, 3718, 374403, 3902, 4345, 54900, 558, 5777, 652, 6693, 7292, 79626, 84174, 8993	94	0.0719921	0.639286	3.86e-09	8.46e-08	up	10461, 1051, 11314, 11326, 1493, 1840, 201633, 26191, 29126, 3142, 3162, 3398, 3559, 3620, 3635, 3659, 3718, 374403, 4067, 4332, 55824, 5585, 57162, 5777, 604, 634, 639, 64092, 6693, 7040, 7128, 7940, 80149, 84807, 84868, 8764, 8832, 972
5	GO:0050817	coagulation	GOBP	292	-0.0614396	0.682616	8.95e-07	4.09e-05	down	10019, 146850, 170692, 2161, 2207, 22875, 22915, 23468, 2624, 2625, 2626, 27040, 2768, 2782, 2811, 2814, 2815, 391, 3932, 4097, 4627, 4778, 5023, 5055, 51206, 5294, 5295, 5575, 558, 5580, 5588, 5592, 57113, 5777, 5873, 6714, 6850, 7294, 8165, 83706, 8525, 89781, 9162, 947	230	0.0380319	0.789502	0.00176815	0.00845026	up	10398, 10451, 10461, 10603, 10938, 18, 2153, 2191, 23533, 23764, 3043, 3315, 348, 3659, 3708, 3717, 3937, 4067, 409, 4778, 5028, 5265, 5294, 5329, 5341, 5579, 5580, 57572, 5777, 5873, 60, 6280, 634, 6714, 7099, 710, 7409, 7454, 81704, 83706, 9060, 953
5	GO:0002286	T cell activation involved in immune response	GOBP	66	-0.0913822	0.566712	9.15e-07	4.15e-05	down	10538, 1880, 2207, 246778, 2625, 27086, 3594, 3662, 3718, 5873, 6556, 7292, 942	54	0.0703973	0.645654	1.61e-06	1.89e-05	up	114548, 26253, 3109, 3142, 3383, 3594, 3662, 3683, 3718, 3936, 54518, 5734, 5873, 5914, 602, 604, 6095, 634, 6556, 84868
5	GO:0045597	positive regulation of cell differentiation	GOBP	718	-0.0457741	0.752414	9.75e-07	4.32e-05	down	1003, 10215, 11075, 11197, 116, 121340, 133308, 146850, 151449, 163404, 1908, 2056, 2185, 2242, 22999, 23236, 23440, 23613, 26011, 2624, 2625, 2626, 2668, 27302, 2737, 3084, 3135, 3214, 3232, 339479, 3479, 3549, 3562, 3594, 3635, 389658, 3975, 3984, 411, 440730, 4617, 4760, 4916, 4988, 50618, 5080, 51393, 5176, 5447, 55079, 55607, 558, 55885, 57611, 57817, 6195, 6239, 6423, 6424, 64321, 652, 6770…	536	0.0368785	0.795181	2.98e-05	0.000241626	up	100133941, 101, 10125, 10221, 10507, 1051, 10938, 114548, 1230, 1382, 1435, 152007, 1523, 1785, 1960, 201294, 2022, 2185, 23011, 23363, 2353, 27185, 3059, 3071, 3142, 338382, 3398, 348, 3559, 3570, 3594, 3600, 3635, 3717, 3726, 3815, 3984, 4067, 4070, 4217, 4283, 4481, 4773, 51393, 54361, 54440, 5629, 57118, 5743, 5753, 57580, 5906, 5914, 5979, 604, 6197, 6317, 634, 639, 6498, 65009, 659, 6615, 6…
5	GO:0046637	regulation of alpha-beta T cell differentiation	GOBP	45	-0.0991206	0.540103	1.17e-06	5.09e-05	down	246778, 2625, 2737, 3549, 3594, 3662, 3718, 51043, 6850, 7292, 942	36	0.0653464	0.666242	0.000330532	0.00204243	up	114548, 3071, 3142, 3594, 3662, 3718, 54440, 5914, 604, 639
5	GO:0042060	wound healing	GOBP	443	-0.0530219	0.719276	1.51e-06	6.25e-05	down	1001, 10019, 120425, 146850, 170692, 1816, 2027, 2161, 2207, 2255, 22875, 22915, 23122, 23468, 23671, 2624, 2625, 2626, 27040, 2737, 2768, 2782, 2811, 2814, 2815, 2934, 3084, 3479, 391, 3932, 4097, 4627, 4778, 4815, 4988, 5023, 5055, 5081, 51206, 5294, 5295, 5575, 558, 5580, 5588, 5592, 57113, 5777, 58189, 5873, 6239, 6556, 6678, 6714, 6850, 7294, 79602, 8165, 83706, 84525, 8525, 89781, 9162, 947	347	0.0336917	0.811086	0.00166293	0.00803962	up	1001, 10398, 10451, 10461, 10603, 10938, 18, 1839, 2004, 2153, 2191, 23208, 23533, 23764, 2683, 3043, 3162, 3315, 3475, 348, 3659, 3708, 3717, 3937, 4015, 4067, 409, 4217, 4778, 5028, 5265, 5294, 5329, 5341, 54361, 5579, 5580, 57216, 57572, 5777, 5782, 5873, 60, 6279, 6280, 634, 6556, 6657, 6714, 7040, 7099, 710, 7128, 7168, 7409, 7454, 81704, 8291, 83706, 8573, 8837, 9060, 9066, 953
5	GO:0002250	adaptive immune response	GOBP	272	-0.0617723	0.681206	1.54e-06	6.36e-05	down	10384, 10538, 11118, 11221, 1191, 1445, 1880, 2013, 2185, 2207, 220972, 23180, 246778, 2625, 27040, 30009, 3594, 3635, 3662, 3718, 3903, 50856, 5294, 5452, 54900, 54923, 5580, 5588, 5777, 5788, 5873, 64005, 6556, 6693, 6850, 7292, 7294, 84174, 8631, 8741, 89857, 923, 942	209	0.101685	0.531564	2.73e-25	4.83e-23	up	10666, 10673, 11035, 11119, 114548, 127544, 1378, 1493, 1520, 1604, 201294, 2185, 28908, 3133, 3142, 3383, 3500, 3501, 3503, 3514, 3538, 3539, 3553, 3594, 3635, 3659, 3662, 3702, 3717, 3718, 4067, 50856, 51311, 5294, 54440, 5579, 5580, 55824, 5585, 567, 5777, 57823, 5788, 5873, 602, 604, 6095, 634, 639, 64005, 64092, 6556, 6693, 695, 7030, 7040, 7099, 710, 712, 7128, 713, 714, 716, 7454, 7462, 79…
5	GO:0032940	secretion by cell	GOBP	795	-0.0424194	0.768266	3.03e-06	0.00012	down	10791, 10815, 11118, 114899, 116, 1191, 1236, 1374, 1393, 140679, 140689, 143425, 1521, 1908, 2207, 2242, 2255, 2268, 22915, 22999, 23122, 23601, 2572, 2587, 26191, 2624, 2625, 26525, 2668, 2693, 27040, 27086, 27445, 283420, 284, 2917, 3351, 3357, 3479, 3604, 3737, 3747, 4544, 4760, 4923, 4986, 4988, 5008, 5020, 5023, 5294, 54106, 5443, 5452, 54900, 551, 5552, 55607, 558, 56729, 57555, 5873, 5934…	564	0.0508667	0.728974	4.22e-10	1.12e-08	up	101, 10125, 10461, 10673, 11119, 11151, 1116, 11314, 114548, 115362, 117854, 120892, 1230, 1436, 18, 19, 201294, 2022, 2153, 2268, 22900, 23011, 23208, 23601, 26191, 26253, 2633, 2867, 29126, 3055, 3133, 3162, 3481, 3553, 3557, 3604, 3671, 3708, 3717, 3749, 3815, 3937, 4053, 4067, 415116, 5008, 5028, 5045, 51311, 51762, 5265, 5294, 5341, 54210, 5552, 55655, 5734, 5873, 5906, 6283, 634, 64005, 641…
5	GO:0051251	positive regulation of lymphocyte activation	GOBP	216	-0.0646714	0.669043	3.3e-06	0.000129	down	1236, 126259, 1445, 146850, 1880, 2056, 2255, 2625, 2737, 283234, 29851, 30009, 3135, 3479, 3549, 3594, 3635, 3718, 3932, 5295, 558, 5588, 5777, 5788, 6693, 6714, 6777, 6850, 6863, 7292, 8440, 8741, 9020, 919, 921, 923, 942, 975, 9840	188	0.0945899	0.555527	2.92e-21	2.61e-19	up	100133941, 101, 10125, 10451, 10673, 11151, 114548, 1326, 1493, 1604, 1803, 1960, 199, 28755, 29126, 29851, 3071, 3109, 3113, 3115, 3117, 3122, 3123, 3127, 3133, 3142, 3481, 3500, 3501, 3503, 3514, 3538, 3539, 3553, 3559, 3594, 3600, 3635, 3718, 4067, 4773, 54440, 57162, 5777, 5788, 5914, 604, 639, 64127, 64926, 6693, 6714, 6777, 683, 695, 7040, 7099, 7409, 84868, 8660, 8740, 8764, 8876, 915, 920…
5	GO:0002292	T cell differentiation involved in immune response	GOBP	48	-0.0954095	0.552704	3.32e-06	0.000129	down	10538, 1880, 2207, 246778, 2625, 27086, 3594, 3662, 3718, 7292, 942	40	0.0610589	0.684233	0.0010369	0.00544481	up	114548, 26253, 3142, 3594, 3662, 3718, 5734, 5914, 602, 604, 6095
5	GO:0030168	platelet activation	GOBP	138	-0.0733558	0.633892	3.44e-06	0.000133	down	146850, 170692, 2207, 27040, 2768, 2782, 2811, 2814, 2815, 391, 3932, 4627, 5023, 51206, 5294, 5295, 558, 5580, 5588, 5592, 57113, 5777, 6714, 6850, 7294, 83706, 8525, 9162	113	0.0668113	0.660204	2.59e-08	4.71e-07	up	10398, 10451, 10461, 18, 2153, 23533, 3043, 3315, 348, 3708, 3937, 4067, 409, 5028, 5294, 5341, 5579, 5580, 5777, 60, 634, 6714, 7099, 7409, 83706
5	GO:0042093	T-helper cell differentiation	GOBP	42	-0.098058	0.543681	3.68e-06	0.00014	down	10538, 1880, 246778, 2625, 27086, 3594, 3662, 3718, 7292, 942	33	0.0659549	0.663727	0.000413412	0.0025035	up	114548, 3142, 3594, 3662, 3718, 5734, 5914, 602, 604, 6095
5	GO:2000514	regulation of CD4-positive, alpha-beta T cell activation	GOBP	34	-0.102501	0.528874	3.93e-06	0.000146	down	246778, 2625, 3594, 3662, 3718, 51043, 5588, 7292, 942	29	0.0709149	0.643581	0.000101681	0.000719973	up	114548, 1604, 3071, 3142, 3594, 3662, 3718, 54440, 5914, 604
5	GO:0009611	response to wounding	GOBP	536	-0.0480261	0.741957	4.19e-06	0.000154	down	1001, 10019, 10752, 120425, 146850, 170692, 1816, 2027, 2056, 2161, 2207, 2255, 22875, 22915, 23122, 23468, 23671, 2624, 2625, 2626, 27040, 2737, 2768, 2782, 2811, 2814, 2815, 2934, 29956, 3084, 3479, 391, 3932, 4097, 4627, 4778, 4815, 4916, 4988, 5023, 5055, 5080, 5081, 51206, 5294, 5295, 5575, 558, 5580, 5588, 5592, 55959, 57113, 5777, 58189, 5873, 6239, 6556, 6678, 6714, 6850, 7294, 79602, 816…	412	0.0320444	0.819432	0.00157284	0.00769338	up	1001, 10398, 10451, 10461, 10603, 10938, 1230, 18, 1839, 199, 2004, 2153, 2171, 2191, 23208, 23533, 23764, 2683, 2735, 3043, 3162, 3315, 3475, 348, 3659, 3708, 3717, 3937, 4015, 4067, 409, 4217, 4778, 5028, 5265, 5294, 5329, 5341, 54361, 5579, 5580, 55959, 57216, 5728, 57572, 5777, 5782, 5873, 60, 6279, 6280, 634, 6556, 6657, 6696, 6714, 673, 7040, 7099, 710, 7128, 7168, 7409, 7454, 7538, 81704, …
5	GO:0002366	leukocyte activation involved in immune response	GOBP	172	-0.0682639	0.654271	4.89e-06	0.000176	down	10538, 1880, 2185, 2207, 2242, 2268, 246778, 2624, 2625, 27040, 27086, 30009, 3594, 3662, 3718, 5294, 5873, 6556, 6850, 7292, 7305, 8741, 8993, 942	138	0.0683892	0.653762	1.11e-09	2.71e-08	up	10125, 11151, 11314, 114548, 1794, 201294, 2185, 2268, 22904, 26253, 3109, 3142, 3162, 3383, 3594, 3662, 3683, 3718, 3815, 3936, 4067, 4242, 4853, 5294, 54518, 5734, 5873, 5914, 602, 604, 6095, 634, 64581, 6556, 6813, 6844, 695, 7040, 7099, 7305, 7462, 8013, 84868, 8832, 9452, 9846
5	GO:0046634	regulation of alpha-beta T cell activation	GOBP	59	-0.0900499	0.571423	5.05e-06	0.000179	down	246778, 2625, 2737, 3549, 3594, 3662, 3718, 51043, 5588, 6850, 7292, 942	46	0.0695843	0.648924	8.82e-06	8.3e-05	up	11314, 114548, 1604, 3071, 3133, 3142, 3594, 3659, 3662, 3718, 54440, 5914, 604, 639, 64926, 8764
5	GO:0002429	immune response-activating cell surface receptor signaling pathway	GOBP	256	-0.0605621	0.686349	5.18e-06	0.000181	down	1236, 1445, 150372, 1997, 2207, 2212, 2268, 23180, 2533, 26191, 26228, 2625, 26999, 27040, 3384, 3385, 3635, 3932, 3984, 50856, 5295, 54900, 54923, 5580, 5588, 5777, 5788, 63916, 64005, 6714, 6850, 7294, 7456, 84174, 8454, 8631, 89857, 919, 9840, 9844	247	0.0935626	0.559084	4.35e-23	4.72e-21	up	10451, 10666, 11119, 11314, 123920, 1378, 1493, 150372, 2209, 2212, 2214, 2268, 2357, 2358, 2533, 26191, 26253, 2633, 26999, 2867, 28755, 28908, 3055, 3071, 3113, 3115, 3117, 3122, 3123, 3127, 3500, 3501, 3503, 3514, 3538, 3539, 3635, 3702, 3937, 3984, 4067, 4332, 4773, 4792, 50856, 5142, 5338, 5579, 5580, 55824, 5728, 5777, 5788, 5795, 60, 634, 64005, 64581, 6714, 695, 719, 728, 7409, 7454, 7456…
5	GO:0002263	cell activation involved in immune response	GOBP	173	-0.0679597	0.655509	5.36e-06	0.000186	down	10538, 1880, 2185, 2207, 2242, 2268, 246778, 2624, 2625, 27040, 27086, 30009, 3594, 3662, 3718, 5294, 5873, 6556, 6850, 7292, 7305, 8741, 8993, 942	139	0.0682284	0.654416	1.16e-09	2.81e-08	up	10125, 11151, 11314, 114548, 1794, 201294, 2185, 2268, 22904, 26253, 3109, 3142, 3162, 3383, 3594, 3662, 3683, 3718, 3815, 3936, 4067, 4242, 4853, 5294, 54518, 5734, 5873, 5914, 602, 604, 6095, 634, 64581, 6556, 6813, 6844, 695, 7040, 7099, 7305, 7462, 8013, 84868, 8832, 9452, 9846
5	GO:0002294	CD4-positive, alpha-beta T cell differentiation involved in immune response	GOBP	43	-0.0963783	0.549386	6.06e-06	0.000203	down	10538, 1880, 246778, 2625, 27086, 3594, 3662, 3718, 7292, 942	35	0.0648086	0.668473	0.000479826	0.00282967	up	114548, 3142, 3594, 3662, 3718, 5734, 5914, 602, 604, 6095
5	GO:0035710	CD4-positive, alpha-beta T cell activation	GOBP	55	-0.0909626	0.568192	6.46e-06	0.000214	down	10538, 1880, 246778, 2625, 27086, 3594, 3662, 3718, 51043, 5588, 7292, 942	47	0.0679288	0.655635	1.84e-05	0.00015848	up	1051, 114548, 1604, 3071, 3142, 3594, 3662, 3718, 54440, 5734, 5914, 602, 604, 6095, 6304, 673
5	GO:0002287	alpha-beta T cell activation involved in immune response	GOBP	44	-0.095352	0.552901	7.56e-06	0.000246	down	10538, 1880, 246778, 2625, 27086, 3594, 3662, 3718, 7292, 942	36	0.0630998	0.675609	0.000809264	0.004383	up	114548, 3142, 3594, 3662, 3718, 5734, 5914, 602, 604, 6095
5	GO:0002293	alpha-beta T cell differentiation involved in immune response	GOBP	44	-0.095352	0.552901	7.56e-06	0.000246	down	10538, 1880, 246778, 2625, 27086, 3594, 3662, 3718, 7292, 942	36	0.0630998	0.675609	0.000809264	0.004383	up	114548, 3142, 3594, 3662, 3718, 5734, 5914, 602, 604, 6095
5	GO:0043370	regulation of CD4-positive, alpha-beta T cell differentiation	GOBP	31	-0.102674	0.528306	8.43e-06	0.00027	down	246778, 2625, 3594, 3662, 3718, 51043, 7292, 942	26	0.0715234	0.641151	0.00014991	0.00100322	up	114548, 3071, 3142, 3594, 3662, 3718, 54440, 5914, 604
5	GO:0043367	CD4-positive, alpha-beta T cell differentiation	GOBP	50	-0.0921127	0.564145	9.33e-06	0.000294	down	10538, 1880, 246778, 2625, 27086, 3594, 3662, 3718, 51043, 7292, 942	42	0.0673422	0.65803	5.3e-05	0.000401463	up	114548, 3071, 3142, 3594, 3662, 3718, 54440, 5734, 5914, 602, 604, 6095, 6304, 673
5	GO:0022407	regulation of cell-cell adhesion	GOBP	326	-0.0548121	0.711318	1.02e-05	0.000315	down	1236, 126259, 1445, 146850, 170692, 2056, 246778, 26191, 2625, 27040, 2737, 283234, 2934, 29851, 3135, 3479, 3549, 3594, 3662, 3718, 3902, 3932, 51043, 5295, 54900, 5580, 5588, 5592, 5777, 5788, 59341, 652, 6693, 6714, 6777, 6850, 7292, 79626, 83706, 8440, 9020, 919, 921, 923, 942, 9580, 9840	263	0.0654232	0.665924	8.47e-12	2.88e-10	up	100133941, 101, 10125, 1051, 10673, 11035, 11151, 11314, 11326, 114548, 1326, 1493, 1604, 18, 1803, 1840, 1952, 1960, 199, 201633, 26191, 28755, 288, 29126, 29851, 3071, 3109, 3113, 3115, 3117, 3122, 3123, 3127, 3133, 3142, 3481, 3553, 3557, 3559, 3594, 3600, 3620, 3659, 3662, 3717, 3718, 4067, 50488, 54361, 54440, 5580, 55824, 57162, 5777, 5788, 5914, 604, 634, 639, 64127, 64926, 6657, 6693, 671…
5	GO:0002285	lymphocyte activation involved in immune response	GOBP	118	-0.0740622	0.631115	1.05e-05	0.000318	down	10538, 1880, 2185, 2207, 246778, 2625, 27086, 30009, 3594, 3662, 3718, 5873, 6556, 7292, 8741, 8993, 942	97	0.0578183	0.698152	2.51e-05	0.000208378	up	11151, 114548, 201294, 2185, 26253, 3109, 3142, 3383, 3594, 3662, 3683, 3718, 3936, 4242, 4853, 54518, 5734, 5873, 5914, 602, 604, 6095, 634, 6556, 7040, 7099, 84868, 9452
5	GO:0050776	regulation of immune response	GOBP	677	-0.0427291	0.766788	1.04e-05	0.000318	down	10010, 10225, 10392, 10870, 11126, 11221, 116, 1191, 120425, 1236, 124599, 126014, 1280, 1445, 146850, 146894, 150372, 1513, 1690, 1997, 2207, 2212, 2242, 2268, 23180, 246778, 2533, 26191, 26228, 2624, 2625, 26999, 27040, 284, 30009, 3135, 3384, 3385, 3386, 3594, 3635, 3662, 3684, 3689, 3695, 3718, 3902, 3903, 3932, 3984, 4345, 50856, 5295, 54106, 54900, 54923, 5580, 5588, 5777, 5788, 63916, 6400…	587	0.0979055	0.544197	1.83e-34	1.83e-31	up	100133941, 101, 10125, 10225, 10451, 10666, 10673, 11035, 11119, 11213, 11314, 11326, 114548, 115362, 117854, 118788, 123920, 1378, 1493, 150372, 1520, 1604, 201294, 2099, 2209, 2212, 2213, 2214, 2268, 2353, 2357, 2358, 2533, 25939, 26191, 26253, 2633, 26999, 285852, 2867, 28755, 28908, 29121, 3055, 3071, 3105, 3109, 3113, 3115, 3117, 3122, 3123, 3127, 3133, 3142, 3162, 3383, 338382, 3459, 3500, …
5	GO:0050870	positive regulation of T cell activation	GOBP	173	-0.0664858	0.661541	1.06e-05	0.000321	down	1236, 126259, 1445, 146850, 2056, 2625, 2737, 283234, 29851, 3135, 3479, 3549, 3594, 3718, 3932, 5295, 5588, 5777, 5788, 6693, 6714, 6777, 6850, 7292, 8440, 9020, 919, 921, 923, 942, 9840	146	0.065486	0.665664	5.5e-09	1.15e-07	up	100133941, 101, 10125, 10673, 11151, 114548, 1326, 1493, 1604, 1803, 1960, 199, 28755, 29126, 29851, 3071, 3109, 3113, 3115, 3117, 3122, 3123, 3127, 3133, 3142, 3481, 3553, 3559, 3594, 3600, 3718, 4067, 54440, 5777, 5788, 5914, 64127, 64926, 6693, 6714, 6777, 7040, 7409, 84868, 8740, 8764, 8876, 915, 920, 921, 972
5	GO:0060348	bone development	GOBP	153	-0.0687101	0.65246	1.14e-05	0.000337	down	1101, 1280, 133308, 2249, 2263, 27086, 2737, 29123, 3214, 3479, 4146, 4209, 5308, 5447, 55959, 5777, 5788, 5916, 632, 6423, 652, 6678, 6714, 6716, 6862, 6886, 7305, 8111, 8313	117	0.0446445	0.757715	0.00285778	0.0126425	up	10507, 202018, 2022, 2313, 249, 3815, 4209, 4322, 55790, 55959, 5734, 5777, 5788, 5914, 6261, 6497, 659, 6662, 6714, 7040, 7305, 8111, 9060, 9249
5	GO:0002449	lymphocyte mediated immunity	GOBP	171	-0.0664798	0.661566	1.18e-05	0.000344	down	10225, 10384, 10538, 11118, 1191, 146850, 2013, 2207, 23180, 2625, 30009, 3594, 3635, 3902, 5452, 5580, 5777, 5788, 5873, 64005, 6556, 6693, 6777, 7292, 84174, 8741, 9437	145	0.102891	0.527594	1.44e-22	1.47e-20	up	10125, 10225, 10666, 11035, 11151, 1130, 114548, 1378, 1604, 201294, 28908, 3133, 3383, 3500, 3501, 3503, 3514, 3538, 3539, 3553, 3594, 3635, 3824, 409, 51311, 5272, 54440, 5580, 567, 5777, 57823, 5788, 5873, 602, 604, 6318, 634, 64005, 6556, 6693, 6777, 695, 7040, 710, 712, 713, 714, 716, 7409, 7454, 8284, 8417, 84868, 925, 972
5	GO:0098602	single organism cell adhesion	GOBP	648	-0.0429959	0.765518	1.3e-05	0.000373	down	1001, 1003, 1005, 10538, 120425, 1236, 126259, 1445, 146850, 1501, 1503, 170692, 1880, 2056, 2207, 22918, 246778, 26191, 2625, 26999, 27040, 27086, 2737, 2811, 283234, 2841, 284359, 2934, 29851, 30009, 3135, 3384, 3385, 3386, 3479, 3549, 3594, 3662, 3681, 3689, 3695, 3718, 3902, 3932, 399, 460, 4627, 4815, 4907, 51043, 5294, 5295, 54900, 558, 5580, 5588, 5592, 57555, 5777, 5788, 5873, 59341, 6239…	530	0.0664032	0.661881	1.96e-16	9.92e-15	up	1001, 100133941, 101, 10125, 10398, 10461, 10507, 1051, 10673, 11035, 11119, 11151, 11187, 11314, 11326, 114548, 1326, 144100, 1493, 1604, 1785, 1794, 18, 1803, 1824, 1840, 1952, 1958, 1960, 199, 201294, 201633, 26191, 26253, 2633, 26999, 28755, 288, 29126, 29851, 3043, 3071, 3109, 3113, 3115, 3117, 3122, 3123, 3127, 3133, 3142, 3315, 3383, 342035, 3481, 3553, 3557, 3559, 3594, 3600, 3620, 3659, …
5	GO:0046632	alpha-beta T cell differentiation	GOBP	75	-0.0826446	0.598335	1.38e-05	0.000392	down	10538, 1880, 246778, 2625, 27086, 2737, 2841, 3549, 3594, 3662, 3718, 51043, 6850, 7292, 942, 944	61	0.0616197	0.681852	7.81e-05	0.000568451	up	114548, 3071, 3142, 3594, 3659, 3662, 3702, 3718, 54440, 5734, 5914, 602, 604, 6095, 6304, 639, 673
5	GO:1903039	positive regulation of leukocyte cell-cell adhesion	GOBP	181	-0.0648869	0.668147	1.47e-05	0.000406	down	1236, 126259, 1445, 146850, 2056, 2625, 2737, 283234, 29851, 3135, 3479, 3549, 3594, 3718, 3932, 5295, 5588, 5777, 5788, 6693, 6714, 6777, 6850, 7292, 8440, 9020, 919, 921, 923, 942, 9840	153	0.0661814	0.662794	2.02e-09	4.6e-08	up	100133941, 101, 10125, 10673, 11151, 114548, 1326, 1493, 1604, 1803, 1960, 199, 28755, 29126, 29851, 3071, 3109, 3113, 3115, 3117, 3122, 3123, 3127, 3133, 3142, 3481, 3553, 3559, 3594, 3600, 3718, 4067, 54440, 5777, 5788, 5914, 64127, 64926, 6693, 6714, 6777, 7040, 7409, 8013, 84868, 8740, 8764, 8876, 915, 920, 921, 972
5	GO:0050866	negative regulation of cell activation	GOBP	133	-0.0707431	0.644268	1.57e-05	0.00043	down	1269, 170692, 26191, 2737, 3135, 3549, 3635, 3718, 374403, 3902, 4345, 54900, 558, 5580, 5592, 5777, 652, 6693, 7292, 79626, 84174, 8993	109	0.0691397	0.65072	6.98e-09	1.41e-07	up	10461, 1051, 11314, 11326, 1493, 18, 1840, 201633, 26191, 29126, 3142, 3162, 3398, 348, 3559, 3620, 3635, 3659, 3718, 374403, 4067, 4332, 5580, 55824, 5585, 57162, 5777, 604, 634, 639, 64092, 6693, 7040, 7128, 7940, 80149, 84807, 84868, 8764, 8832, 972
5	GO:0045785	positive regulation of cell adhesion	GOBP	321	-0.054002	0.714908	1.72e-05	0.00046	down	1236, 126259, 136227, 1445, 146850, 2013, 2056, 2185, 2625, 2737, 283234, 284, 29851, 3135, 3479, 3549, 3594, 3718, 3932, 5295, 5588, 5777, 5788, 6239, 6423, 6693, 6714, 6777, 6850, 7292, 8440, 8631, 8874, 9020, 919, 921, 923, 942, 9647, 9806, 9840	270	0.0573493	0.70019	5.12e-09	1.08e-07	up	100133941, 10085, 101, 10125, 10451, 10673, 11151, 114548, 1326, 1435, 1493, 1604, 1785, 1803, 1960, 199, 201294, 2185, 27185, 28755, 288, 29126, 29851, 3071, 3109, 3113, 3115, 3117, 3122, 3123, 3127, 3133, 3142, 342184, 3481, 3553, 3559, 3594, 3600, 3717, 3718, 4067, 54361, 54440, 54518, 57580, 5777, 5788, 5795, 5914, 5979, 64127, 64926, 6657, 6693, 6714, 673, 6777, 7030, 7040, 7052, 7168, 7409,…
5	GO:0000122	negative regulation of transcription from RNA polymerase II promoter	GOBP	631	-0.0422323	0.769159	2.42e-05	0.000616	down	10215, 11023, 130497, 138151, 167465, 167826, 1748, 2056, 2263, 23314, 23613, 25959, 2624, 2625, 2737, 29114, 3214, 3224, 3234, 3235, 3394, 389493, 390992, 440695, 473, 4784, 4929, 5079, 5080, 51523, 54815, 55079, 57817, 5916, 59336, 59341, 59348, 60468, 6239, 6299, 63978, 64321, 652, 652991, 6597, 6688, 6862, 6886, 6913, 6943, 7067, 7101, 7490, 7730, 8403, 84174, 8440, 84525, 84678, 864, 9096, 9…	527	0.029647	0.831732	0.00154651	0.00762428	up	10320, 10507, 10608, 10628, 121536, 1263, 128553, 1523, 1649, 1788, 1831, 1958, 2099, 2308, 23429, 2354, 23645, 25850, 26137, 3059, 3090, 3394, 3397, 3398, 3726, 4084, 4094, 4261, 4286, 4335, 4773, 4783, 4854, 4929, 51341, 51513, 51523, 5187, 53335, 54039, 54862, 55841, 5629, 5914, 5966, 604, 6304, 639, 64412, 6497, 6498, 6615, 6657, 6662, 6688, 6772, 6774, 6907, 6926, 6935, 7040, 7091, 7161, 742…
5	GO:1903706	regulation of hemopoiesis	GOBP	277	-0.0556466	0.707639	2.69e-05	0.000681	down	133308, 1441, 146850, 150372, 2185, 2242, 246778, 2624, 2625, 27086, 2737, 28959, 3135, 3205, 3218, 3549, 3562, 3594, 3635, 3662, 3718, 51043, 5295, 558, 5777, 5916, 632, 652, 6688, 6777, 6850, 6886, 7292, 7305, 8111, 8361, 841, 85477, 8993, 9398, 942, 9580, 9607, 9770, 9840	233	0.0539395	0.715186	2.67e-07	3.94e-06	up	101, 10125, 10221, 1051, 114548, 1230, 1435, 1441, 1493, 150372, 1636, 1840, 1960, 2185, 22806, 2353, 28959, 3059, 3071, 3142, 338382, 3398, 3559, 3594, 3600, 3635, 3659, 3662, 3718, 4067, 4286, 4792, 54440, 5777, 5914, 604, 634, 639, 6688, 6777, 6935, 695, 7030, 7040, 7099, 714, 7305, 7538, 8111, 8456, 84807, 8876, 914, 972, 9770, 9935
5	GO:0016337	single organismal cell-cell adhesion	GOBP	603	-0.0425955	0.767425	2.87e-05	0.00071	down	1001, 1003, 1005, 10538, 120425, 1236, 126259, 1445, 146850, 1501, 1503, 170692, 1880, 2056, 2207, 22918, 246778, 26191, 2625, 26999, 27040, 27086, 2737, 2811, 283234, 2841, 284359, 2934, 29851, 30009, 3135, 3384, 3385, 3386, 3479, 3549, 3594, 3662, 3681, 3689, 3695, 3718, 3902, 3932, 399, 460, 4627, 4815, 4907, 51043, 5294, 5295, 54900, 5580, 5588, 5592, 57555, 5777, 5788, 5873, 59341, 652, 6556…	486	0.0701436	0.646673	1.41e-17	8.38e-16	up	1001, 100133941, 101, 10125, 10398, 10507, 1051, 10673, 11035, 11119, 11151, 11187, 11314, 11326, 114548, 1326, 144100, 1493, 1604, 1794, 18, 1803, 1824, 1840, 1952, 1958, 1960, 199, 201633, 26191, 26253, 26999, 28755, 288, 29126, 29851, 3043, 3071, 3109, 3113, 3115, 3117, 3122, 3123, 3127, 3133, 3142, 3315, 3383, 342035, 3481, 3553, 3557, 3559, 3594, 3600, 3620, 3659, 3662, 3683, 3687, 3689, 369…
5	GO:0002460	adaptive immune response based on somatic recombination of immune receptors built from immunoglobulin superfamily domains	GOBP	176	-0.0638623	0.672415	2.9e-05	0.000714	down	10384, 10538, 11118, 1191, 2013, 2207, 23180, 246778, 2625, 30009, 3594, 3635, 3662, 3718, 5452, 5580, 5588, 5777, 5788, 5873, 64005, 6556, 6693, 7292, 84174, 8741, 89857	151	0.102217	0.52981	1.24e-22	1.3e-20	up	10666, 10673, 11035, 114548, 1378, 1604, 201294, 28908, 3133, 3142, 3383, 3500, 3501, 3503, 3514, 3538, 3539, 3553, 3594, 3635, 3662, 3718, 51311, 54440, 5580, 5585, 567, 5777, 5788, 5873, 602, 604, 6095, 634, 64005, 6556, 6693, 695, 7040, 7099, 710, 712, 7128, 713, 714, 716, 7454, 8284, 8417, 84868, 89857, 920, 925, 972
5	GO:0002768	immune response-regulating cell surface receptor signaling pathway	GOBP	283	-0.0547153	0.711746	3.44e-05	0.000834	down	1236, 1445, 150372, 1997, 2207, 2212, 2268, 23180, 2533, 26191, 26228, 2625, 26999, 27040, 3135, 3384, 3385, 3635, 3932, 3984, 50856, 5295, 54900, 54923, 5580, 5588, 5777, 5788, 63916, 64005, 6714, 6850, 7294, 7456, 84174, 8454, 8631, 89857, 919, 9840, 9844	272	0.0917853	0.565294	4.12e-23	4.58e-21	up	100133941, 10451, 10666, 11119, 11314, 123920, 1378, 1493, 150372, 2209, 2212, 2214, 2268, 2353, 2357, 2358, 2533, 26191, 26253, 2633, 26999, 2867, 28755, 28908, 3055, 3071, 3113, 3115, 3117, 3122, 3123, 3127, 3500, 3501, 3503, 3514, 3538, 3539, 3635, 3702, 3815, 3937, 3984, 4067, 4332, 4773, 4792, 50856, 5142, 5338, 5579, 5580, 55824, 5728, 5777, 5788, 5795, 60, 634, 64005, 64581, 6714, 695, 719…
5	GO:1903530	regulation of secretion by cell	GOBP	518	-0.0444026	0.758855	3.75e-05	0.000895	down	10815, 114899, 116, 1236, 1374, 1393, 143425, 1908, 2207, 2242, 2268, 22999, 23122, 23601, 2587, 26191, 2624, 2625, 26525, 2668, 2693, 27086, 27445, 283420, 284, 2917, 3351, 3357, 3479, 3604, 3737, 3747, 4544, 4760, 4923, 4986, 4988, 5008, 5020, 54106, 5443, 551, 5552, 55607, 56729, 57555, 5873, 59341, 5972, 6343, 6714, 6850, 6863, 7036, 7096, 7200, 7292, 7349, 773, 776, 777, 8111, 8620, 8692, 88…	345	0.0439666	0.760914	8.03e-06	7.6e-05	up	101, 10125, 11314, 114548, 117854, 120892, 1436, 18, 201294, 2268, 22900, 23011, 23208, 23601, 26191, 26253, 2633, 2867, 29126, 3133, 3162, 3553, 3604, 3708, 3717, 3749, 4067, 415116, 5008, 5028, 51311, 51762, 5552, 55655, 5734, 5873, 5906, 634, 64127, 6659, 6714, 673, 6813, 6844, 7040, 7096, 7097, 7099, 7779, 80149, 80223, 8111, 8398, 84868, 8660, 8764, 8775, 8832, 90007, 90019, 9066, 914, 929, …
5	GO:0030155	regulation of cell adhesion	GOBP	537	-0.0437194	0.762084	3.98e-05	0.000943	down	1236, 126259, 136227, 1445, 146850, 170692, 1901, 2013, 2056, 2185, 2242, 23122, 246778, 26191, 2625, 27040, 2737, 283234, 284, 285, 2934, 29851, 3135, 3479, 3549, 3594, 3662, 3718, 3902, 3932, 4617, 51043, 5294, 5295, 54900, 5580, 5588, 5592, 5777, 5788, 59341, 6239, 6423, 6494, 652, 6693, 6695, 6714, 6777, 6850, 7292, 79626, 83706, 8440, 8631, 8874, 9020, 919, 921, 923, 942, 9580, 9647, 9806, 9…	462	0.0569531	0.701916	1.68e-11	5.45e-10	up	100133941, 10085, 101, 10125, 10451, 10507, 1051, 10673, 11035, 11151, 11314, 11326, 114548, 1326, 1435, 1493, 1604, 1785, 18, 1803, 1840, 1952, 1960, 199, 201294, 201633, 2185, 26191, 2633, 27185, 27299, 28755, 288, 29126, 29851, 3071, 3109, 3113, 3115, 3117, 3122, 3123, 3127, 3133, 3142, 3383, 342184, 3481, 3553, 3557, 3559, 3594, 3600, 3620, 3659, 3662, 3717, 3718, 4067, 4070, 50488, 5140, 529…
5	GO:0046631	alpha-beta T cell activation	GOBP	92	-0.0756677	0.624849	4.23e-05	0.000992	down	10538, 1880, 246778, 2625, 27086, 2737, 2841, 3549, 3594, 3662, 3718, 51043, 5588, 6850, 7292, 942, 944	75	0.0667283	0.660545	1.04e-06	1.28e-05	up	1051, 11314, 114548, 1604, 1794, 3071, 3133, 3142, 3594, 3600, 3659, 3662, 3702, 3718, 54440, 5734, 5914, 602, 604, 6095, 6304, 639, 64926, 673, 8764
5	GO:0050878	regulation of body fluid levels	GOBP	414	-0.0475929	0.743958	4.55e-05	0.00105152	down	10019, 1036, 113, 146850, 170692, 187, 2013, 2161, 2207, 2255, 22875, 22915, 23468, 2624, 2625, 2626, 27040, 2768, 2782, 2811, 2814, 2815, 358, 391, 3932, 4097, 4627, 4778, 4986, 5020, 5023, 5055, 51206, 5294, 5295, 551, 5575, 558, 5580, 5588, 5592, 57113, 5777, 5873, 59341, 6337, 6343, 65266, 6714, 6776, 6777, 6850, 6863, 7294, 7349, 8165, 83706, 8525, 8692, 89781, 9162, 947	312	0.0389021	0.785244	0.000262772	0.00166489	up	10398, 10451, 10461, 10603, 10938, 1364, 18, 196883, 2153, 2191, 2313, 23533, 23764, 3043, 3099, 3315, 348, 360, 3659, 3708, 3717, 3868, 3937, 4067, 409, 4645, 4778, 5028, 51763, 5265, 5294, 5329, 5341, 5579, 5580, 57572, 5777, 5873, 60, 6280, 6337, 634, 65125, 6714, 6776, 6777, 7099, 710, 7409, 7421, 7454, 7498, 81704, 83706, 84283, 8648, 9060, 953
5	GO:0050868	negative regulation of T cell activation	GOBP	72	-0.0798704	0.60874	5.67e-05	0.00128512	down	26191, 2737, 3135, 3549, 3718, 3902, 54900, 5777, 652, 6693, 7292, 79626	59	0.0725398	0.637114	2.04e-07	3.07e-06	up	1051, 11314, 11326, 1493, 1840, 201633, 26191, 29126, 3142, 3559, 3620, 3659, 3718, 55824, 57162, 5777, 604, 634, 6693, 7040, 84807, 84868, 8764, 972
5	GO:1903038	negative regulation of leukocyte cell-cell adhesion	GOBP	78	-0.0781704	0.615206	5.81e-05	0.00131153	down	26191, 2737, 3135, 3549, 3718, 3902, 54900, 5777, 652, 6693, 7292, 79626	64	0.068017	0.655276	1.72e-06	1.98e-05	up	1051, 11314, 11326, 1493, 1840, 201633, 26191, 29126, 3142, 3559, 3620, 3659, 3718, 55824, 57162, 5777, 604, 634, 6693, 7040, 84807, 84868, 8764, 972
5	GO:0030217	T cell differentiation	GOBP	184	-0.0611018	0.68405	6.38e-05	0.00143432	down	10538, 1236, 146850, 1880, 2207, 246778, 26191, 2625, 27086, 2737, 2841, 30009, 3135, 3549, 3594, 3662, 3718, 3932, 399, 51043, 5788, 652, 6693, 6777, 6850, 7292, 942, 944, 9580, 9840	154	0.0703223	0.645955	7.58e-11	2.31e-09	up	101, 10125, 11035, 114548, 1493, 1794, 1840, 1958, 1960, 26191, 26253, 3071, 3142, 3559, 3594, 3600, 3659, 3662, 3702, 3718, 3815, 399, 54361, 54440, 567, 5734, 57580, 5788, 5914, 602, 604, 6095, 6304, 639, 6659, 6693, 673, 6777, 6935, 7040, 7409, 8456, 84807, 8876, 914, 915, 920, 925, 972, 9935
5	GO:0051241	negative regulation of multicellular organismal process	GOBP	836	-0.0362496	0.798295	6.77e-05	0.00151702	down	1001, 10215, 10225, 10501, 10660, 10743, 1101, 11023, 11075, 11221, 11251, 114899, 116, 130497, 1393, 1445, 148, 170692, 2118, 2161, 2185, 219537, 23166, 26191, 26228, 2624, 2625, 26525, 2693, 27121, 27302, 27306, 2737, 2811, 284, 2841, 285, 28959, 29956, 30012, 3084, 3135, 3205, 3218, 3249, 340419, 341, 344, 3479, 3549, 3604, 3635, 3718, 3902, 4009, 4223, 4916, 4986, 5020, 5055, 5080, 51316, 514…	621	0.0342178	0.808439	5.91e-05	0.000442767	up	1001, 100133941, 10221, 10225, 10365, 10507, 11213, 11326, 114548, 1230, 1493, 162514, 1649, 18, 1831, 1840, 201633, 2185, 2191, 23166, 23208, 26191, 2633, 28959, 29116, 29126, 3071, 3142, 3162, 3397, 3398, 341, 3475, 348, 3488, 3553, 3604, 3620, 3627, 3635, 3659, 3717, 3718, 4067, 4070, 409, 4210, 4261, 4792, 4854, 5045, 5140, 5142, 51466, 5294, 5329, 54361, 5495, 5552, 5580, 55841, 567, 57142, …
5	GO:0051046	regulation of secretion	GOBP	562	-0.0416385	0.772003	7.76e-05	0.0016899	down	10815, 114899, 116, 1236, 1374, 1393, 143425, 1908, 2207, 2242, 2255, 2268, 22999, 23122, 23601, 2587, 26191, 2624, 2625, 26525, 2668, 2693, 27086, 27445, 283420, 284, 2917, 3084, 3351, 3357, 3479, 358, 3604, 3737, 3747, 4544, 4760, 4923, 4986, 4988, 5008, 5020, 54106, 5443, 551, 5552, 55607, 56729, 57555, 5873, 59341, 5972, 6343, 6446, 65266, 6714, 6850, 6863, 7036, 7096, 7200, 7292, 7349, 773, …	373	0.0428745	0.766096	8.97e-06	8.43e-05	up	101, 10125, 11314, 114548, 117854, 120892, 1436, 18, 201294, 2268, 22900, 23011, 23208, 23601, 26191, 26253, 2633, 2867, 29126, 3133, 3162, 3553, 3604, 3708, 3717, 3749, 4067, 415116, 5008, 5028, 51311, 51762, 5552, 55655, 5734, 5873, 5906, 6279, 6280, 634, 64127, 65125, 6659, 6714, 673, 6813, 6844, 7040, 7096, 7097, 7099, 7779, 80149, 80223, 8111, 8398, 84868, 8660, 8764, 8775, 8832, 90007, 9001…
5	GO:0030099	myeloid cell differentiation	GOBP	289	-0.0524315	0.72192	7.85e-05	0.00169984	down	1053, 10538, 1236, 133308, 1441, 1880, 2038, 2056, 2185, 2242, 23601, 2624, 2625, 27086, 3205, 3218, 3394, 3562, 3635, 3662, 4627, 4891, 5295, 54790, 5777, 5916, 632, 652, 6688, 6714, 6777, 6886, 7067, 7305, 8111, 8361, 841, 843, 85477, 9398, 942, 9607, 9770	247	0.0449001	0.756512	4.79e-05	0.000367491	up	10221, 1030, 10320, 10365, 1051, 115727, 116071, 118, 1230, 139716, 1435, 1436, 1441, 2185, 22904, 2313, 23218, 2353, 23601, 29887, 3059, 3071, 338382, 3394, 3398, 3635, 3662, 3717, 3726, 3815, 4067, 4286, 4318, 4792, 5777, 5914, 604, 634, 6688, 6714, 6777, 7030, 7040, 7099, 714, 7305, 7538, 8111, 9770, 9846, 9935
5	GO:0002757	immune response-activating signal transduction	GOBP	363	-0.048218	0.741073	9.05e-05	0.00191193	down	10010, 10392, 1236, 1445, 150372, 1513, 1997, 2207, 2212, 2268, 23180, 2533, 26191, 26228, 2625, 26999, 27040, 3384, 3385, 3635, 3662, 3684, 3689, 3932, 3984, 50856, 5295, 54106, 54900, 54923, 5580, 5588, 5777, 5788, 63916, 64005, 6714, 6850, 7096, 7187, 7294, 7456, 841, 84174, 8454, 8631, 89857, 8993, 919, 942, 9840, 9844	344	0.0926057	0.562419	1.11e-25	2.22e-23	up	101, 10451, 10666, 11119, 11213, 11314, 118788, 123920, 1378, 1493, 150372, 1520, 2099, 2209, 2212, 2214, 2268, 2357, 2358, 2533, 26191, 26253, 2633, 26999, 2867, 28755, 28908, 3055, 3071, 3113, 3115, 3117, 3122, 3123, 3127, 338382, 3500, 3501, 3503, 3514, 3538, 3539, 3635, 3656, 3659, 3662, 3684, 3689, 3702, 3937, 3984, 4067, 409, 4332, 4773, 4792, 50856, 51311, 5142, 5338, 5579, 5580, 55824, 57…
5	GO:0002703	regulation of leukocyte mediated immunity	GOBP	128	-0.0670716	0.659137	9.19e-05	0.00193327	down	10225, 146850, 2207, 2242, 2268, 2624, 2625, 30009, 3594, 3718, 3902, 5777, 5788, 6693, 6777, 6850, 7292, 8741, 9437	99	0.0711474	0.642651	4.24e-09	9.14e-08	up	10125, 10225, 10666, 11035, 11314, 114548, 1378, 201294, 2268, 3133, 3162, 3553, 3594, 3718, 4067, 409, 5272, 54440, 567, 5777, 5788, 604, 6318, 634, 64127, 6693, 6777, 6813, 695, 7040, 7099, 7409, 7454, 8417, 84868, 8832, 9846
5	GO:1903532	positive regulation of secretion by cell	GOBP	276	-0.0526674	0.720862	9.91e-05	0.00205934	down	114899, 116, 143425, 1908, 2207, 2268, 23122, 23601, 2587, 26191, 2624, 2625, 2668, 283420, 3357, 3479, 4923, 4986, 5020, 551, 56729, 57555, 5873, 59341, 6343, 6714, 6850, 6863, 7036, 7200, 7292, 7349, 8111, 8692, 8874, 91662, 947, 9501, 9607	192	0.0408459	0.775815	0.00131829	0.0066166	up	101, 10125, 114548, 117854, 1436, 18, 201294, 2268, 22900, 23601, 26191, 26253, 2867, 29126, 3133, 3553, 3717, 5028, 51762, 55655, 5734, 5873, 64127, 6659, 6714, 7040, 8111, 8398, 84868, 8660, 8764, 9066, 914, 929, 952, 9846
5	GO:0043087	regulation of GTPase activity	GOBP	558	-0.0411475	0.774362	0.000103	0.00212143	down	10044, 10602, 10681, 116, 116985, 117289, 1236, 125058, 126432, 1901, 208, 2185, 221178, 2249, 2255, 2263, 23094, 23236, 23550, 23580, 25771, 26037, 26166, 2668, 2674, 27040, 273, 27352, 284, 3084, 3357, 3560, 3562, 3633, 3718, 374403, 391, 399, 4650, 4916, 50618, 50649, 55803, 55843, 5592, 57533, 5902, 5924, 5996, 5999, 6368, 6369, 6494, 8313, 8440, 8477, 8567, 8874, 89781, 9162, 9844, 9938	509	0.0414583	0.772868	2.14e-06	2.41e-05	up	10044, 10125, 10451, 10507, 10602, 10788, 115727, 116984, 116986, 117289, 120892, 121512, 132864, 1439, 150696, 1794, 1839, 201176, 2185, 221178, 221472, 22898, 23048, 23092, 23329, 257106, 25780, 27128, 3071, 3383, 3559, 3560, 3561, 3716, 3717, 3718, 374403, 3815, 389337, 399, 409, 51291, 54361, 54869, 55103, 55160, 55619, 55701, 55803, 55843, 57186, 57568, 57572, 57580, 58504, 5906, 5922, 5979,…
5	GO:0001816	cytokine production	GOBP	525	-0.0417595	0.771423	0.000118	0.00242061	down	1001, 10225, 10392, 10475, 1053, 10538, 11118, 114899, 116, 1191, 1236, 126259, 1445, 150372, 1997, 2207, 2268, 23180, 23236, 23601, 246778, 26191, 2625, 2626, 26525, 2693, 27086, 27190, 283234, 283420, 284, 2841, 3135, 3357, 3394, 3594, 3604, 3635, 3662, 3663, 3718, 3902, 5294, 5295, 54106, 5443, 5552, 558, 5580, 5588, 55959, 59341, 63940, 6556, 66005, 6693, 6714, 6777, 6850, 7096, 7187, 7292, 7…	447	0.0788856	0.612477	3.78e-21	3.26e-19	up	1001, 100133941, 101, 10125, 10225, 10365, 1051, 10666, 11035, 11119, 1116, 11213, 11326, 114548, 115362, 117854, 1436, 150372, 1536, 1604, 1649, 19, 1958, 201633, 2167, 2268, 22900, 23208, 2324, 23601, 26137, 26191, 26253, 2633, 2867, 29126, 3071, 3113, 3115, 3133, 3162, 3315, 338382, 3394, 3553, 3570, 3594, 3600, 3604, 3620, 3635, 3659, 3662, 3663, 3702, 3717, 3718, 3815, 3937, 4067, 409, 4094,…
5	GO:1902105	regulation of leukocyte differentiation	GOBP	205	-0.0572307	0.700706	0.000132	0.00266208	down	133308, 146850, 150372, 246778, 2624, 2625, 27086, 2737, 28959, 3135, 3549, 3562, 3594, 3635, 3662, 3718, 51043, 5295, 558, 5777, 632, 652, 6777, 6850, 6886, 7292, 7305, 8111, 841, 8993, 9398, 942, 9580, 9607, 9770, 9840	163	0.0666663	0.6608	7.17e-10	1.82e-08	up	101, 10125, 10221, 1051, 114548, 1230, 1435, 1493, 150372, 1840, 1960, 22806, 2353, 28959, 3059, 3071, 3142, 3398, 3559, 3594, 3600, 3635, 3659, 3662, 3718, 4067, 4286, 54440, 5777, 5914, 604, 634, 639, 6777, 6935, 695, 7030, 7040, 7099, 714, 7305, 8111, 8456, 84807, 8876, 914, 972, 9770, 9935
5	GO:0098609	cell-cell adhesion	GOBP	987	-0.0326004	0.816606	0.000148	0.00294054	down	1001, 1003, 1005, 1006, 10298, 10538, 10801, 11252, 120425, 1236, 126259, 137970, 1445, 146850, 1501, 1503, 170692, 1880, 2056, 2207, 22905, 22918, 24146, 246778, 26011, 26191, 2625, 26999, 27040, 27086, 27253, 2737, 2811, 283234, 2841, 284359, 2934, 29851, 30009, 3069, 3135, 3384, 3385, 3386, 3479, 3549, 3594, 3662, 3681, 3689, 3695, 3718, 3902, 3932, 399, 4345, 460, 4627, 4815, 4907, 51043, 529…	822	0.0462929	0.749992	4.52e-10	1.19e-08	up	1001, 100133941, 101, 10125, 10398, 10507, 1051, 10666, 10673, 10938, 11035, 11119, 11151, 11187, 11314, 11326, 114548, 118, 1265, 128866, 1326, 1364, 144100, 1493, 1604, 1794, 18, 1803, 1824, 1840, 1952, 1958, 1960, 199, 201633, 221935, 26191, 26253, 26999, 28755, 288, 29126, 29851, 3043, 3071, 3109, 3113, 3115, 3117, 3122, 3123, 3127, 3133, 3142, 3315, 3337, 3383, 342035, 3481, 3553, 3557, 3559…
5	GO:0043547	positive regulation of GTPase activity	GOBP	509	-0.0416091	0.772144	0.000155	0.00305855	down	10044, 10602, 10681, 116, 116985, 117289, 1236, 125058, 126432, 1901, 208, 2185, 221178, 2249, 2255, 2263, 23094, 23236, 23550, 23580, 25771, 26037, 26166, 2668, 2674, 27040, 273, 27352, 284, 3084, 3357, 3560, 3562, 3633, 3718, 374403, 391, 4650, 4916, 50618, 50649, 55803, 55843, 57533, 5902, 5924, 5996, 5999, 6368, 6369, 6494, 8313, 8440, 8477, 8567, 8874, 89781, 9844, 9938	464	0.0410982	0.7746	5.58e-06	5.6e-05	up	10044, 10125, 10451, 10507, 10602, 115727, 116984, 116986, 117289, 120892, 121512, 1439, 1794, 1839, 201176, 2185, 221178, 221472, 22898, 23048, 23092, 23329, 257106, 25780, 27128, 3071, 3383, 3559, 3560, 3561, 3716, 3717, 3718, 374403, 3815, 389337, 51291, 54361, 54869, 55103, 55160, 55619, 55701, 55803, 55843, 57186, 57568, 57572, 57580, 58504, 5906, 5922, 5979, 5996, 5997, 6369, 64333, 64411, …
5	GO:0031295	T cell costimulation	GOBP	59	-0.0810045	0.604465	0.000159	0.00310399	down	1236, 126259, 1445, 29851, 3932, 5295, 5777, 6693, 6714, 7292, 9020, 919, 921, 942	54	0.06878	0.652176	4.16e-06	4.38e-05	up	100133941, 10673, 1326, 1493, 1803, 28755, 29126, 29851, 3113, 3115, 3117, 3122, 3123, 3127, 4067, 5777, 6693, 6714, 7409, 8740, 8764, 915, 920, 921
5	GO:0048514	blood vessel morphogenesis	GOBP	433	-0.0439834	0.760834	0.000163	0.00318505	down	126259, 146850, 1901, 2013, 2185, 221981, 2255, 2263, 23166, 2624, 2626, 2637, 284, 285, 358, 3689, 4223, 4627, 4855, 5176, 5294, 5308, 54538, 57178, 5787, 6050, 6369, 64220, 6423, 64321, 652, 6678, 6688, 6850, 6862, 6886, 6899, 6910, 6943, 7058, 7060, 7075, 7101, 7490, 79602, 79805, 79812, 93649, 9464, 947, 9496	352	0.0441899	0.759859	6e-06	5.95e-05	up	101, 10451, 1116, 116844, 1536, 1890, 1960, 2004, 2022, 2047, 2185, 2191, 219699, 23129, 23166, 2324, 23328, 255324, 26051, 2683, 290, 3162, 3315, 3397, 348, 3553, 3579, 3627, 3689, 3716, 3726, 4854, 5140, 5294, 5333, 54361, 5579, 5629, 57178, 5728, 5743, 58504, 5906, 60675, 6095, 6237, 6278, 6303, 634, 6369, 639, 64220, 659, 6659, 6688, 6772, 694, 7040, 7045, 7075, 7127, 7128, 719, 728, 7453, 74…
5	GO:0001817	regulation of cytokine production	GOBP	476	-0.0423961	0.768377	0.000172	0.00332795	down	1001, 10225, 10392, 10475, 114899, 116, 1191, 1236, 126259, 1445, 150372, 1997, 2207, 2268, 23236, 23601, 246778, 26191, 2625, 2626, 26525, 2693, 27086, 27190, 283234, 283420, 284, 2841, 3135, 3357, 3394, 3594, 3604, 3635, 3662, 3663, 3718, 3902, 5295, 54106, 5443, 5552, 558, 5588, 55959, 59341, 63940, 6556, 66005, 6693, 6714, 6777, 6850, 7096, 7187, 7292, 7294, 7349, 8692, 8993, 91662, 923, 942,…	403	0.0665378	0.661327	1.05e-14	4.73e-13	up	1001, 100133941, 101, 10125, 10225, 10365, 1051, 10666, 11035, 11213, 11326, 114548, 115362, 117854, 1436, 150372, 1536, 1649, 1958, 201633, 2268, 22900, 23208, 2324, 23601, 26137, 26191, 26253, 2633, 2867, 29126, 3071, 3113, 3115, 3133, 3162, 3315, 338382, 3394, 3553, 3570, 3594, 3600, 3604, 3620, 3635, 3659, 3662, 3663, 3717, 3718, 4067, 409, 4210, 5045, 51311, 5142, 5187, 54440, 5495, 5552, 55…
5	GO:0031294	lymphocyte costimulation	GOBP	60	-0.0802038	0.607481	0.000184	0.00351078	down	1236, 126259, 1445, 29851, 3932, 5295, 5777, 6693, 6714, 7292, 9020, 919, 921, 942	54	0.06878	0.652176	4.16e-06	4.38e-05	up	100133941, 10673, 1326, 1493, 1803, 28755, 29126, 29851, 3113, 3115, 3117, 3122, 3123, 3127, 4067, 5777, 6693, 6714, 7409, 8740, 8764, 915, 920, 921
5	GO:0006909	phagocytosis	GOBP	186	-0.0578807	0.697881	0.000201	0.00378963	down	1053, 1445, 2207, 2212, 2268, 22918, 26228, 2624, 26999, 2934, 3385, 3394, 3689, 375033, 3984, 4627, 5295, 558, 5580, 5873, 63916, 64005, 6556, 6714, 6850, 7456, 919, 9844	168	0.0966585	0.548431	3.16e-21	2.77e-19	up	10347, 10451, 10461, 11151, 11314, 1785, 1794, 19, 199, 201294, 2209, 2212, 2214, 2268, 23208, 26999, 28908, 3055, 3071, 311, 3394, 3500, 3501, 3503, 3514, 3538, 3539, 3553, 3683, 3689, 3984, 4067, 51411, 5338, 5580, 57118, 5728, 5806, 5873, 5906, 5914, 60, 64005, 64581, 6556, 6714, 7040, 7052, 7409, 7454, 7456, 81035, 8398, 9066, 929
5	GO:0001568	blood vessel development	GOBP	505	-0.0410592	0.774787	0.000207	0.00387776	down	1003, 126259, 130497, 146850, 1901, 2013, 2185, 221981, 2255, 2263, 23166, 2624, 2626, 2637, 2737, 284, 285, 358, 3689, 4223, 4627, 4855, 5080, 5176, 5294, 5308, 54538, 57178, 5787, 6050, 6369, 64220, 6423, 64321, 652, 6678, 6688, 6850, 6862, 6886, 6899, 6910, 6943, 7058, 7060, 7075, 7101, 7472, 7490, 79602, 79805, 79812, 8854, 93649, 9464, 947, 9496	418	0.045476	0.753809	6.32e-07	8.38e-06	up	101, 10451, 1116, 116844, 1536, 1649, 1785, 1890, 1958, 196, 1960, 2004, 2022, 2047, 2185, 2191, 219699, 2308, 23129, 23166, 2324, 23328, 255324, 26051, 2683, 290, 3162, 3315, 3397, 348, 3553, 3579, 3627, 3689, 3696, 3716, 3726, 4015, 4854, 5140, 5294, 5333, 54361, 5579, 5629, 57178, 5728, 5743, 58504, 5906, 60675, 6095, 6237, 6278, 6303, 634, 6369, 639, 64220, 659, 6659, 6688, 6772, 6926, 694, 7…
5	GO:0001909	leukocyte mediated cytotoxicity	GOBP	69	-0.0768629	0.620225	0.000216	0.00401837	down	146850, 2013, 26228, 3594, 3902, 5777, 5788, 5873, 6777, 9437	51	0.0731997	0.634507	4.68e-07	6.43e-06	up	10125, 10666, 11035, 11151, 1130, 201294, 3133, 3383, 3594, 409, 5272, 54210, 567, 5777, 57823, 5788, 5873, 6318, 634, 6777, 6813, 7409, 8417, 84868
5	GO:0042267	natural killer cell mediated cytotoxicity	GOBP	46	-0.0849702	0.58975	0.000231	0.00421611	down	146850, 3902, 5777, 5873, 6777, 9437	31	0.0714253	0.641542	5.24e-05	0.000397846	up	10125, 10666, 11151, 1130, 201294, 3133, 409, 5272, 5777, 57823, 5873, 6318, 634, 6777, 7409, 84868
5	GO:0061515	myeloid cell development	GOBP	44	-0.0857886	0.586758	0.000239	0.00431656	down	133308, 2038, 2056, 27086, 4891, 5777, 6714, 6886, 7305, 8111	39	0.0596025	0.690454	0.00195656	0.00924182	up	10365, 2313, 3071, 3815, 5777, 604, 6714, 7305, 8111
5	GO:0045619	regulation of lymphocyte differentiation	GOBP	121	-0.0654479	0.665822	0.00024	0.004317	down	146850, 150372, 246778, 2625, 2737, 3135, 3549, 3594, 3635, 3662, 3718, 51043, 558, 5777, 652, 6777, 6850, 7292, 8993, 942, 9580, 9840	102	0.0655152	0.665544	1.62e-07	2.5e-06	up	101, 10125, 114548, 1493, 150372, 1840, 1960, 22806, 3071, 3142, 3398, 3559, 3594, 3600, 3635, 3659, 3662, 3718, 54440, 5777, 5914, 604, 639, 6777, 6935, 695, 7040, 8456, 84807, 8876, 914, 972
5	GO:0072358	cardiovascular system development	GOBP	528	-0.0392878	0.783364	0.000331	0.00573962	down	1003, 126259, 130497, 146850, 1901, 2013, 2185, 221981, 2255, 2263, 23166, 2624, 2626, 2637, 2737, 284, 285, 358, 3689, 4223, 4627, 4855, 5080, 5176, 5294, 5308, 54538, 57178, 5787, 6050, 6369, 64220, 6423, 64321, 652, 6678, 6688, 6850, 6862, 6886, 6899, 6910, 6943, 7058, 7060, 7075, 7101, 7472, 7490, 79602, 79652, 79805, 79812, 8854, 93649, 9464, 947, 9496	438	0.0434744	0.763245	1.75e-06	2.01e-05	up	101, 10451, 1116, 116844, 1536, 1649, 1785, 1890, 1958, 196, 1960, 2004, 2022, 2047, 2185, 2191, 219699, 2308, 23129, 23166, 2324, 23328, 255324, 26051, 2683, 290, 3162, 3315, 3397, 348, 3553, 3579, 3627, 3689, 3696, 3716, 3726, 3815, 4015, 4854, 5140, 5294, 5333, 54361, 5579, 5629, 57178, 5728, 5743, 58504, 5906, 60675, 6095, 6237, 6278, 6303, 634, 6369, 639, 64220, 659, 6659, 6688, 6772, 6926, …
5	GO:0001944	vasculature development	GOBP	523	-0.0393126	0.783243	0.000347	0.00592922	down	1003, 126259, 130497, 146850, 1901, 2013, 2185, 221981, 2255, 2263, 23166, 2624, 2626, 2637, 2737, 284, 285, 358, 3689, 4223, 4627, 4855, 5080, 5176, 5294, 5308, 54538, 57178, 5787, 6050, 6369, 64220, 6423, 64321, 652, 6678, 6688, 6850, 6862, 6886, 6899, 6910, 6943, 7058, 7060, 7075, 7101, 7472, 7490, 79602, 79652, 79805, 79812, 8854, 93649, 9464, 947, 9496	434	0.0441522	0.760037	1.18e-06	1.43e-05	up	101, 10451, 1116, 116844, 1536, 1649, 1785, 1890, 1958, 196, 1960, 2004, 2022, 2047, 2185, 2191, 219699, 2308, 23129, 23166, 2324, 23328, 255324, 26051, 2683, 290, 3162, 3315, 3397, 348, 3553, 3579, 3627, 3689, 3696, 3716, 3726, 3815, 4015, 4854, 5140, 5294, 5333, 54361, 5579, 5629, 57178, 5728, 5743, 58504, 5906, 60675, 6095, 6237, 6278, 6303, 634, 6369, 639, 64220, 659, 6659, 6688, 6772, 6926, …
5	GO:0009968	negative regulation of signal transduction	GOBP	928	-0.0315766	0.821818	0.000356	0.00606094	down	10010, 1101, 11197, 11221, 114899, 1191, 1280, 1393, 1445, 148, 167465, 1997, 203100, 2056, 2070, 2122, 2203, 2255, 25959, 26166, 26191, 26228, 2624, 2625, 26525, 2668, 27086, 27121, 27164, 2737, 2811, 2844, 3351, 3357, 3479, 3549, 3635, 3662, 374403, 375033, 399, 440730, 4760, 4929, 51347, 54106, 54900, 551, 55343, 5580, 5588, 55885, 55959, 56937, 5777, 5788, 5992, 5996, 5999, 63978, 64101, 6423…	773	0.0363317	0.797888	3.3e-06	3.62e-05	up	10105, 10221, 10449, 10625, 11213, 11240, 11314, 113791, 114548, 1154, 118788, 120892, 126374, 143686, 147495, 1649, 1785, 1843, 1844, 1958, 197131, 2099, 219699, 220441, 22900, 2308, 23645, 26191, 2633, 26524, 27250, 2730, 2735, 284996, 285464, 2887, 29978, 30011, 3090, 3162, 3315, 3383, 338382, 348, 3488, 3553, 3557, 3635, 3662, 3708, 374403, 399, 4067, 409, 4318, 4335, 4792, 4929, 50515, 5140,…
5	GO:0002274	myeloid leukocyte activation	GOBP	132	-0.0624983	0.67814	0.000367	0.00619845	down	10538, 1191, 1269, 2207, 2242, 2268, 22918, 26228, 2624, 27040, 27086, 3662, 399, 4345, 5294, 5580, 6556, 6688, 6850, 7096, 7305, 8692, 942	105	0.0761879	0.622833	5.44e-11	1.69e-09	up	10125, 10666, 11314, 116071, 1435, 1794, 199, 201294, 2268, 22904, 3162, 3579, 3662, 3815, 3937, 399, 4067, 51311, 5294, 5580, 57580, 6095, 6283, 6556, 6688, 6813, 6844, 695, 7040, 7096, 7097, 7099, 7305, 7462, 8013, 80149, 84868, 8832, 914, 972, 9846
5	GO:0002431	Fc receptor mediated stimulatory signaling pathway	GOBP	69	-0.0750498	0.627253	0.000382	0.00635595	down	1445, 2207, 2212, 2268, 26999, 3984, 5295, 5580, 63916, 64005, 6714, 6850, 7456, 919, 9844	77	0.113124	0.495086	2.28e-21	2.07e-19	up	10451, 10666, 2209, 2212, 2214, 2268, 26999, 28908, 3055, 3071, 3500, 3501, 3503, 3514, 3538, 3539, 3984, 4067, 5338, 5580, 60, 64005, 6714, 7409, 7454, 7456, 8013, 8398
5	GO:0002437	inflammatory response to antigenic stimulus	GOBP	37	-0.0876454	0.580026	0.000404	0.00667214	down	116, 1236, 2207, 2625, 4988, 6693, 8620, 923	21	0.0617345	0.681366	0.0111526	0.0392494	up	10125, 23135, 3383, 3559, 3579, 6693, 695
5	GO:0022409	positive regulation of cell-cell adhesion	GOBP	206	-0.0540011	0.714912	0.00041	0.00673134	down	1236, 126259, 1445, 146850, 2056, 2625, 2737, 283234, 29851, 3135, 3479, 3549, 3594, 3718, 3932, 5295, 5588, 5777, 5788, 6693, 6714, 6777, 6850, 7292, 8440, 9020, 919, 921, 923, 942, 9840	165	0.0655885	0.66524	1.45e-09	3.41e-08	up	100133941, 101, 10125, 10673, 11151, 114548, 1326, 1493, 1604, 1803, 1960, 199, 28755, 288, 29126, 29851, 3071, 3109, 3113, 3115, 3117, 3122, 3123, 3127, 3133, 3142, 3481, 3553, 3559, 3594, 3600, 3718, 4067, 54440, 5777, 5788, 5914, 64127, 64926, 6657, 6693, 6714, 6777, 7040, 7409, 8013, 84868, 8740, 8764, 8876, 915, 920, 921, 972
5	GO:0050853	B cell receptor signaling pathway	GOBP	38	-0.0868204	0.583008	0.000437	0.00706974	down	150372, 23180, 26191, 26228, 3932, 54923, 5777, 5788, 6850, 89857	38	0.12836	0.450361	9.66e-21	8.04e-19	up	10451, 11314, 123920, 1493, 150372, 26191, 3071, 3500, 3501, 3503, 3514, 3538, 3539, 4067, 4332, 4773, 5579, 5777, 5788, 695, 7462, 89857, 9404, 952
5	GO:0002764	immune response-regulating signaling pathway	GOBP	390	-0.0430917	0.765062	0.000448	0.00719944	down	10010, 10392, 1236, 1445, 150372, 1513, 1997, 2207, 2212, 2268, 23180, 2533, 26191, 26228, 2625, 26999, 27040, 3135, 3384, 3385, 3635, 3662, 3684, 3689, 3932, 3984, 50856, 5295, 54106, 54900, 54923, 5580, 5588, 5777, 5788, 63916, 64005, 6714, 6850, 7096, 7187, 7294, 7456, 841, 84174, 8454, 8631, 89857, 8993, 919, 942, 9840, 9844	370	0.0911317	0.567595	1.24e-25	2.39e-23	up	100133941, 101, 10451, 10666, 11119, 11213, 11314, 118788, 123920, 1378, 1493, 150372, 1520, 2099, 2209, 2212, 2214, 2268, 2353, 2357, 2358, 2533, 26191, 26253, 2633, 26999, 2867, 28755, 28908, 3055, 3071, 3113, 3115, 3117, 3122, 3123, 3127, 338382, 3500, 3501, 3503, 3514, 3538, 3539, 3635, 3656, 3659, 3662, 3684, 3689, 3702, 3815, 3937, 3984, 4067, 409, 4332, 4773, 4792, 50856, 51311, 5142, 5338…
5	GO:0002440	production of molecular mediator of immune response	GOBP	125	-0.0628549	0.676638	0.000456	0.00725763	down	10225, 10538, 126259, 2207, 2625, 284, 30009, 3718, 51237, 5452, 54900, 56259, 5788, 6556, 7292, 8741	110	0.0642249	0.670902	1.96e-07	2.96e-06	up	10225, 10666, 10673, 11213, 114548, 117854, 1604, 2867, 28908, 3133, 3162, 3718, 3815, 54210, 54440, 5585, 567, 5788, 604, 64127, 6556, 695, 7040, 7097, 7099, 8013, 8482, 8764, 9452, 972
5	GO:1903707	negative regulation of hemopoiesis	GOBP	111	-0.0650574	0.66744	0.000465	0.00736333	down	2185, 2624, 2737, 28959, 3135, 3205, 3218, 3549, 3635, 3718, 5295, 652, 6777, 7292, 8111, 8361, 8993, 9607	88	0.0451521	0.755328	0.0072738	0.0278634	up	10221, 1493, 1840, 2185, 28959, 3142, 3398, 3635, 3659, 3718, 4067, 4792, 5914, 604, 634, 6777, 7099, 714, 7538, 8111, 84807, 972, 9935
5	GO:0051047	positive regulation of secretion	GOBP	301	-0.0470062	0.746675	0.000489	0.00770389	down	114899, 116, 143425, 1908, 2207, 2268, 23122, 23601, 2587, 26191, 2624, 2625, 2668, 283420, 3357, 3479, 358, 4923, 4986, 5020, 551, 56729, 57555, 5873, 59341, 6343, 6714, 6850, 6863, 7036, 7200, 7292, 7349, 8111, 85477, 8692, 8874, 91662, 947, 9501, 9607	206	0.0420094	0.770226	0.000574057	0.00328324	up	101, 10125, 114548, 117854, 1436, 18, 201294, 2268, 22900, 23601, 26191, 26253, 2867, 29126, 3133, 3553, 3717, 5028, 51762, 55655, 5734, 5873, 6279, 6280, 64127, 6659, 6714, 7040, 8111, 8398, 84868, 8660, 8764, 9066, 914, 929, 952, 9846
5	GO:0033993	response to lipid	GOBP	731	-0.0338305	0.810387	0.000499	0.00784534	down	10225, 1036, 1053, 11221, 116, 1236, 1269, 130497, 1374, 1393, 167465, 2056, 2180, 2185, 2255, 23209, 2560, 25959, 26191, 26228, 2624, 2626, 27086, 3351, 3361, 3394, 339479, 3549, 358, 3604, 3764, 4353, 4916, 4923, 4929, 4986, 4988, 5020, 50801, 5176, 5179, 5308, 551, 558, 55885, 56937, 57817, 58, 58189, 5916, 5972, 6258, 632, 6372, 652, 6556, 6586, 6597, 6678, 6714, 6716, 6751, 6770, 6777, 6862,…	559	0.0454531	0.753917	4.71e-08	8.27e-07	up	10221, 10225, 1051, 10628, 10804, 11213, 112398, 11240, 114548, 114907, 117854, 1234, 129607, 1364, 1439, 1536, 1604, 164091, 1788, 1843, 19, 199, 2022, 2099, 2180, 2185, 22904, 2308, 23328, 23426, 2353, 2354, 249, 26191, 2706, 285464, 2867, 3055, 3383, 3394, 3553, 3557, 3587, 360, 3600, 3604, 3620, 3627, 3656, 3717, 3726, 3860, 4015, 4067, 409, 4283, 4792, 4929, 5142, 5187, 5292, 567, 56937, 571…
5	GO:0006897	endocytosis	GOBP	514	-0.0385329	0.787047	0.000526	0.00822795	down	1053, 1071, 11252, 126432, 1445, 1455, 2207, 2212, 2268, 22905, 22918, 23149, 23166, 23209, 254122, 25999, 26228, 2624, 26999, 273, 283420, 284, 2934, 3351, 3357, 3385, 3394, 341, 344, 3689, 375033, 3984, 4627, 50618, 5294, 5295, 558, 5580, 5873, 5878, 63916, 64005, 6424, 6556, 6678, 6714, 6850, 7018, 7036, 7456, 84171, 84251, 8578, 9051, 91683, 919, 921, 923, 975, 9844, 9892	441	0.0715034	0.641231	1.62e-17	9.29e-16	up	10043, 10079, 10347, 10451, 10461, 10938, 11151, 11314, 120892, 150696, 1785, 1794, 19, 199, 201176, 201294, 2209, 2212, 2214, 2268, 22848, 23011, 23048, 23166, 23208, 254122, 26020, 26999, 28908, 29887, 29978, 30011, 3043, 3055, 3071, 311, 3394, 341, 348, 3500, 3501, 3503, 3514, 3538, 3539, 3553, 3577, 3579, 3683, 3689, 3984, 4067, 409, 4481, 4973, 51411, 5294, 5338, 54492, 5580, 567, 57118, 572…
5	GO:0046903	secretion	GOBP	902	-0.0307964	0.825813	0.000598	0.00903818	down	1036, 10791, 10815, 11118, 114899, 116, 1191, 1236, 1374, 1393, 140679, 140689, 143425, 1521, 1908, 2207, 2242, 2255, 2268, 22915, 22999, 23122, 23601, 2572, 2587, 26191, 2624, 2625, 26525, 2668, 2693, 27040, 27086, 27445, 283420, 284, 2917, 3084, 3351, 3357, 3479, 358, 3604, 3737, 3747, 4544, 4760, 4923, 4986, 4988, 5008, 5020, 5023, 5294, 5321, 54106, 5443, 5452, 54900, 551, 5552, 55607, 558, 5…	631	0.0483692	0.740377	1.16e-09	2.81e-08	up	101, 10125, 10461, 10673, 11119, 11151, 1116, 11314, 114548, 115362, 117854, 120892, 1230, 1436, 1636, 18, 19, 201294, 2022, 2153, 2268, 22900, 23011, 23208, 23601, 26191, 26253, 2633, 2867, 29126, 3055, 3099, 3133, 3162, 3481, 3553, 3557, 3604, 366, 3671, 3708, 3717, 3749, 3815, 3937, 4053, 4067, 415116, 5008, 5028, 5045, 50640, 51311, 51762, 5265, 5294, 5341, 54210, 5552, 55655, 5734, 5873, 590…
5	GO:0045620	negative regulation of lymphocyte differentiation	GOBP	34	-0.0878055	0.579449	0.000635	0.0094262	down	2737, 3549, 3718, 652, 7292, 8993	24	0.0668009	0.660247	0.00147708	0.00730358	up	1493, 1840, 3142, 3398, 3659, 3718, 604, 84807, 972
5	GO:0002456	T cell mediated immunity	GOBP	63	-0.0750547	0.627234	0.000653	0.00963563	down	10384, 11118, 2013, 23180, 2625, 3594, 5788, 5873, 64005, 6556, 6693, 7292	57	0.062489	0.678179	7.89e-05	0.000572123	up	11035, 114548, 1604, 3133, 3383, 3553, 3594, 54440, 567, 5788, 5873, 634, 64005, 6556, 6693, 7454, 8284, 8417, 925
5	GO:0006954	inflammatory response	GOBP	542	-0.0371558	0.793812	0.000672	0.00985289	down	10225, 1036, 10392, 11221, 114899, 116, 1236, 1241, 1269, 1393, 150372, 2056, 2161, 2207, 23166, 246778, 2625, 2693, 27040, 27086, 27190, 3604, 3689, 375387, 4907, 4988, 5008, 5023, 50507, 5176, 5294, 54106, 558, 5580, 5588, 56925, 5729, 57817, 58189, 59341, 6368, 6369, 6372, 63940, 6556, 66005, 6693, 6777, 6850, 6863, 7036, 7096, 7292, 7349, 7852, 79626, 80833, 8111, 84957, 8620, 8692, 8718, 877…	404	0.0870883	0.582038	2.16e-24	3e-22	up	101, 10125, 10225, 1051, 10663, 1116, 11343, 114548, 115362, 118788, 1230, 1234, 1378, 1435, 1436, 150372, 1536, 1588, 1604, 199, 1999, 201294, 2099, 2167, 22904, 23135, 23166, 2353, 2357, 2358, 240, 26471, 2678, 2683, 2867, 29760, 3055, 3162, 3383, 348, 3553, 3554, 3559, 3570, 3577, 3579, 3600, 3604, 3620, 3627, 3656, 3683, 3689, 3694, 3717, 3815, 3868, 4067, 4069, 4210, 4283, 4973, 5008, 50507,…
5	GO:0050851	antigen receptor-mediated signaling pathway	GOBP	176	-0.0552909	0.709205	0.000675	0.00986553	down	1236, 1445, 150372, 1997, 23180, 2533, 26191, 26228, 2625, 27040, 3635, 3932, 5295, 54900, 54923, 5588, 5777, 5788, 6850, 7294, 84174, 8454, 8631, 89857, 919, 9840	167	0.0843519	0.592021	2.29e-16	1.13e-14	up	10451, 11119, 11314, 123920, 1493, 150372, 2533, 26191, 2633, 28755, 3071, 3113, 3115, 3117, 3122, 3123, 3127, 3500, 3501, 3503, 3514, 3538, 3539, 3635, 3702, 3937, 4067, 4332, 4773, 4792, 5142, 5579, 55824, 5728, 5777, 5788, 5795, 634, 695, 7454, 7462, 89857, 915, 920, 9404, 952
5	GO:0002706	regulation of lymphocyte mediated immunity	GOBP	95	-0.0668038	0.660235	0.000679	0.00990411	down	10225, 146850, 2207, 2625, 30009, 3594, 3902, 5777, 5788, 6693, 6777, 7292, 8741, 9437	71	0.0678178	0.656088	8.32e-07	1.06e-05	up	10125, 10225, 10666, 11035, 114548, 1378, 3133, 3553, 3594, 409, 5272, 54440, 567, 5777, 5788, 604, 6318, 634, 6693, 6777, 695, 7040, 7409, 7454, 8417, 84868
5	GO:0002573	myeloid leukocyte differentiation	GOBP	159	-0.056986	0.701773	0.000705	0.0101843	down	1053, 10538, 1236, 133308, 1880, 2624, 2625, 27086, 3562, 3635, 3662, 4627, 5295, 632, 652, 6688, 6714, 6886, 7305, 8111, 841, 843, 9398, 942, 9607, 9770	129	0.0503058	0.73152	0.000176134	0.00115702	up	10221, 1051, 116071, 1230, 139716, 1435, 1436, 22904, 2353, 29887, 3059, 3398, 3635, 3662, 3726, 3815, 4067, 4286, 4318, 5914, 634, 6688, 6714, 7030, 7040, 7099, 714, 7305, 8111, 9770, 9846, 9935
5	GO:0002228	natural killer cell mediated immunity	GOBP	49	-0.0797944	0.609028	0.00072	0.0103731	down	10225, 146850, 3902, 5777, 5873, 6777, 9437	33	0.0724974	0.637282	2.01e-05	0.000172053	up	10125, 10225, 10666, 11151, 1130, 201294, 3133, 3824, 409, 5272, 5777, 57823, 5873, 6318, 634, 6777, 7409, 84868
5	GO:0072359	circulatory system development	GOBP	804	-0.03175	0.820933	0.000728	0.0104597	down	1003, 10660, 126259, 1280, 130497, 137814, 146850, 148, 164781, 187, 1901, 2013, 2185, 221981, 2255, 2263, 23166, 26011, 2624, 2625, 2626, 2637, 27302, 2737, 284, 285, 3084, 3357, 3479, 3549, 358, 3689, 3764, 4209, 4223, 4627, 4855, 4916, 5020, 50507, 5080, 5176, 5294, 5308, 54538, 55803, 57178, 57817, 5787, 6050, 6299, 6369, 64220, 6423, 64321, 64598, 652, 6678, 6688, 6850, 6862, 6886, 6899, 691…	647	0.0286135	0.837092	0.00101346	0.00534417	up	101, 10451, 10529, 1116, 116844, 1363, 150094, 1536, 1649, 1785, 1890, 1958, 196, 1960, 2004, 2022, 2047, 2185, 2191, 219699, 2308, 23129, 23135, 23166, 2324, 23328, 23363, 255324, 26051, 2683, 290, 2997, 3162, 3315, 3397, 3398, 348, 3553, 3579, 3627, 3689, 3696, 3716, 3726, 3815, 4015, 4209, 4853, 4854, 50507, 5140, 5294, 5333, 54361, 5579, 55803, 5629, 57142, 57178, 57216, 5728, 5743, 58504, 59…
5	GO:0000165	MAPK cascade	GOBP	740	-0.032729	0.815954	0.000747	0.0106152	down	10044, 10392, 10645, 11184, 11221, 116, 1236, 1445, 146850, 148, 151449, 1880, 1908, 2056, 2122, 2185, 2249, 2255, 2263, 23236, 26191, 2668, 2674, 27040, 27302, 284, 2898, 2911, 3084, 3357, 3479, 3560, 3562, 3718, 374403, 389658, 4209, 4916, 4986, 4988, 5008, 50507, 51347, 5294, 54106, 54900, 551, 5580, 55885, 5777, 5924, 59341, 5972, 5999, 6368, 6369, 6423, 652, 6714, 6850, 6899, 7345, 7786, 785…	604	0.0411936	0.774141	6.46e-07	8.55e-06	up	100133941, 10044, 101, 10125, 10221, 10347, 1116, 11213, 11314, 115727, 120892, 1230, 1234, 1326, 1436, 1439, 152007, 1647, 1839, 1843, 1844, 2047, 2081, 2185, 221472, 23043, 2308, 2324, 23328, 23533, 2357, 255324, 25780, 26191, 2633, 27250, 284996, 3383, 3397, 348, 3481, 3553, 3559, 3560, 3561, 3656, 3716, 3717, 3718, 374403, 3815, 4067, 409, 4209, 4217, 4616, 5008, 5028, 50488, 50507, 51763, 51…
5	GO:0043069	negative regulation of programmed cell death	GOBP	677	-0.0338151	0.810465	0.000765	0.0107343	down	10752, 112401, 116, 1191, 1236, 1280, 130497, 137814, 2056, 2070, 2122, 2185, 2207, 2249, 2255, 2263, 23564, 23601, 2558, 2561, 25816, 25959, 2625, 2668, 27086, 2737, 284, 2898, 3249, 3357, 3479, 3549, 3560, 358, 3718, 4353, 4760, 4923, 4929, 5055, 5081, 51316, 5294, 5295, 5447, 551, 558, 5580, 5588, 5916, 6195, 6423, 652, 6714, 6770, 6777, 6899, 7101, 7349, 7490, 773, 7786, 80331, 8382, 841, 846…	563	0.0244962	0.858787	0.00989866	0.0358316	up	101, 10105, 10449, 10461, 10507, 1051, 10625, 10763, 11040, 11151, 116986, 120892, 1263, 1436, 1831, 1843, 1960, 199, 2185, 219699, 2308, 2324, 23601, 27250, 2730, 30061, 3055, 3059, 3071, 3162, 3315, 3383, 3397, 348, 3553, 3560, 3579, 3620, 3717, 3718, 3815, 409, 415116, 4318, 4335, 4792, 4853, 4929, 50515, 5272, 5292, 5294, 5329, 54361, 5580, 57118, 5728, 5914, 597, 602, 604, 60675, 6197, 64127…
5	GO:0023014	signal transduction by protein phosphorylation	GOBP	773	-0.0321066	0.819116	0.00077	0.0107747	down	10044, 10298, 10392, 10645, 11184, 11221, 116, 1236, 130497, 1445, 146850, 148, 151449, 1880, 1908, 2056, 2122, 2185, 2249, 2255, 2263, 23236, 26191, 2668, 2674, 27040, 27302, 284, 2898, 2911, 3084, 3357, 3479, 3560, 3562, 3718, 374403, 389658, 4209, 4916, 4986, 4988, 5008, 50507, 51347, 5294, 54106, 54900, 551, 5580, 55885, 5777, 5924, 59341, 5972, 5999, 6368, 6369, 6423, 652, 6714, 6850, 6899, …	628	0.0408226	0.775927	6.17e-07	8.22e-06	up	100133941, 10044, 101, 10125, 10221, 10347, 1116, 11213, 11314, 115727, 120892, 1230, 1234, 1326, 1436, 1439, 152007, 1647, 1839, 1843, 1844, 2047, 2081, 2185, 221472, 23043, 2308, 2324, 23328, 23533, 2357, 255324, 25780, 26191, 2633, 27250, 284996, 3383, 3397, 348, 3481, 3553, 3559, 3560, 3561, 3656, 3716, 3717, 3718, 374403, 3815, 4067, 409, 4209, 4217, 4616, 5008, 5028, 50488, 50507, 51763, 51…
5	GO:0001525	angiogenesis	GOBP	364	-0.042592	0.767442	0.000796	0.0110829	down	126259, 146850, 1901, 2013, 2185, 221981, 2255, 2263, 23166, 2624, 2626, 2637, 284, 285, 358, 3689, 4223, 4627, 4855, 5176, 5294, 5308, 54538, 5787, 6050, 6369, 6423, 64321, 652, 6678, 6688, 6850, 6886, 6899, 6943, 7058, 7060, 7075, 7101, 79602, 79805, 79812, 9464, 947, 9496	295	0.04361	0.762602	3.02e-05	0.00024381	up	101, 10451, 1116, 116844, 1536, 1890, 1960, 2004, 2022, 2047, 2185, 2191, 219699, 23129, 23166, 2324, 23328, 255324, 26051, 2683, 290, 3162, 3315, 3397, 3553, 3579, 3627, 3689, 3716, 4854, 5140, 5294, 5333, 5579, 5728, 5743, 58504, 60675, 6095, 6237, 6278, 6303, 634, 6369, 6688, 6772, 694, 7045, 7075, 7127, 7128, 719, 728, 7453, 80149, 8877, 9990
5	GO:0061448	connective tissue development	GOBP	204	-0.0521263	0.72329	0.000803	0.0111598	down	1280, 130497, 151449, 2249, 23314, 27302, 2737, 3221, 3232, 340419, 3549, 4146, 4209, 4617, 5081, 5447, 55959, 5916, 6423, 64641, 652, 7067, 7490, 8313, 85477, 864, 8692, 9464, 947, 9658	148	0.0396479	0.781613	0.00593064	0.0234923	up	1116, 1435, 1958, 202018, 3398, 3696, 4094, 4209, 4322, 50515, 5307, 55790, 55959, 5914, 6468, 659, 6615, 6662, 6935, 7040, 7045, 7483, 84649, 864
5	GO:0051345	positive regulation of hydrolase activity	GOBP	748	-0.0323839	0.817705	0.000815	0.0112956	down	10010, 10044, 10392, 10602, 10681, 116, 116985, 117289, 1236, 125058, 126432, 148, 1901, 208, 2185, 221178, 2249, 2255, 2263, 23094, 23236, 23550, 23580, 25771, 26037, 26166, 2668, 2674, 26999, 27040, 273, 27352, 284, 2934, 3084, 3357, 344, 3560, 3562, 3633, 3718, 374403, 391, 3932, 4650, 4916, 5023, 50618, 50649, 5330, 5580, 55803, 55843, 56616, 57533, 5902, 5924, 5996, 5999, 6368, 6369, 6423, 6…	675	0.0421133	0.769728	1.21e-07	1.93e-06	up	10018, 10044, 10125, 10451, 10507, 10602, 11035, 11314, 114548, 115727, 116984, 116986, 117289, 120892, 121512, 1378, 1439, 1785, 1794, 1839, 201176, 2081, 2099, 2185, 221178, 221472, 22898, 22900, 23048, 23092, 23329, 23645, 257106, 25780, 26999, 27128, 3071, 3337, 3383, 3559, 3560, 3561, 3702, 3716, 3717, 3718, 374403, 3815, 389337, 4210, 4217, 51099, 51291, 5330, 5341, 54361, 54869, 55103, 551…
5	GO:1902106	negative regulation of leukocyte differentiation	GOBP	71	-0.0716975	0.640458	0.000857	0.0117412	down	2624, 2737, 28959, 3135, 3549, 3635, 3718, 5295, 652, 7292, 8111, 8993, 9607	51	0.0684166	0.653651	7.85e-06	7.48e-05	up	10221, 1493, 1840, 28959, 3142, 3398, 3635, 3659, 3718, 4067, 5914, 604, 634, 7099, 714, 8111, 84807, 972, 9935
5	GO:0050710	negative regulation of cytokine secretion	GOBP	38	-0.0841039	0.592934	0.000921	0.0125295	down	114899, 26191, 26525, 284, 3604, 5552, 7292, 91662, 947	28	0.0593264	0.691639	0.00787643	0.029627	up	114548, 23208, 26191, 2633, 3604, 5552, 5734, 80149
5	GO:0050900	leukocyte migration	GOBP	312	-0.0444293	0.758729	0.000973	0.0129729	down	120425, 1236, 1269, 1441, 1880, 1901, 1908, 2185, 2207, 23236, 26228, 2625, 284, 2841, 285, 30009, 3635, 3684, 3689, 3695, 3932, 4627, 51206, 5294, 5295, 5777, 59341, 6368, 6369, 6372, 63940, 64005, 6693, 6714, 6777, 6850, 7060, 7852, 9046, 9123, 91662, 947	254	0.0786503	0.613374	7.97e-17	4.19e-15	up	101, 10451, 10461, 11035, 11151, 11240, 1130, 11314, 1230, 1234, 140885, 1435, 1441, 1588, 199, 2185, 2357, 2358, 2683, 2867, 2886, 3055, 3071, 3162, 3383, 3553, 3554, 3570, 3577, 3579, 3627, 3635, 3683, 3684, 3687, 3689, 3695, 3815, 4067, 4283, 4286, 4318, 4354, 4680, 4973, 5142, 5294, 54210, 57118, 5734, 57580, 5777, 58191, 5979, 6278, 6279, 6280, 6283, 634, 6369, 6373, 63940, 64005, 6402, 6693…
5	GO:0050778	positive regulation of immune response	GOBP	511	-0.036825	0.795446	0.00104393	0.0136686	down	10010, 10392, 1191, 1236, 1445, 150372, 1513, 1690, 1997, 2207, 2212, 2268, 23180, 2533, 26191, 26228, 2624, 2625, 26999, 27040, 30009, 3384, 3385, 3594, 3635, 3662, 3684, 3689, 3902, 3932, 3984, 50856, 5295, 54106, 54900, 54923, 5580, 5588, 5777, 5788, 63916, 64005, 6556, 6714, 6777, 6850, 7096, 7187, 7292, 7294, 7456, 841, 84174, 8454, 8631, 8741, 89857, 8993, 919, 942, 9840, 9844	453	0.0913338	0.566882	9.22e-28	2.56e-25	up	101, 10125, 10451, 10666, 10673, 11119, 11213, 11314, 11326, 114548, 115362, 117854, 118788, 123920, 1378, 1493, 150372, 1520, 1604, 2099, 2209, 2212, 2214, 2268, 2357, 2358, 2533, 26191, 26253, 2633, 26999, 2867, 28755, 28908, 3055, 3071, 3109, 3113, 3115, 3117, 3122, 3123, 3127, 3133, 3142, 338382, 3500, 3501, 3503, 3514, 3538, 3539, 3553, 3594, 3600, 3620, 3635, 3656, 3659, 3662, 3684, 3689, 3…
5	GO:0007215	glutamate receptor signaling pathway	GOBP	60	-0.0743145	0.630126	0.00104701	0.0136784	down	116443, 1393, 2185, 23236, 254263, 2893, 2897, 2898, 2911, 2916, 2917, 4988, 57555, 6751, 729993	23	0.0606137	0.686129	0.0109626	0.0387503	up	2185, 50488, 54800, 80315, 9454, 9455
5	GO:0050854	regulation of antigen receptor-mediated signaling pathway	GOBP	38	-0.0835804	0.594866	0.00105492	0.0137513	down	1236, 150372, 1997, 26191, 26228, 3932, 5777, 5788, 9840	31	0.0690948	0.650901	0.00015462	0.0010306	up	11314, 123920, 150372, 26191, 2633, 4067, 5579, 5777, 5788, 5795, 634, 9404
5	GO:0043299	leukocyte degranulation	GOBP	53	-0.076107	0.623146	0.00125773	0.0155684	down	2207, 2242, 2268, 2624, 27040, 5294, 5873, 6850	44	0.0747893	0.628269	6.05e-07	8.08e-06	up	10125, 11151, 11314, 201294, 2268, 3055, 3162, 3815, 4067, 5294, 5873, 634, 6813, 6844, 695, 7462, 8013, 8832, 9846
5	GO:0001818	negative regulation of cytokine production	GOBP	181	-0.0525007	0.721609	0.00135341	0.0165442	down	1001, 10225, 114899, 1445, 26191, 2625, 26525, 2693, 284, 2841, 3604, 3635, 3718, 3902, 54106, 5443, 5552, 558, 6556, 66005, 7187, 7292, 8993, 91662, 947	155	0.0658432	0.664188	2.29e-09	5.15e-08	up	1001, 100133941, 10225, 10365, 11213, 11326, 114548, 201633, 23208, 26191, 2633, 29126, 3071, 3162, 3604, 3620, 3635, 3718, 409, 4210, 5045, 5495, 5552, 5734, 57447, 5914, 5966, 602, 604, 634, 64135, 6556, 695, 7040, 7099, 7128, 7318, 7538, 7706, 80149, 84868, 8832
5	GO:0051216	cartilage development	GOBP	159	-0.0547704	0.711502	0.00136359	0.0166341	down	1280, 130497, 2249, 23314, 27302, 2737, 3221, 3232, 340419, 3549, 4146, 4209, 4617, 5081, 5447, 55959, 5916, 6423, 652, 7067, 8313, 85477, 864, 8692, 9464	112	0.0408775	0.775663	0.0107862	0.038323	up	1116, 202018, 3696, 4094, 4209, 4322, 50515, 5307, 55790, 55959, 5914, 6468, 659, 6615, 6662, 6935, 7040, 7045, 7483, 864
5	GO:0050670	regulation of lymphocyte proliferation	GOBP	158	-0.0548467	0.711165	0.00137796	0.0167146	down	126259, 1880, 2056, 2255, 246778, 26191, 283234, 3135, 3479, 3549, 3594, 3635, 3718, 51237, 5588, 5777, 5788, 652, 6693, 6777, 6850, 6863, 7292, 8440, 923, 942, 975	127	0.0708239	0.643945	4.19e-10	1.12e-08	up	100133941, 10451, 1051, 10673, 11035, 11151, 11314, 11326, 1493, 1604, 196, 199, 22806, 26191, 29126, 3071, 3109, 3113, 3115, 3133, 3481, 3553, 3559, 3594, 3600, 3620, 3635, 3659, 3718, 4067, 4332, 4773, 54440, 5585, 57162, 5777, 5788, 604, 639, 64926, 6693, 6777, 683, 7040, 7099, 7940, 84868, 8660, 8764, 920, 952, 972
5	GO:0043066	negative regulation of apoptotic process	GOBP	668	-0.0324902	0.817165	0.00138509	0.0167576	down	10752, 112401, 116, 1191, 1236, 1280, 130497, 137814, 2056, 2070, 2185, 2207, 2249, 2255, 2263, 23564, 23601, 2558, 2561, 25816, 2625, 2668, 27086, 2737, 284, 2898, 3249, 3357, 3479, 3549, 3560, 358, 3718, 4353, 4760, 4923, 4929, 5055, 5081, 51316, 5294, 5295, 5447, 551, 558, 5580, 5588, 5916, 6195, 6423, 652, 6714, 6770, 6777, 6899, 7101, 7349, 7490, 773, 7786, 80331, 8382, 841, 84678, 84941, 87…	553	0.0262295	0.849586	0.0054385	0.0218591	up	101, 10105, 10449, 10461, 10507, 1051, 10625, 10763, 11040, 11151, 116986, 120892, 1263, 1436, 1831, 1843, 1960, 199, 2185, 219699, 2308, 2324, 23601, 27250, 2730, 30061, 3055, 3059, 3071, 3162, 3315, 3383, 3397, 348, 3553, 3560, 3579, 3620, 3717, 3718, 409, 415116, 4318, 4335, 4792, 4853, 4929, 50515, 5272, 5292, 5294, 5329, 54361, 5580, 57118, 5728, 5914, 597, 602, 604, 60675, 6197, 64127, 6478…
5	GO:0032944	regulation of mononuclear cell proliferation	GOBP	159	-0.054596	0.712274	0.00143311	0.0172677	down	126259, 1880, 2056, 2255, 246778, 26191, 283234, 3135, 3479, 3549, 3594, 3635, 3718, 51237, 5588, 5777, 5788, 652, 6693, 6777, 6850, 6863, 7292, 8440, 923, 942, 975	128	0.07144	0.641484	2.4e-10	6.66e-09	up	100133941, 10451, 1051, 10673, 11035, 11151, 11314, 11326, 1435, 1493, 1604, 196, 199, 22806, 26191, 29126, 3071, 3109, 3113, 3115, 3133, 3481, 3553, 3559, 3594, 3600, 3620, 3635, 3659, 3718, 4067, 4332, 4773, 54440, 5585, 57162, 5777, 5788, 604, 639, 64926, 6693, 6777, 683, 7040, 7099, 7940, 84868, 8660, 8764, 920, 952, 972
5	GO:0070665	positive regulation of leukocyte proliferation	GOBP	111	-0.0609959	0.684501	0.00150789	0.0179848	down	126259, 1880, 2056, 2255, 283234, 3479, 3562, 3594, 3718, 5588, 5788, 6693, 6777, 6850, 6863, 7292, 8440, 923, 942, 975	87	0.0664901	0.661523	3.45e-07	4.92e-06	up	100133941, 10451, 10673, 11151, 1435, 1604, 199, 29126, 3071, 3109, 3113, 3115, 3133, 3481, 3553, 3559, 3594, 3600, 3718, 4067, 4773, 54440, 57162, 5788, 604, 64926, 6693, 6777, 683, 7099, 84868, 8660, 920, 952, 972
5	GO:1903708	positive regulation of hemopoiesis	GOBP	142	-0.0562369	0.705047	0.00160004	0.0189306	down	133308, 146850, 2242, 2624, 2625, 2737, 3135, 3549, 3562, 3594, 3635, 558, 6777, 6850, 6886, 7292, 8111, 841, 85477, 9398, 942, 9840	117	0.0512808	0.727101	0.000197878	0.00128633	up	101, 10125, 10221, 114548, 1230, 1435, 1960, 2353, 3059, 3071, 3142, 338382, 3398, 3559, 3594, 3600, 3635, 54440, 5914, 639, 6777, 695, 7040, 8111, 8876, 972
5	GO:0051056	regulation of small GTPase mediated signal transduction	GOBP	238	-0.0471596	0.745964	0.00164932	0.0193967	down	116985, 117289, 148, 2056, 2203, 221178, 2255, 23094, 23550, 26037, 27352, 3084, 3479, 3633, 391, 399, 440730, 4650, 50618, 50649, 55843, 5924, 6494, 6714, 8567, 8874, 9162, 9938	226	0.047164	0.745943	2.48e-05	0.000206421	up	10125, 10451, 115727, 116984, 117289, 121512, 1435, 171177, 1785, 19, 221178, 221472, 23092, 23433, 257106, 27128, 348, 389337, 399, 4853, 51291, 54869, 55103, 55160, 55701, 55843, 57186, 57568, 57580, 58504, 5922, 604, 64333, 64411, 64787, 64857, 64926, 6714, 7409, 79822, 8437, 9459, 9754, 9922
5	GO:0043408	regulation of MAPK cascade	GOBP	572	-0.0339606	0.809732	0.00169527	0.0198185	down	10392, 11184, 11221, 116, 1236, 1445, 146850, 148, 151449, 1880, 1908, 2056, 2122, 2185, 2249, 2255, 2263, 23236, 26191, 27302, 284, 2898, 2911, 3084, 3357, 3479, 374403, 389658, 4916, 4986, 4988, 5008, 50507, 51347, 5294, 54106, 54900, 5580, 55885, 5777, 59341, 5972, 5999, 6368, 6369, 6423, 652, 6714, 6850, 6899, 7345, 7786, 7852, 84957, 8567, 8692, 8718, 8771, 8844, 9020, 91662, 9464, 9607, 975…	458	0.0451712	0.755239	3.59e-07	5.09e-06	up	100133941, 101, 10125, 10221, 10347, 1116, 11213, 11314, 120892, 1230, 1326, 1436, 152007, 1647, 1843, 1844, 2047, 2081, 2185, 221472, 23043, 2308, 2324, 23328, 23533, 2357, 255324, 26191, 2633, 27250, 284996, 3383, 3397, 348, 3481, 3553, 3656, 3717, 374403, 3815, 4067, 409, 4217, 4616, 5008, 5028, 50488, 50507, 51763, 5187, 5294, 5580, 5585, 5606, 57161, 57216, 5728, 57447, 5777, 5795, 5906, 593…
5	GO:0097028	dendritic cell differentiation	GOBP	32	-0.0850497	0.589459	0.00176617	0.0203337	down	10538, 1236, 28959, 3135, 3662, 558, 6688, 942	26	0.0611041	0.68404	0.00630579	0.0246463	up	116071, 28959, 3662, 4067, 6688, 7040
5	GO:0022603	regulation of anatomical structure morphogenesis	GOBP	829	-0.0292306	0.833887	0.00177286	0.020362	down	10501, 10602, 10655, 10801, 1101, 116985, 126259, 130497, 1455, 146850, 151449, 166336, 1690, 2013, 2038, 2118, 2185, 2242, 2255, 2263, 2268, 22999, 23122, 23166, 23580, 26011, 26037, 2624, 2625, 2626, 2668, 27086, 27121, 27302, 2768, 285, 2934, 29780, 3084, 3227, 3249, 340419, 358, 3689, 3975, 3984, 4223, 4617, 4627, 4916, 5015, 50618, 5083, 51393, 5176, 5447, 55079, 55607, 55727, 55843, 55959, …	671	0.0331428	0.813858	7.06e-05	0.000515835	up	10082, 10090, 10154, 10507, 10602, 10673, 10938, 11151, 1116, 116844, 120892, 121512, 126374, 1382, 1435, 1436, 1523, 1536, 1785, 1952, 201294, 202018, 2022, 2099, 2185, 221472, 2268, 23011, 23043, 23129, 23166, 2324, 23328, 23329, 23363, 23433, 26051, 2633, 2683, 27185, 2735, 30011, 3055, 3162, 3315, 3383, 3397, 3475, 348, 3553, 3557, 3579, 3627, 3689, 3716, 3815, 3984, 4070, 409, 4283, 4773, 51…
5	GO:0002697	regulation of immune effector process	GOBP	259	-0.0454873	0.753757	0.00179626	0.0205507	down	10225, 10475, 11221, 146850, 2207, 2242, 2268, 246778, 2624, 2625, 284, 30009, 3594, 3662, 3718, 3902, 3932, 51237, 5777, 5788, 6693, 6777, 6850, 7187, 7292, 8741, 8993, 919, 942, 9437, 9844	214	0.0652051	0.666827	1.15e-10	3.36e-09	up	10125, 10225, 10666, 11035, 11213, 11314, 114548, 117854, 1378, 1604, 1794, 201294, 2268, 2867, 3055, 3109, 3133, 3142, 3162, 3553, 3559, 3594, 3600, 3662, 3718, 4067, 409, 5272, 54440, 5495, 5585, 567, 5777, 5788, 5914, 604, 6318, 634, 6397, 64127, 6693, 6777, 6813, 695, 7040, 7099, 710, 7128, 719, 728, 7409, 7454, 8013, 80149, 8417, 8482, 84868, 8764, 8832, 920, 972, 9846
5	GO:0002253	activation of immune response	GOBP	398	-0.0388305	0.785593	0.00180722	0.0206063	down	10010, 10392, 1191, 1236, 1445, 150372, 1513, 1997, 2207, 2212, 2268, 23180, 2533, 26191, 26228, 2625, 26999, 27040, 3384, 3385, 3635, 3662, 3684, 3689, 3932, 3984, 50856, 5295, 54106, 54900, 54923, 5580, 5588, 5777, 5788, 63916, 64005, 6714, 6850, 7096, 7187, 7294, 7456, 841, 84174, 8454, 8631, 89857, 8993, 919, 942, 9840, 9844	372	0.0916996	0.565595	5.6e-26	1.29e-23	up	101, 10451, 10666, 11119, 11213, 11314, 11326, 118788, 123920, 1378, 1493, 150372, 1520, 1604, 2099, 2209, 2212, 2214, 2268, 2357, 2358, 2533, 26191, 26253, 2633, 26999, 2867, 28755, 28908, 3055, 3071, 3113, 3115, 3117, 3122, 3123, 3127, 338382, 3500, 3501, 3503, 3514, 3538, 3539, 3635, 3656, 3659, 3662, 3684, 3689, 3702, 3937, 3984, 4067, 409, 4332, 4773, 4792, 50856, 51311, 5142, 5338, 5579, 55…
5	GO:0045055	regulated exocytosis	GOBP	220	-0.048013	0.742018	0.00188564	0.0211221	down	10815, 1191, 1393, 143425, 1521, 2207, 2242, 2268, 22915, 22999, 2624, 27040, 27445, 3479, 5023, 5294, 5552, 5873, 6678, 6850, 7018, 773, 80331, 85477, 91683, 94120	171	0.060453	0.686814	4.61e-08	8.18e-07	up	10125, 11151, 11314, 120892, 201294, 2153, 2268, 23208, 3055, 3162, 3481, 3671, 3815, 4067, 5265, 5294, 5341, 5552, 5873, 5906, 634, 673, 6813, 6844, 695, 7040, 7078, 710, 7273, 7462, 8013, 80223, 84283, 8676, 8775, 8832, 90019, 9066, 94120, 9783, 9846
5	GO:0051050	positive regulation of transport	GOBP	777	-0.0297077	0.831418	0.0019803	0.022015	down	10008, 1001, 114899, 116, 143425, 1513, 1908, 208, 2207, 2268, 23122, 23209, 23601, 2587, 25999, 26191, 26228, 2624, 2625, 2668, 2737, 283420, 284, 2849, 2916, 3084, 3357, 3479, 358, 3747, 4923, 4986, 5020, 5023, 51393, 5295, 5326, 5348, 54106, 551, 558, 5580, 55959, 56729, 57555, 5873, 59341, 6343, 6423, 6424, 6446, 652, 65266, 6556, 6714, 6850, 6863, 7018, 7036, 7200, 7292, 7349, 776, 783, 7960…	578	0.0348765	0.805136	6.19e-05	0.000459365	up	1001, 10018, 101, 10125, 10347, 10396, 10461, 10938, 114548, 117854, 1230, 1263, 1436, 1520, 162514, 1785, 1794, 18, 19, 201294, 2268, 22900, 23011, 23433, 23601, 26191, 26253, 2745, 2867, 288, 29126, 3059, 3071, 3133, 348, 3553, 3627, 3687, 3717, 3759, 409, 4283, 4792, 5028, 51393, 51762, 51763, 55655, 5580, 55959, 5652, 567, 57118, 5734, 5743, 5806, 5873, 5906, 6279, 6280, 6373, 64127, 65125, 6…
5	GO:1902107	positive regulation of leukocyte differentiation	GOBP	113	-0.0595652	0.690614	0.00201531	0.022362	down	133308, 146850, 2625, 2737, 3135, 3549, 3562, 3594, 3635, 558, 6777, 6850, 7292, 8111, 841, 9398, 942, 9840	92	0.0608218	0.685242	6.99e-06	6.8e-05	up	101, 10125, 10221, 114548, 1230, 1435, 1960, 2353, 3059, 3071, 3142, 3398, 3559, 3594, 3600, 3635, 54440, 5914, 639, 6777, 695, 7040, 8111, 8876, 972
5	GO:0070663	regulation of leukocyte proliferation	GOBP	166	-0.0525632	0.721329	0.00204101	0.0225318	down	126259, 1880, 2056, 2255, 246778, 26191, 283234, 3135, 3479, 3549, 3562, 3594, 3635, 3718, 51237, 5588, 5777, 5788, 652, 6693, 6777, 6850, 6863, 7292, 8440, 923, 942, 975	132	0.0708289	0.643925	2.76e-10	7.54e-09	up	100133941, 10451, 1051, 10673, 11035, 11151, 11314, 11326, 1435, 1493, 1604, 196, 199, 22806, 26191, 29126, 3071, 3109, 3113, 3115, 3133, 3481, 3553, 3559, 3594, 3600, 3620, 3635, 3659, 3718, 4067, 4332, 4773, 54440, 5585, 57162, 5777, 5788, 604, 639, 64926, 6693, 6777, 683, 7040, 7099, 7128, 7940, 84868, 8660, 8764, 920, 952, 972
5	GO:0050671	positive regulation of lymphocyte proliferation	GOBP	105	-0.0608456	0.68514	0.00206219	0.0226741	down	126259, 1880, 2056, 2255, 283234, 3479, 3594, 3718, 5588, 5788, 6693, 6777, 6850, 6863, 7292, 8440, 923, 942, 975	84	0.064547	0.66956	1.57e-06	1.85e-05	up	100133941, 10451, 10673, 11151, 1604, 199, 29126, 3071, 3109, 3113, 3115, 3133, 3481, 3553, 3559, 3594, 3600, 3718, 4773, 54440, 57162, 5788, 604, 64926, 6693, 6777, 683, 7099, 84868, 8660, 920, 952, 972
5	GO:0032946	positive regulation of mononuclear cell proliferation	GOBP	106	-0.0604553	0.686804	0.00217748	0.0236711	down	126259, 1880, 2056, 2255, 283234, 3479, 3594, 3718, 5588, 5788, 6693, 6777, 6850, 6863, 7292, 8440, 923, 942, 975	85	0.0654112	0.665974	8.35e-07	1.06e-05	up	100133941, 10451, 10673, 11151, 1435, 1604, 199, 29126, 3071, 3109, 3113, 3115, 3133, 3481, 3553, 3559, 3594, 3600, 3718, 4773, 54440, 57162, 5788, 604, 64926, 6693, 6777, 683, 7099, 84868, 8660, 920, 952, 972
5	GO:0042102	positive regulation of T cell proliferation	GOBP	79	-0.0659021	0.663945	0.00225401	0.0243681	down	126259, 2056, 283234, 3479, 3594, 3718, 5588, 5788, 6693, 6777, 6850, 7292, 8440, 923, 942	63	0.0562543	0.704971	0.000685487	0.00382023	up	100133941, 10673, 11151, 1604, 199, 29126, 3071, 3109, 3113, 3115, 3133, 3481, 3553, 3559, 3594, 3600, 3718, 54440, 5788, 64926, 6693, 6777, 84868, 920
5	GO:0002705	positive regulation of leukocyte mediated immunity	GOBP	76	-0.0665631	0.661223	0.00230252	0.0247563	down	2207, 2268, 2624, 2625, 30009, 3594, 3902, 6777, 6850, 7292, 8741	55	0.0490375	0.737309	0.0122197	0.0423916	up	10125, 10666, 114548, 2268, 3133, 3553, 3594, 54440, 567, 64127, 6777, 695, 7040, 7409, 8417, 9846
5	GO:0048872	homeostasis of number of cells	GOBP	187	-0.0497219	0.734179	0.00252145	0.0266244	down	1236, 1880, 2038, 2056, 2207, 2624, 2625, 27040, 272, 3635, 3718, 4891, 54790, 558, 63978, 652, 6688, 6777, 6886, 7067, 9770	168	0.0490797	0.737115	6.35e-05	0.000469578	up	10018, 10320, 10365, 10673, 11035, 11151, 118, 1435, 1831, 30061, 3059, 3071, 3162, 3398, 3559, 3579, 3635, 3717, 3718, 3815, 4067, 5142, 54440, 5585, 604, 6498, 6662, 6688, 6777, 7040, 7128, 7538, 8456, 8740, 972, 9770, 9935
5	GO:0007264	small GTPase mediated signal transduction	GOBP	468	-0.0355004	0.802021	0.00253304	0.0266512	down	10044, 10602, 116985, 117289, 148, 2056, 2203, 221178, 2255, 23094, 23550, 23580, 26037, 27040, 27352, 2768, 2782, 28954, 3084, 3479, 3633, 390790, 391, 3984, 399, 401258, 440730, 4650, 50618, 50649, 55843, 5873, 5878, 5924, 6239, 6494, 6714, 79930, 8567, 8844, 8874, 9046, 9162, 9844, 9938	444	0.0376273	0.791489	6.42e-05	0.000472456	up	10044, 10125, 10139, 10451, 10602, 115727, 115761, 116984, 116986, 117289, 120892, 121512, 1435, 171177, 1785, 1794, 19, 199, 221178, 221472, 22808, 22836, 23011, 23092, 23433, 257106, 25780, 27128, 3162, 338382, 348, 389337, 3984, 399, 4853, 51291, 51762, 5337, 5338, 54622, 54869, 55103, 55160, 55619, 55701, 55843, 57186, 57216, 57568, 57572, 57580, 58504, 5873, 5906, 5922, 604, 6237, 64121, 643…
5	GO:0002718	regulation of cytokine production involved in immune response	GOBP	48	-0.0750701	0.627174	0.00262821	0.0275051	down	10225, 2207, 2625, 284, 3718, 7292	44	0.0764687	0.621746	2.13e-07	3.17e-06	up	10225, 10666, 11213, 114548, 117854, 2867, 3162, 3718, 54440, 567, 604, 64127, 695, 7040, 7099, 8013, 8482, 8764, 972
5	GO:0042113	B cell activation	GOBP	176	-0.0505204	0.730545	0.00268976	0.0279507	down	10538, 1503, 150372, 1880, 2185, 30009, 3635, 3718, 374403, 51237, 5295, 5452, 54900, 5580, 5777, 5788, 6777, 6850, 7292, 841, 84174, 8741, 942, 975, 9759	150	0.0910415	0.567913	3.36e-18	2.15e-16	up	10451, 10673, 11314, 1316, 1493, 150372, 196, 2185, 22806, 29760, 3071, 3398, 3500, 3501, 3503, 3514, 3538, 3539, 3635, 3718, 374403, 3815, 4067, 4242, 4332, 4773, 4853, 54440, 5579, 5580, 5585, 57162, 5777, 5788, 602, 604, 639, 64092, 64127, 6777, 683, 695, 7040, 7099, 7128, 7462, 8660, 9452, 952, 972, 9759
5	GO:0045621	positive regulation of lymphocyte differentiation	GOBP	69	-0.0675994	0.656979	0.00281334	0.0289288	down	146850, 2625, 2737, 3135, 3549, 3594, 3635, 558, 6777, 6850, 7292, 942, 9840	59	0.0633656	0.674494	4.1e-05	0.000319903	up	101, 10125, 114548, 1960, 3071, 3142, 3559, 3594, 3600, 3635, 54440, 5914, 639, 6777, 695, 7040, 8876, 972
5	GO:0008285	negative regulation of cell proliferation	GOBP	536	-0.0329524	0.814822	0.00322413	0.0323071	down	1003, 10290, 10660, 11023, 11251, 116, 1264, 138151, 1445, 148, 2118, 2172, 2185, 2255, 2263, 23371, 25959, 2624, 2625, 27306, 2737, 29956, 3135, 3249, 3549, 3604, 3635, 389493, 4988, 5008, 50507, 5080, 5176, 55079, 5777, 58189, 5916, 6368, 6423, 6424, 652, 6586, 6678, 6693, 6751, 6910, 7101, 7490, 8313, 8440, 8454, 84678, 85477, 864, 8854, 93649, 9759	441	0.0343658	0.807696	0.000383786	0.00233969	up	10221, 1030, 10437, 1051, 10608, 10804, 11040, 11314, 11326, 1436, 1493, 149428, 199, 2185, 2191, 2495, 26471, 2683, 29126, 3162, 3398, 348, 3488, 3553, 3559, 3600, 3604, 3620, 3635, 3659, 3717, 4067, 4332, 4335, 4853, 5008, 50507, 5585, 5629, 57162, 5728, 5743, 57447, 5777, 5795, 5914, 604, 634, 639, 6497, 65009, 659, 6648, 6657, 6659, 6662, 6693, 6772, 6774, 6935, 694, 7040, 7041, 7097, 7128, 7…
5	GO:0030101	natural killer cell activation	GOBP	53	-0.072174	0.638564	0.0032359	0.03237	down	26191, 3689, 558, 5873, 6777, 841, 8993, 9437	37	0.0633202	0.674684	0.000647286	0.00365212	up	10125, 10461, 11151, 201294, 26191, 3398, 3600, 3689, 50615, 57823, 5873, 639, 6777, 84868, 914
5	GO:0045582	positive regulation of T cell differentiation	GOBP	60	-0.069529	0.649147	0.00338123	0.0335956	down	146850, 2625, 2737, 3135, 3549, 3594, 6777, 6850, 7292, 942, 9840	49	0.0652965	0.666449	5.3e-05	0.000401463	up	101, 10125, 114548, 1960, 3071, 3142, 3559, 3594, 54440, 5914, 6777, 7040, 8876, 972
5	GO:0001910	regulation of leukocyte mediated cytotoxicity	GOBP	42	-0.0765611	0.62139	0.00343393	0.0340045	down	146850, 26228, 3594, 3902, 5788, 6777, 9437	29	0.077547	0.617594	3.39e-06	3.7e-05	up	10125, 10666, 11035, 3133, 3383, 3594, 409, 5272, 567, 5788, 6318, 634, 6777, 7409, 8417, 84868
5	GO:0051048	negative regulation of secretion	GOBP	158	-0.0513756	0.726673	0.00349248	0.0345263	down	114899, 1393, 26191, 26525, 2693, 284, 2917, 3084, 3351, 3604, 4986, 4988, 5008, 5020, 5552, 55607, 6343, 65266, 7200, 7292, 7349, 8620, 91662, 947, 9607	98	0.0468794	0.747264	0.00278581	0.012412	up	11314, 114548, 18, 23208, 26191, 2633, 3162, 3553, 3604, 415116, 5008, 5028, 5552, 5734, 5906, 634, 65125, 673, 7779, 80149, 80223, 8832, 90007, 972
5	GO:0002237	response to molecule of bacterial origin	GOBP	278	-0.0419758	0.770386	0.00357964	0.0352107	down	10225, 1053, 11221, 1236, 1269, 2056, 2255, 26191, 26228, 27086, 3394, 3604, 3663, 3764, 4353, 4986, 4988, 5179, 54106, 558, 57817, 5972, 6372, 6556, 6678, 6714, 6770, 6863, 7079, 7096, 7292, 841, 84957, 8718, 8771, 8794, 923, 942	225	0.0715048	0.641225	2.98e-13	1.18e-11	up	100133941, 10221, 10225, 1051, 10804, 11213, 114548, 117854, 1234, 129607, 1439, 1604, 19, 22904, 23328, 2353, 249, 26191, 3055, 3383, 3394, 3553, 3587, 3604, 3620, 3627, 3656, 3663, 3717, 3726, 4067, 4283, 4792, 5142, 567, 57162, 5734, 5743, 58191, 5914, 6197, 6278, 6279, 6373, 639, 64127, 6556, 6590, 6714, 7040, 7096, 7097, 7099, 7128, 7133, 728, 7538, 79931, 80149, 84868, 8764, 8784, 8794, 926…
5	GO:0046635	positive regulation of alpha-beta T cell activation	GOBP	44	-0.0751451	0.626882	0.00380921	0.0369751	down	2737, 3549, 3594, 5588, 6850, 7292, 942	35	0.0584196	0.695548	0.00447752	0.0184985	up	114548, 1604, 3071, 3133, 3142, 3594, 54440, 5914, 64926
5	GO:0002820	negative regulation of adaptive immune response	GOBP	28	-0.0842041	0.592565	0.00393106	0.0380326	down	3718, 5777, 5788, 6693, 7292	21	0.0758544	0.624124	7.82e-05	0.000568451	up	1378, 3718, 5777, 5788, 604, 634, 64092, 6693, 84868
5	GO:0046638	positive regulation of alpha-beta T cell differentiation	GOBP	34	-0.0801637	0.607632	0.00397542	0.0383358	down	2737, 3549, 3594, 6850, 7292, 942	29	0.0564777	0.703993	0.0144376	0.0489644	up	114548, 3071, 3142, 3594, 54440, 5914
5	GO:0045580	regulation of T cell differentiation	GOBP	100	-0.058705	0.694316	0.00431019	0.0408948	down	146850, 246778, 2625, 2737, 3135, 3549, 3594, 3662, 3718, 51043, 652, 6777, 6850, 7292, 942, 9580, 9840	81	0.0660478	0.663344	8.38e-07	1.06e-05	up	101, 10125, 114548, 1493, 1840, 1960, 3071, 3142, 3559, 3594, 3600, 3659, 3662, 3718, 54440, 5914, 604, 639, 6777, 6935, 7040, 8456, 84807, 8876, 914, 972
5	GO:0038094	Fc-gamma receptor signaling pathway	GOBP	65	-0.0668211	0.660164	0.00435504	0.0411422	down	2207, 2212, 2268, 26999, 3984, 5295, 5580, 63916, 64005, 6714, 6850, 7456, 919, 9844	74	0.11162	0.499737	1.38e-20	1.09e-18	up	10451, 2209, 2212, 2214, 2268, 26253, 26999, 28908, 3055, 3071, 3500, 3501, 3503, 3514, 3538, 3539, 3984, 4067, 5338, 5580, 60, 64005, 6714, 7409, 7454, 7456, 8398
5	GO:1901701	cellular response to oxygen-containing compound	GOBP	785	-0.0274383	0.843228	0.00439632	0.041445	down	10021, 10392, 1053, 113, 130497, 1374, 1393, 1395, 1421, 1445, 167127, 1816, 208, 2185, 23209, 23236, 25959, 26191, 26228, 2626, 2693, 2782, 2844, 29803, 2983, 3394, 339403, 339479, 358, 3718, 3747, 4353, 4760, 4916, 4929, 4986, 5032, 50507, 50801, 51237, 5176, 5179, 5294, 5295, 5447, 5575, 558, 5580, 5588, 57817, 5829, 5916, 632, 6494, 6597, 6688, 6714, 6751, 6770, 6776, 6777, 6862, 6899, 7292, …	624	0.0450898	0.755621	2.21e-08	4.07e-07	up	10105, 10221, 10312, 10365, 1051, 10518, 10603, 10804, 114548, 114907, 1154, 120892, 1234, 129607, 132864, 143686, 1536, 1604, 1785, 1788, 19, 1958, 196883, 197131, 199, 2081, 2099, 2185, 22904, 2308, 23135, 23175, 23328, 23433, 2353, 26191, 2730, 2783, 2798, 2867, 2887, 3055, 3383, 3394, 3397, 3481, 3488, 3553, 3600, 3627, 3656, 366, 3717, 3718, 3860, 4067, 415116, 4217, 4314, 4792, 4929, 5031, …
5	GO:0002367	cytokine production involved in immune response	GOBP	60	-0.067763	0.656311	0.00496486	0.045562	down	10225, 2207, 2625, 284, 3718, 6556, 7292	56	0.0785903	0.613603	5.76e-09	1.19e-07	up	10225, 10666, 11213, 114548, 117854, 1604, 2867, 3162, 3718, 3815, 54210, 54440, 567, 604, 64127, 6556, 695, 7040, 7097, 7099, 8013, 8482, 8764, 972
5	GO:0045576	mast cell activation	GOBP	44	-0.0738756	0.631847	0.00497223	0.045562	down	1269, 2207, 2242, 2268, 2624, 27040, 399, 5294, 6850	35	0.0875553	0.580351	1.19e-09	2.85e-08	up	10125, 10666, 11314, 201294, 2268, 3162, 3815, 3937, 399, 4067, 5294, 6283, 6813, 695, 7462, 8013, 8832, 9846
5	GO:0046651	lymphocyte proliferation	GOBP	198	-0.0460418	0.751164	0.00509672	0.0464859	down	126259, 1503, 1880, 2056, 2255, 246778, 26191, 283234, 3135, 3479, 3549, 3594, 3635, 3718, 51237, 5294, 5580, 5588, 5777, 5788, 652, 6556, 6693, 6777, 6850, 6863, 7292, 8440, 923, 942, 975	159	0.074412	0.629744	1.93e-12	7.2e-11	up	100133941, 10451, 1051, 10673, 11035, 11119, 11151, 11314, 11326, 1493, 1604, 1794, 196, 199, 22806, 26191, 29126, 3071, 3109, 3113, 3115, 3133, 3481, 3553, 3559, 3594, 3600, 3620, 3635, 3659, 3718, 4067, 4332, 4773, 5294, 54361, 54440, 5580, 5585, 57162, 5777, 5788, 604, 6304, 639, 64926, 6556, 6693, 6777, 683, 7040, 7099, 7940, 81704, 84868, 8660, 8740, 8764, 920, 952, 972
5	GO:0032943	mononuclear cell proliferation	GOBP	200	-0.0456617	0.75294	0.00537432	0.048595	down	126259, 1503, 1880, 2056, 2255, 246778, 26191, 283234, 3135, 3479, 3549, 3594, 3635, 3718, 51237, 5294, 5580, 5588, 5777, 5788, 652, 6556, 6693, 6777, 6850, 6863, 7292, 8440, 923, 942, 975	161	0.0753731	0.625994	7.52e-13	2.91e-11	up	100133941, 10451, 1051, 10673, 11035, 11119, 11151, 11314, 11326, 1435, 1493, 1604, 1636, 1794, 196, 199, 22806, 26191, 29126, 3071, 3109, 3113, 3115, 3133, 3481, 3553, 3559, 3594, 3600, 3620, 3635, 3659, 3718, 4067, 4332, 4773, 5294, 54361, 54440, 5580, 5585, 57162, 5777, 5788, 604, 6304, 639, 64926, 6556, 6693, 6777, 683, 7040, 7099, 7940, 81704, 84868, 8660, 8740, 8764, 920, 952, 972
5	GO:0070371	ERK1 and ERK2 cascade	GOBP	219	-0.0441921	0.759848	0.0053759	0.048595	down	10392, 116, 1236, 1445, 148, 1880, 2056, 2185, 2249, 2255, 2263, 26191, 284, 3357, 3479, 374403, 389658, 4988, 50507, 551, 55885, 5777, 59341, 6368, 6369, 652, 6714, 6850, 91662, 9464	159	0.0516972	0.725222	2.26e-05	0.000190494	up	10125, 10347, 1116, 1230, 1436, 152007, 1843, 2047, 2185, 2324, 26191, 2633, 3383, 374403, 4067, 409, 5028, 50507, 5728, 5734, 57447, 5777, 5906, 6237, 6278, 634, 6369, 64127, 65009, 6662, 6714, 673, 7078, 7099, 728, 8482, 84868, 9368, 972
5	GO:1903305	regulation of regulated secretory pathway	GOBP	82	-0.0613129	0.683154	0.00548447	0.0493351	down	143425, 2207, 2242, 2268, 22999, 2624, 5873, 6850, 773, 91683, 94120	62	0.0568154	0.702517	0.000594916	0.00338722	up	11314, 120892, 201294, 2268, 3162, 4067, 5873, 5906, 634, 673, 6813, 8775, 8832, 90019, 9066, 94120, 9783, 9846
5	GO:0002822	regulation of adaptive immune response based on somatic recombination of immune receptors built from immunoglobulin superfamily domains	GOBP	97	-0.0581164	0.69686	0.00556851	0.0497116	down	2207, 246778, 2625, 30009, 3594, 3718, 5588, 5777, 5788, 6556, 6693, 7292, 8741	77	0.0627544	0.677061	8.78e-06	8.29e-05	up	10666, 10673, 11035, 114548, 1378, 3133, 3142, 3553, 3594, 3718, 54440, 5585, 567, 5777, 5788, 604, 634, 6556, 6693, 695, 7040, 7128, 7454, 8417, 84868, 920
5	GO:0022617	extracellular matrix disassembly	GOBP	77	0.0407724	1.28838	0.00553378	0.0495573	up	176, 2, 3909, 4312, 4314, 4321, 4322, 682, 780, 824, 84290, 9313	63	0.0545485	0.712484	0.00131355	0.00661274	up	101, 1520, 1803, 2191, 3936, 4314, 4318, 4319, 4322, 5045, 6624, 6696, 7040, 7092, 823
6	hsa04060	Cytokine-cytokine receptor interaction	KEGG	200	-0.105565	0.518901	2.53e-10	2.01e-08	down	10344, 10563, 10850, 10913, 1234, 1270, 1271, 1436, 1439, 1440, 1441, 27190, 282618, 29949, 3448, 3554, 3559, 356, 3560, 3562, 3565, 3578, 3579, 3590, 3604, 3624, 3626, 3953, 3977, 50615, 5159, 5618, 59067, 6352, 6361, 6369, 658, 7173, 7292, 729230, 7293, 7850, 83729, 8600, 943, 944	145	-0.0386643	1.27161	5.27e-06	0.000182562	down	10563, 10663, 115650, 1230, 1234, 1236, 1439, 1950, 2322, 2324, 2829, 2919, 2920, 3082, 3455, 3559, 3560, 3561, 3587, 3590, 3594, 3595, 3600, 3604, 3606, 3627, 3791, 3815, 4283, 4804, 4982, 5154, 5159, 60401, 6347, 6362, 6363, 6367, 6387, 7042, 7048, 7133, 7292, 7424, 7852, 84957, 8718, 8740, 8809, 939
6	hsa04062	Chemokine signaling pathway	KEGG	156	-0.0960921	0.550364	3.41e-07	1.2e-05	down	10344, 10563, 107, 10850, 1234, 131890, 1445, 208, 2185, 2268, 23533, 26230, 2788, 2793, 3579, 3718, 5058, 5291, 5294, 5295, 5590, 55970, 5880, 6352, 6361, 6369, 7074, 729230, 7409	134	-0.0382481	1.26832	1.25e-05	0.000326086	down	10235, 10451, 10563, 10663, 108, 1230, 1234, 1236, 1794, 196883, 2268, 23533, 2773, 2791, 2829, 2868, 2869, 2919, 2920, 3551, 3627, 3702, 3717, 3718, 409, 4283, 4893, 5294, 5330, 54331, 5567, 5579, 5906, 6347, 6362, 6363, 6367, 6387, 6772, 6773, 7074, 7454, 7852, 9475
6	hsa04514	Cell adhesion molecules (CAMs)	KEGG	111	-0.0952274	0.55333	1.16e-05	0.000271	down	1003, 10686, 149461, 23114, 23562, 24146, 3384, 3689, 4099, 4897, 6401, 6403, 6404, 6900, 7122, 9073, 9080, 933, 941	87	-0.0310145	1.21257	0.00475465	0.0429986	down	1003, 10666, 23114, 23308, 23705, 3106, 3107, 3123, 3134, 3676, 3680, 3683, 3695, 5010, 5175, 54413, 5788, 5797, 6402, 6614, 80380, 83700, 8516, 914, 920, 923, 925, 947, 965
6	hsa04640	Hematopoietic cell lineage	KEGG	69	-0.102745	0.528073	6.71e-05	0.000884	down	1436, 1440, 1441, 2814, 290, 3554, 3559, 3562, 3565, 3590, 7066, 7173, 7850, 915, 924, 930, 933, 951	54	-0.0458141	1.32939	8.3e-05	0.00191896	down	2322, 3123, 3559, 3590, 3672, 3676, 3815, 914, 916, 920, 921, 925, 945, 947, 948, 951
6	hsa00601	Glycosphingolipid biosynthesis - lacto and neolacto series	KEGG	23	-0.126082	0.45678	0.000803	0.00584093	down	10331, 10402, 2528, 6484, 8707	22	-0.0482303	1.3495	0.00275944	0.0301595	down	10317, 10402, 8707
6	hsa04020	Calcium signaling pathway	KEGG	147	-0.0688855	0.651749	0.00132464	0.00901612	down	107, 1128, 135, 163688, 1812, 2185, 2902, 3274, 3360, 4638, 4842, 4846, 491, 5159, 553, 5724, 624, 7125, 84812, 85366, 8911	111	-0.0316619	1.21746	0.00129933	0.0166858	down	108, 113026, 154, 1910, 196883, 2906, 3274, 3357, 3708, 4846, 487, 489, 5137, 5159, 5330, 5336, 552, 5532, 5533, 5567, 5579, 5733, 6261, 6263, 6546, 6865, 6869, 776, 814, 815, 816, 8912, 89869
6	hsa04670	Leukocyte transendothelial migration	KEGG	104	-0.0703278	0.645933	0.00472346	0.0255552	down	1003, 10686, 149461, 2185, 23533, 23562, 24146, 3689, 4301, 4633, 4689, 5291, 5294, 5295, 5880, 7122, 7409, 9073, 9080	89	-0.0347496	1.24105	0.000968004	0.0134817	down	1003, 10411, 10451, 11069, 1536, 23533, 2773, 3676, 3683, 3702, 394, 399, 4689, 5010, 5175, 5294, 5336, 5579, 5906, 6387, 7294, 7852, 83700, 9475
6	GO:0050900	leukocyte migration	GOBP	312	-0.0591775	0.69228	1.74e-07	5.77e-06	down	10344, 10563, 120425, 1234, 1240, 1269, 1441, 1588, 1621, 2155, 2185, 23428, 23539, 23604, 2534, 2841, 285, 3554, 3565, 3579, 3603, 3689, 3932, 4099, 4627, 51378, 5142, 5291, 5294, 5295, 5724, 57402, 5880, 59341, 6352, 6361, 6369, 64005, 6401, 6403, 6404, 6714, 729230, 7409, 7535, 8600, 9056, 9123, 972	269	-0.0215876	1.14357	0.000858693	0.00929254	down	10563, 11035, 11151, 11240, 1130, 11314, 114609, 1230, 1234, 1236, 1240, 124976, 1880, 1893, 1910, 23539, 2359, 2534, 2621, 2625, 2650, 284, 2841, 285, 2919, 2920, 301, 3071, 347, 3603, 3627, 3635, 3672, 3676, 3680, 3683, 3687, 3695, 3815, 3932, 3958, 3965, 4283, 4286, 4312, 4354, 4893, 5142, 5175, 5294, 5420, 55423, 57402, 5800, 58494, 6347, 6362, 6363, 6366, 6367, 6387, 64005, 6402, 6693, 7010,…
6	GO:0001775	cell activation	GOBP	730	-0.0450662	0.755732	7.78e-07	2.25e-05	down	10814, 11093, 1137, 114770, 114836, 114897, 120425, 122706, 126259, 1269, 1270, 1445, 150372, 151, 18, 1840, 202309, 2039, 2185, 221395, 2242, 2268, 23533, 2534, 257101, 2615, 26191, 27040, 27086, 2814, 282618, 2841, 2852, 29102, 326, 3448, 3481, 3559, 3565, 3579, 3624, 3689, 3718, 3932, 3953, 3955, 431705, 4627, 4846, 5058, 50615, 5159, 5291, 5294, 5295, 5449, 5452, 55024, 5551, 55615, 55824, 55…	639	-0.0302889	1.20712	1.27e-12	1.15e-10	down	10125, 10288, 10320, 10385, 10666, 10673, 10859, 11005, 11035, 11119, 11146, 11151, 112616, 11314, 1141, 114609, 115650, 1236, 133396, 146850, 150, 1739, 1794, 1840, 1880, 197358, 201294, 201633, 2151, 2157, 2268, 22806, 2322, 23303, 23308, 23533, 239, 2534, 2615, 26191, 2621, 2625, 27086, 2811, 283234, 2841, 28755, 29760, 301, 3070, 3071, 30835, 3123, 3142, 3479, 3493, 3500, 3502, 3507, 3514, 35…
6	GO:0007159	leukocyte cell-cell adhesion	GOBP	402	-0.0529306	0.719684	8.73e-07	2.5e-05	down	10507, 114836, 120425, 122706, 126259, 1445, 1840, 2534, 257101, 2615, 26191, 27040, 27086, 282618, 2841, 29102, 326, 3448, 3481, 3559, 3565, 3689, 3718, 3932, 3953, 3955, 445, 4627, 5058, 5294, 5295, 5465, 55615, 55824, 5590, 5618, 5724, 5873, 5880, 5896, 59067, 6304, 6352, 6401, 6403, 64218, 6469, 64926, 6556, 6714, 6935, 7292, 729230, 7293, 7409, 7535, 79865, 83706, 84174, 8440, 8600, 8876, 91…	353	-0.027904	1.18936	2.25e-07	9.13e-06	down	10125, 10288, 10385, 10673, 10859, 11005, 11035, 11119, 11146, 11151, 11314, 115650, 1236, 146850, 1739, 1794, 1840, 1880, 197358, 201633, 2113, 23303, 23308, 2534, 2615, 26191, 2625, 2650, 27086, 283234, 2841, 28755, 301, 3037, 3071, 30835, 3123, 3142, 3479, 3559, 3594, 3600, 3606, 3620, 3659, 3676, 3683, 3695, 3702, 3718, 3815, 3902, 3932, 3958, 3965, 3981, 399, 4860, 4907, 5294, 54440, 54518, …
6	GO:0060326	cell chemotaxis	GOBP	200	-0.0613728	0.682899	2.04e-06	5.29e-05	down	10344, 10563, 10850, 120425, 1234, 1240, 1269, 1441, 1588, 2155, 2185, 2246, 23604, 2841, 3164, 3565, 3579, 3603, 3689, 5142, 5159, 5294, 57402, 5880, 59341, 6352, 6361, 6369, 7074, 729230, 7409, 8600, 972	169	-0.0256972	1.17316	0.000675999	0.00775768	down	10563, 11151, 11240, 1130, 114609, 1230, 1234, 1236, 1240, 1880, 1910, 2246, 2247, 2260, 2359, 2621, 2841, 2919, 2920, 301, 3071, 3082, 3603, 3627, 3672, 3680, 3791, 3815, 3958, 3965, 409, 4283, 4354, 51411, 5142, 5159, 5294, 5587, 57402, 5800, 6347, 6362, 6363, 6366, 6367, 6387, 7042, 7060, 7074, 7409, 7424, 7852, 7941, 83700, 8829, 9023, 9420, 972
6	GO:0097530	granulocyte migration	GOBP	88	-0.0728991	0.635693	2.33e-06	5.99e-05	down	10344, 120425, 1240, 1441, 23604, 3554, 3565, 3579, 3689, 5142, 5294, 57402, 5880, 59341, 6352, 6361, 6369, 7409, 972	72	-0.0325676	1.22433	0.00100024	0.0104571	down	11314, 114609, 1236, 1240, 2919, 2920, 301, 3071, 3672, 3680, 3958, 4354, 5142, 5294, 57402, 6347, 6362, 6363, 6366, 6367, 7042, 7060, 7409, 83700, 972
6	GO:0030595	leukocyte chemotaxis	GOBP	152	-0.0649577	0.667853	2.46e-06	6.26e-05	down	10344, 10563, 120425, 1234, 1240, 1269, 1441, 1588, 2155, 2185, 23604, 2841, 3565, 3579, 3603, 3689, 5142, 5294, 57402, 5880, 59341, 6352, 6361, 6369, 729230, 7409, 8600, 972	125	-0.0333016	1.22993	1.5e-05	0.000344251	down	10563, 11151, 11240, 1130, 114609, 1230, 1234, 1236, 1240, 1880, 1910, 2621, 2841, 2919, 2920, 301, 3071, 3603, 3627, 3672, 3680, 3815, 3958, 3965, 4283, 4354, 5142, 5294, 57402, 5800, 6347, 6362, 6363, 6366, 6367, 6387, 7042, 7060, 7409, 7424, 7852, 7941, 83700, 9023, 9420, 972
6	GO:0097529	myeloid leukocyte migration	GOBP	125	-0.0676783	0.656657	2.58e-06	6.37e-05	down	10344, 120425, 1240, 1441, 1588, 2185, 23604, 3554, 3565, 3579, 3689, 5142, 5294, 57402, 5880, 59341, 6352, 6361, 6369, 729230, 7409, 8600, 972	106	-0.0277682	1.18835	0.00213256	0.0191094	down	11314, 114609, 1230, 1236, 1240, 1910, 2919, 2920, 301, 3071, 3627, 3672, 3680, 3815, 3958, 4286, 4354, 5142, 5294, 57402, 5800, 6347, 6362, 6363, 6366, 6367, 6387, 7042, 7060, 7409, 7424, 7941, 83700, 972
6	GO:0042742	defense response to bacterium	GOBP	174	-0.0627911	0.676906	2.78e-06	6.62e-05	down	10563, 114770, 128488, 1511, 1670, 2220, 2268, 22861, 23166, 245936, 245937, 245938, 27086, 29102, 3394, 351, 400830, 4025, 4057, 4153, 5320, 54, 54106, 57119, 57151, 57402, 6403, 6556, 7096, 8993, 944	115	-0.0452496	1.32473	2.73e-11	2.16e-09	down	10417, 10563, 11005, 1130, 114609, 116842, 2268, 22861, 23166, 23208, 27086, 284297, 3394, 3493, 3500, 3502, 3507, 3514, 3516, 3538, 3539, 4069, 55576, 57402, 58484, 64127, 6693, 7099, 7110, 8767, 920, 948, 9636
6	GO:0050865	regulation of cell activation	GOBP	398	-0.0504744	0.730754	4.02e-06	9.19e-05	down	114770, 114897, 126259, 1269, 1445, 150372, 18, 1840, 2039, 221395, 2242, 2268, 2534, 257101, 2615, 26191, 27040, 282618, 2852, 29102, 3481, 3559, 3565, 3624, 3718, 3932, 4846, 5058, 5159, 5295, 55024, 55615, 55824, 5590, 5724, 5880, 5896, 59067, 6352, 6403, 64092, 6469, 64926, 6542, 6665, 6714, 6935, 7292, 729230, 7293, 7409, 7535, 825, 84174, 8440, 8600, 8876, 8993, 915, 9402, 941, 9580, 972, 9…	359	-0.0407857	1.28848	9.26e-17	1.35e-14	down	10125, 10288, 10385, 10666, 10673, 10859, 11005, 11035, 11146, 11151, 11314, 1141, 114609, 115650, 1236, 133396, 146850, 1739, 1840, 1880, 201294, 201633, 2268, 22806, 23308, 239, 2534, 2615, 26191, 2621, 2625, 283234, 28755, 301, 3071, 30835, 3123, 3142, 3479, 3493, 3500, 3502, 3507, 3514, 3538, 3539, 3559, 3594, 3600, 3606, 3620, 3635, 3659, 3717, 3718, 374403, 3902, 3932, 3958, 3965, 4208, 472…
6	GO:0009617	response to bacterium	GOBP	414	-0.049771	0.733955	4.43e-06	9.94e-05	down	10563, 11093, 114770, 1234, 1269, 128488, 1312, 1439, 1440, 1511, 153090, 1670, 2220, 2268, 22861, 23166, 245936, 245937, 245938, 249, 26191, 27086, 29102, 3394, 342979, 351, 356, 3604, 400830, 4016, 4025, 4057, 4153, 445, 4846, 5142, 5320, 54, 54106, 55970, 5599, 57119, 57151, 5724, 57402, 59307, 6352, 6401, 6403, 6556, 6714, 7079, 7096, 7292, 7293, 8993, 941, 943, 944	322	-0.0297055	1.20275	6.36e-08	2.97e-06	down	10068, 10221, 10225, 10288, 10417, 10563, 10859, 10891, 11005, 11019, 1118, 11213, 1130, 114609, 116842, 1234, 1236, 129607, 1439, 1594, 1910, 2268, 22861, 23166, 23208, 2326, 26191, 2672, 27086, 284297, 2919, 2920, 3394, 3493, 3500, 3502, 3507, 3514, 3516, 3538, 3539, 3587, 3595, 3604, 3606, 3620, 3627, 3717, 3965, 4064, 4069, 4208, 4283, 4360, 4846, 4982, 5142, 5272, 5336, 55576, 558, 5581, 559…
6	GO:0045321	leukocyte activation	GOBP	592	-0.0450169	0.755963	4.44e-06	9.94e-05	down	10814, 1137, 114770, 114836, 120425, 122706, 126259, 1269, 1445, 150372, 1840, 202309, 2185, 221395, 2242, 2268, 2534, 257101, 2615, 26191, 27040, 27086, 282618, 2841, 2852, 29102, 326, 3448, 3481, 3559, 3565, 3579, 3624, 3689, 3718, 3932, 3953, 3955, 4627, 5058, 50615, 5294, 5295, 5449, 5452, 55024, 5551, 55615, 55824, 5590, 5618, 56262, 5724, 57823, 5873, 5880, 5896, 59067, 6304, 6352, 6404, 64…	525	-0.0394229	1.27762	3.85e-19	8.06e-17	down	10125, 10288, 10320, 10385, 10666, 10673, 10859, 11005, 11035, 11119, 11146, 11151, 112616, 11314, 1141, 114609, 115650, 1236, 133396, 146850, 1739, 1794, 1840, 1880, 197358, 201294, 201633, 2268, 22806, 2322, 23303, 23308, 2534, 2615, 26191, 2621, 2625, 27086, 283234, 2841, 28755, 29760, 301, 3070, 3071, 30835, 3123, 3142, 3479, 3493, 3500, 3502, 3507, 3514, 3516, 3538, 3539, 3559, 3594, 3600, 3…
6	GO:0071621	granulocyte chemotaxis	GOBP	80	-0.0728384	0.635933	4.83e-06	0.000106	down	10344, 120425, 1240, 1441, 23604, 3565, 3579, 3689, 5142, 5294, 57402, 5880, 59341, 6352, 6361, 6369, 7409, 972	65	-0.0340613	1.23575	0.00072107	0.00813224	down	114609, 1236, 1240, 2919, 2920, 301, 3071, 3672, 3680, 3958, 4354, 5142, 5294, 57402, 6347, 6362, 6363, 6366, 6367, 7042, 7060, 7409, 83700, 972
6	GO:0016337	single organismal cell-cell adhesion	GOBP	603	-0.0441645	0.759979	6.4e-06	0.000134	down	1003, 10507, 10563, 114836, 114897, 120425, 122706, 126259, 1296, 1445, 18, 1840, 2039, 23114, 2534, 257101, 2615, 26191, 27040, 27086, 282618, 2841, 29102, 326, 3384, 3448, 3481, 3559, 3565, 3689, 3718, 3728, 3801, 3932, 3953, 3955, 445, 4627, 4897, 5058, 5291, 5294, 5295, 5465, 55615, 55679, 55824, 5590, 5618, 5724, 5873, 5880, 5896, 59067, 59341, 6304, 6352, 6401, 6403, 64218, 6469, 64926, 655…	523	-0.015057	1.09809	0.00335613	0.0271867	down	1003, 10076, 10125, 10288, 10385, 1048, 10563, 10673, 10859, 11005, 11035, 11119, 11146, 11151, 11314, 115650, 1236, 1305, 144100, 146850, 147409, 168507, 1739, 1794, 1840, 1880, 197358, 201633, 2113, 22829, 23114, 23303, 23308, 239, 2534, 2615, 26191, 2621, 2625, 2650, 27086, 27286, 2811, 283234, 2841, 28755, 301, 3037, 3071, 30835, 3123, 3142, 3479, 3559, 3594, 3600, 3606, 3620, 3659, 3676, 367…
6	GO:0070486	leukocyte aggregation	GOBP	371	-0.0502984	0.731554	7.6e-06	0.000156	down	10507, 114836, 120425, 122706, 126259, 1445, 1840, 2534, 257101, 2615, 26191, 27040, 27086, 282618, 2841, 29102, 326, 3448, 3481, 3559, 3565, 3718, 3932, 3953, 3955, 4627, 5058, 5294, 5295, 55615, 55824, 5590, 5618, 5873, 5880, 5896, 59067, 6304, 6352, 64218, 6469, 64926, 6556, 6714, 6935, 7292, 729230, 7293, 7409, 7535, 79865, 84174, 8440, 8600, 8876, 915, 924, 9402, 941, 944, 9580, 972, 9840	330	-0.0277324	1.18809	5.7e-07	2.09e-05	down	10125, 10288, 10385, 10673, 10859, 11005, 11035, 11119, 11146, 11151, 11314, 115650, 1236, 146850, 1739, 1794, 1840, 1880, 197358, 201633, 23303, 23308, 2534, 2615, 26191, 2625, 27086, 283234, 2841, 28755, 301, 3037, 3071, 30835, 3123, 3142, 3479, 3559, 3594, 3600, 3606, 3620, 3659, 3683, 3702, 3718, 3815, 3902, 3932, 3958, 3965, 3981, 399, 4860, 5294, 54440, 54518, 5532, 55423, 55824, 56603, 569…
6	GO:0042110	T cell activation	GOBP	363	-0.0504582	0.730827	8.19e-06	0.000164	down	114836, 120425, 122706, 126259, 1445, 1840, 2534, 257101, 2615, 26191, 27040, 27086, 282618, 2841, 29102, 326, 3448, 3481, 3559, 3565, 3718, 3932, 3953, 3955, 4627, 5058, 5294, 5295, 55615, 55824, 5590, 5618, 5873, 5880, 5896, 59067, 6304, 6352, 64218, 6469, 64926, 6556, 6714, 6935, 7292, 729230, 7293, 7409, 7535, 79865, 84174, 8440, 8600, 8876, 915, 924, 9402, 941, 944, 9580, 972, 9840	322	-0.028298	1.19227	3.74e-07	1.43e-05	down	10125, 10288, 10385, 10673, 10859, 11005, 11035, 11119, 11146, 11151, 11314, 115650, 1236, 146850, 1739, 1794, 1840, 1880, 197358, 201633, 23303, 23308, 2534, 2615, 26191, 2625, 27086, 283234, 2841, 28755, 301, 3071, 30835, 3123, 3142, 3479, 3559, 3594, 3600, 3606, 3620, 3659, 3683, 3702, 3718, 3815, 3902, 3932, 3958, 3965, 3981, 399, 4860, 5294, 54440, 54518, 5532, 55423, 55824, 56603, 5699, 578…
6	GO:0070489	T cell aggregation	GOBP	363	-0.0504582	0.730827	8.19e-06	0.000164	down	114836, 120425, 122706, 126259, 1445, 1840, 2534, 257101, 2615, 26191, 27040, 27086, 282618, 2841, 29102, 326, 3448, 3481, 3559, 3565, 3718, 3932, 3953, 3955, 4627, 5058, 5294, 5295, 55615, 55824, 5590, 5618, 5873, 5880, 5896, 59067, 6304, 6352, 64218, 6469, 64926, 6556, 6714, 6935, 7292, 729230, 7293, 7409, 7535, 79865, 84174, 8440, 8600, 8876, 915, 924, 9402, 941, 944, 9580, 972, 9840	322	-0.028298	1.19227	3.74e-07	1.43e-05	down	10125, 10288, 10385, 10673, 10859, 11005, 11035, 11119, 11146, 11151, 11314, 115650, 1236, 146850, 1739, 1794, 1840, 1880, 197358, 201633, 23303, 23308, 2534, 2615, 26191, 2625, 27086, 283234, 2841, 28755, 301, 3071, 30835, 3123, 3142, 3479, 3559, 3594, 3600, 3606, 3620, 3659, 3683, 3702, 3718, 3815, 3902, 3932, 3958, 3965, 3981, 399, 4860, 5294, 54440, 54518, 5532, 55423, 55824, 56603, 5699, 578…
6	GO:0071593	lymphocyte aggregation	GOBP	364	-0.0501875	0.732058	9.3e-06	0.00018	down	114836, 120425, 122706, 126259, 1445, 1840, 2534, 257101, 2615, 26191, 27040, 27086, 282618, 2841, 29102, 326, 3448, 3481, 3559, 3565, 3718, 3932, 3953, 3955, 4627, 5058, 5294, 5295, 55615, 55824, 5590, 5618, 5873, 5880, 5896, 59067, 6304, 6352, 64218, 6469, 64926, 6556, 6714, 6935, 7292, 729230, 7293, 7409, 7535, 79865, 84174, 8440, 8600, 8876, 915, 924, 9402, 941, 944, 9580, 972, 9840	323	-0.0283168	1.19241	3.53e-07	1.38e-05	down	10125, 10288, 10385, 10673, 10859, 11005, 11035, 11119, 11146, 11151, 11314, 115650, 1236, 146850, 1739, 1794, 1840, 1880, 197358, 201633, 23303, 23308, 2534, 2615, 26191, 2625, 27086, 283234, 2841, 28755, 301, 3071, 30835, 3123, 3142, 3479, 3559, 3594, 3600, 3606, 3620, 3659, 3683, 3702, 3718, 3815, 3902, 3932, 3958, 3965, 3981, 399, 4860, 5294, 54440, 54518, 5532, 55423, 55824, 56603, 5699, 578…
6	GO:0043547	positive regulation of GTPase activity	GOBP	509	-0.0456807	0.752851	9.46e-06	0.000183	down	10144, 10160, 10344, 10507, 10563, 10636, 11033, 113622, 115703, 116985, 116988, 117289, 126432, 1439, 152273, 153090, 153478, 161514, 201176, 208, 2185, 221472, 2246, 2263, 22899, 23094, 23216, 23550, 2534, 25771, 25791, 26030, 26037, 26230, 266747, 27040, 2864, 2902, 3559, 3560, 3562, 3718, 389337, 3987, 4301, 440073, 440107, 4650, 50807, 51195, 5159, 5364, 54453, 55160, 55803, 5623, 57465, 578…	491	-0.0256771	1.17301	1.04e-07	4.69e-06	down	10044, 10125, 10156, 10160, 10395, 10411, 10563, 10565, 10602, 11069, 1123, 1124, 116986, 117177, 1236, 139818, 1439, 145957, 152273, 153020, 160518, 163259, 163486, 1794, 1795, 2, 201163, 2069, 221178, 221472, 2246, 2247, 2252, 2260, 22899, 23092, 23108, 23229, 23232, 23348, 23779, 2534, 253959, 257106, 25780, 259173, 26297, 26575, 266747, 2674, 27128, 27147, 2775, 284, 2906, 3071, 30851, 3357, …
6	GO:0070098	chemokine-mediated signaling pathway	GOBP	60	-0.0752309	0.626548	1.11e-05	0.000212	down	10344, 10563, 1234, 1240, 2185, 2840, 3579, 6352, 6361, 6369, 7066, 729230	33	-0.0538253	1.39725	7.51e-09	4.23e-07	down	10563, 10663, 11240, 1230, 1234, 1236, 1240, 2829, 2919, 2920, 3627, 4283, 6347, 6362, 6363, 6366, 6367, 6387, 6586, 7852
6	GO:0006936	muscle contraction	GOBP	289	-0.0517448	0.725007	2.15e-05	0.00036	down	10580, 1128, 1144, 1180, 1241, 126306, 126393, 1264, 151, 18, 1812, 1813, 246329, 2702, 2852, 3270, 3728, 3753, 3768, 4090, 442721, 4608, 4633, 4638, 4842, 5142, 5294, 5348, 55959, 5724, 59, 624, 6331, 7125, 7135, 7139, 7140, 7433, 7442, 844, 85366, 8557, 9499, 9992	206	-0.031154	1.21362	1.38e-06	4.59e-05	down	10052, 10345, 10580, 1141, 1146, 1160, 124093, 150, 154, 1739, 1756, 1760, 1910, 23213, 23336, 25802, 2775, 287, 29767, 30819, 309, 3357, 3672, 388591, 4619, 4620, 4621, 4626, 4660, 4703, 487, 5142, 5294, 5592, 56923, 5733, 6261, 6324, 6330, 6546, 6641, 6865, 6869, 7135, 7139, 7168, 7169, 7273, 7442, 775, 80005, 8106, 8291, 8654, 8912, 92241, 9475, 9499
6	GO:0003012	muscle system process	GOBP	352	-0.0487405	0.738671	2.54e-05	0.000411	down	10580, 1128, 1144, 1180, 1241, 126306, 126393, 1264, 151, 18, 1812, 1813, 246329, 2702, 2852, 3270, 3728, 3753, 3768, 4090, 442721, 4608, 4633, 4638, 4656, 4842, 4846, 5142, 5152, 5294, 5348, 55959, 5724, 59, 624, 6331, 6588, 7074, 7125, 7135, 7139, 7140, 7433, 7442, 844, 8470, 85366, 8557, 9499, 9569, 9992	262	-0.0262261	1.17702	2.34e-05	0.000485433	down	10052, 10345, 10580, 10891, 1141, 1146, 1160, 124093, 150, 154, 1739, 1756, 1760, 1910, 23213, 23336, 25802, 2775, 287, 29767, 30819, 309, 3357, 3479, 3600, 3672, 388591, 4208, 4619, 4620, 4621, 4626, 4660, 4703, 4846, 487, 5142, 5294, 5592, 56923, 5733, 6261, 6324, 6330, 6546, 6641, 6865, 6869, 7074, 7135, 7139, 7168, 7169, 7273, 7442, 775, 80005, 8013, 8106, 816, 8291, 8470, 8654, 8837, 8912, 9…
6	GO:1903037	regulation of leukocyte cell-cell adhesion	GOBP	262	-0.0527561	0.720465	2.54e-05	0.000411	down	126259, 1445, 1840, 2534, 257101, 2615, 26191, 27040, 282618, 29102, 3481, 3559, 3565, 3718, 3932, 445, 5058, 5295, 5465, 55615, 55824, 5590, 5724, 5880, 5896, 59067, 6352, 6469, 64926, 6714, 6935, 7292, 729230, 7409, 7535, 8440, 8600, 8876, 915, 9402, 941, 9580, 972, 9840	234	-0.0295944	1.20192	2.14e-06	6.7e-05	down	10125, 10288, 10385, 10673, 10859, 11005, 11035, 11146, 11151, 11314, 115650, 1236, 146850, 1739, 1840, 201633, 2113, 23308, 2534, 2615, 26191, 2625, 283234, 28755, 301, 3037, 3071, 30835, 3123, 3142, 3479, 3559, 3594, 3600, 3606, 3620, 3659, 3676, 3718, 3902, 3932, 3958, 3965, 4860, 54440, 55423, 55824, 56603, 5788, 6347, 6363, 6366, 6387, 64127, 6693, 6935, 7048, 7292, 7409, 7535, 8013, 80380, …
6	GO:0002694	regulation of leukocyte activation	GOBP	367	-0.047441	0.74466	3.7e-05	0.000548	down	114770, 126259, 1269, 1445, 150372, 1840, 221395, 2242, 2268, 2534, 257101, 2615, 26191, 27040, 282618, 2852, 29102, 3481, 3559, 3565, 3624, 3718, 3932, 5058, 5295, 55024, 55615, 55824, 5590, 5724, 5880, 5896, 59067, 6352, 64092, 6469, 64926, 6542, 6714, 6935, 7292, 729230, 7293, 7409, 7535, 84174, 8440, 8600, 8876, 8993, 915, 9402, 941, 9580, 972, 975, 9840, 9846	334	-0.0431033	1.30718	4e-18	6.98e-16	down	10125, 10288, 10385, 10666, 10673, 10859, 11005, 11035, 11146, 11151, 11314, 1141, 114609, 115650, 1236, 133396, 146850, 1739, 1840, 1880, 201294, 201633, 2268, 22806, 23308, 2534, 2615, 26191, 2621, 2625, 283234, 28755, 301, 3071, 30835, 3123, 3142, 3479, 3493, 3500, 3502, 3507, 3514, 3538, 3539, 3559, 3594, 3600, 3606, 3620, 3635, 3659, 3718, 374403, 3902, 3932, 3958, 3965, 4208, 472, 4773, 486…
6	GO:1990266	neutrophil migration	GOBP	71	-0.0700446	0.647071	4.12e-05	0.000596	down	10344, 120425, 1441, 23604, 3554, 3579, 3689, 5142, 5294, 5880, 6352, 6361, 6369, 7409, 972	58	-0.0345474	1.23949	0.00100035	0.0104571	down	114609, 1236, 2919, 2920, 3071, 3672, 3680, 3958, 4354, 5142, 5294, 6347, 6362, 6363, 6366, 6367, 7042, 7060, 7409, 83700, 972
6	GO:0043087	regulation of GTPase activity	GOBP	558	-0.0416785	0.771811	4.45e-05	0.000639	down	10144, 10160, 10188, 10344, 10507, 10563, 10636, 11033, 113622, 115703, 116985, 116988, 117289, 126432, 1439, 152273, 153090, 153478, 161514, 201176, 208, 2185, 221472, 2246, 2263, 22899, 23094, 23216, 23550, 23654, 23677, 2534, 25771, 25791, 26030, 26037, 26230, 266747, 27040, 2864, 2902, 3559, 3560, 3562, 3718, 3843, 389337, 3987, 4301, 440073, 440107, 4650, 50807, 51195, 5159, 5364, 54453, 551…	540	-0.0245502	1.16482	1.66e-07	6.78e-06	down	10044, 10125, 10156, 10160, 10188, 10395, 10411, 10563, 10565, 10602, 10788, 11069, 1123, 1124, 116986, 117177, 1236, 139818, 1439, 145957, 152273, 153020, 160518, 163259, 163486, 1794, 1795, 2, 201163, 2042, 2043, 2069, 221178, 221472, 2246, 2247, 2252, 2260, 22899, 23092, 23108, 23229, 23232, 23348, 23779, 2534, 253959, 257106, 25780, 259173, 26297, 26575, 266747, 2674, 27128, 27147, 2775, 284,…
6	GO:0009581	detection of external stimulus	GOBP	100	-0.0644009	0.670168	5.93e-05	0.000815	down	114780, 117531, 117532, 125336, 1259, 131890, 221391, 2534, 2793, 3249, 3728, 491, 5146, 57010, 7439, 7442, 8557, 9033, 93589	58	-0.0358049	1.24921	0.000473854	0.00592688	down	117531, 160518, 168507, 2339, 24, 2534, 285331, 2868, 346007, 3815, 409, 5158, 7273, 7439, 7442, 93589, 9397
6	GO:0050863	regulation of T cell activation	GOBP	248	-0.0516463	0.725451	6.24e-05	0.000845	down	126259, 1445, 1840, 2534, 257101, 2615, 26191, 27040, 282618, 29102, 3481, 3559, 3565, 3718, 3932, 5058, 5295, 55615, 55824, 5590, 5880, 5896, 59067, 6352, 6469, 64926, 6714, 6935, 7292, 729230, 7409, 7535, 8440, 8600, 8876, 915, 9402, 941, 9580, 972, 9840	223	-0.0277773	1.18842	2e-05	0.000433865	down	10125, 10288, 10385, 10673, 10859, 11005, 11035, 11146, 11151, 11314, 115650, 1236, 146850, 1739, 1840, 201633, 23308, 2534, 2615, 26191, 2625, 283234, 28755, 301, 3071, 30835, 3123, 3142, 3479, 3559, 3594, 3600, 3606, 3620, 3659, 3718, 3902, 3932, 3958, 3965, 4860, 54440, 55423, 55824, 56603, 5788, 6347, 6363, 6366, 64127, 6693, 6935, 7048, 7292, 7409, 7535, 80380, 814, 8654, 8767, 9020, 914, 91…
6	GO:0009582	detection of abiotic stimulus	GOBP	104	-0.0628237	0.676769	9.3e-05	0.00116315	down	114780, 117531, 117532, 125336, 1259, 131890, 221391, 2534, 2793, 3249, 3728, 491, 5146, 57010, 7439, 7442, 8557, 9033, 93589	60	-0.0354057	1.24612	0.000499305	0.00617699	down	117531, 160518, 168507, 2339, 24, 2534, 285331, 2868, 346007, 3815, 409, 5158, 6869, 7273, 7439, 7442, 93589, 9397
6	GO:0030593	neutrophil chemotaxis	GOBP	65	-0.0692997	0.650073	9.8e-05	0.00120824	down	10344, 120425, 1441, 23604, 3579, 3689, 5142, 5294, 5880, 6352, 6361, 6369, 7409, 972	53	-0.0363684	1.2536	0.000560999	0.00668524	down	114609, 1236, 2919, 2920, 3071, 3672, 3680, 3958, 4354, 5142, 5294, 6347, 6362, 6363, 6366, 6367, 7042, 7060, 7409, 83700, 972
6	GO:0002250	adaptive immune response	GOBP	272	-0.0491541	0.736774	0.000111	0.00133287	down	10563, 11006, 114836, 1445, 170482, 2013, 202309, 2185, 23180, 2534, 257101, 27040, 3448, 3565, 3718, 4153, 5294, 5452, 54923, 55824, 5590, 57823, 5873, 5896, 64005, 64092, 64218, 6556, 712, 713, 714, 722, 7292, 729230, 7535, 84174, 924, 9245, 941, 972	230	-0.0571969	1.42683	5.48e-27	1.43e-23	down	10068, 10288, 10384, 10563, 10666, 10673, 10859, 11035, 11118, 11119, 115650, 133396, 163486, 1739, 1880, 201294, 23180, 23308, 2534, 2625, 27074, 28299, 28908, 301, 30835, 3142, 3426, 3493, 3500, 3502, 3507, 3514, 3538, 3539, 3594, 3606, 3635, 3659, 3665, 3702, 3717, 3718, 3981, 4208, 4683, 5294, 54440, 5452, 54941, 5532, 5579, 55824, 57823, 5788, 6363, 64005, 64092, 64167, 6693, 695, 7099, 710,…
6	GO:0046649	lymphocyte activation	GOBP	503	-0.0410776	0.774699	0.000116	0.00139121	down	1137, 114770, 114836, 120425, 122706, 126259, 1445, 150372, 1840, 202309, 2185, 2534, 257101, 2615, 26191, 27040, 27086, 282618, 2841, 29102, 326, 3448, 3481, 3559, 3565, 3624, 3689, 3718, 3932, 3953, 3955, 4627, 5058, 50615, 5294, 5295, 5449, 5452, 55024, 5551, 55615, 55824, 5590, 5618, 56262, 57823, 5873, 5880, 5896, 59067, 6304, 6352, 64092, 64218, 6469, 64926, 6556, 6714, 6935, 7292, 729230, …	456	-0.0423067	1.30072	1.78e-20	5.16e-18	down	10125, 10288, 10320, 10385, 10673, 10859, 11005, 11035, 11119, 11146, 11151, 112616, 11314, 1141, 114609, 115650, 1236, 146850, 1739, 1794, 1840, 1880, 197358, 201294, 201633, 22806, 2322, 23303, 23308, 2534, 2615, 26191, 2621, 2625, 27086, 283234, 2841, 28755, 29760, 301, 3070, 3071, 30835, 3123, 3142, 3479, 3493, 3500, 3502, 3507, 3514, 3516, 3538, 3539, 3559, 3594, 3600, 3606, 3620, 3635, 3659…
6	GO:1903039	positive regulation of leukocyte cell-cell adhesion	GOBP	181	-0.0543714	0.713269	0.000128	0.00150502	down	126259, 1445, 2534, 3481, 3559, 3565, 3718, 3932, 5058, 5295, 55615, 5590, 5724, 5896, 59067, 6352, 6469, 64926, 6714, 7292, 729230, 7409, 7535, 8440, 8600, 8876, 915, 9402, 941, 972, 9840	165	-0.0305242	1.20888	1.87e-05	0.000410194	down	10125, 10288, 10673, 10859, 11151, 115650, 1236, 146850, 2113, 23308, 2534, 2625, 283234, 28755, 301, 3037, 3071, 3123, 3142, 3479, 3559, 3594, 3600, 3606, 3676, 3718, 3932, 3965, 4860, 54440, 55423, 5788, 6347, 6363, 6366, 64127, 6693, 7048, 7292, 7409, 7535, 8013, 80380, 8767, 9020, 916, 917, 920, 921, 923, 9402, 972
6	GO:0031294	lymphocyte costimulation	GOBP	60	-0.0691292	0.650762	0.000168	0.00190191	down	126259, 1445, 2534, 3565, 3932, 5058, 5295, 55615, 6714, 7292, 7409, 915, 9402, 941	58	-0.0376982	1.264	0.000135102	0.00206722	down	10673, 115650, 1236, 23308, 2534, 28755, 3123, 3932, 6363, 6366, 6693, 7292, 7409, 80380, 9020, 916, 917, 920, 921, 9402
6	GO:0022407	regulation of cell-cell adhesion	GOBP	326	-0.0457114	0.752708	0.000177	0.00197477	down	10563, 114897, 126259, 1445, 18, 1840, 2039, 2534, 257101, 2615, 26191, 27040, 282618, 29102, 3481, 3559, 3565, 3718, 3932, 445, 5058, 5295, 5465, 55615, 55824, 5590, 5724, 5880, 5896, 59067, 59341, 6352, 6469, 64926, 6714, 6935, 7292, 729230, 7409, 7535, 83706, 8440, 8600, 8876, 915, 9370, 9402, 941, 9580, 972, 9840	284	-0.0210214	1.13956	0.00095405	0.0101269	down	10125, 10288, 10385, 10563, 10673, 10859, 11005, 11035, 11146, 11151, 11314, 115650, 1236, 146850, 1739, 1840, 201633, 2113, 23308, 239, 2534, 2615, 26191, 2625, 283234, 28755, 301, 3037, 3071, 30835, 3123, 3142, 3479, 3559, 3594, 3600, 3606, 3620, 3659, 3676, 3717, 3718, 3902, 3932, 3958, 3965, 4860, 5420, 54440, 55423, 55824, 5592, 56603, 5788, 6347, 6363, 6366, 6387, 64127, 6693, 6935, 7048, 7…
6	GO:0051249	regulation of lymphocyte activation	GOBP	321	-0.0459118	0.751771	0.000177	0.00197477	down	114770, 126259, 1445, 150372, 1840, 2534, 257101, 2615, 26191, 27040, 282618, 29102, 3481, 3559, 3565, 3624, 3718, 3932, 5058, 5295, 55024, 55615, 55824, 5590, 5880, 5896, 59067, 6352, 64092, 6469, 64926, 6714, 6935, 7292, 729230, 7293, 7409, 7535, 84174, 8440, 8600, 8876, 8993, 915, 9402, 941, 9580, 972, 975, 9840	298	-0.0450875	1.3234	8.61e-19	1.73e-16	down	10125, 10288, 10385, 10673, 10859, 11005, 11035, 11146, 11151, 11314, 1141, 114609, 115650, 1236, 146850, 1739, 1840, 1880, 201633, 22806, 23308, 2534, 2615, 26191, 2621, 2625, 283234, 28755, 301, 3071, 30835, 3123, 3142, 3479, 3493, 3500, 3502, 3507, 3514, 3538, 3539, 3559, 3594, 3600, 3606, 3620, 3635, 3659, 3718, 374403, 3902, 3932, 3958, 3965, 4208, 472, 4773, 4860, 54440, 55012, 55024, 55423…
6	GO:0071622	regulation of granulocyte chemotaxis	GOBP	32	-0.0777637	0.616763	0.000181	0.00200707	down	1240, 23604, 3565, 3579, 57402, 5880, 59341, 6352, 972	32	-0.0424208	1.30164	0.000251117	0.00341324	down	114609, 1236, 1240, 2919, 2920, 3071, 4354, 57402, 6347, 6363, 6366, 7060, 83700, 972
6	GO:0050870	positive regulation of T cell activation	GOBP	173	-0.0539531	0.715125	0.000199	0.00216542	down	126259, 1445, 2534, 3481, 3559, 3565, 3718, 3932, 5058, 5295, 55615, 5590, 5896, 59067, 6352, 6469, 64926, 6714, 7292, 729230, 7409, 7535, 8440, 8600, 8876, 915, 9402, 941, 972, 9840	159	-0.0278897	1.18925	0.000210358	0.00296712	down	10125, 10288, 10673, 10859, 11151, 115650, 1236, 146850, 23308, 2534, 2625, 283234, 28755, 301, 3071, 3123, 3142, 3479, 3559, 3594, 3600, 3606, 3718, 3932, 3965, 4860, 54440, 55423, 5788, 6347, 6363, 6366, 64127, 6693, 7048, 7292, 7409, 7535, 80380, 8767, 9020, 916, 917, 920, 921, 923, 9402, 972
6	GO:0050853	B cell receptor signaling pathway	GOBP	38	-0.0747368	0.628474	0.000231	0.00243423	down	150372, 23180, 26191, 3932, 54923, 640, 7535, 930	42	-0.0815875	1.66036	7.29e-28	3.81e-24	down	11314, 23180, 26191, 3071, 3493, 3500, 3502, 3507, 3514, 3538, 3539, 3932, 4208, 4773, 5336, 5579, 5788, 695, 7462, 7535, 89857, 9404
6	GO:0002521	leukocyte differentiation	GOBP	387	-0.0425312	0.767732	0.000272	0.00279821	down	10234, 11006, 114770, 114836, 122706, 1436, 1440, 146433, 150372, 1840, 2185, 257101, 26191, 27086, 282618, 2841, 29102, 326, 3448, 3559, 3562, 3565, 3624, 3718, 3932, 3953, 3955, 4057, 4627, 5295, 5449, 5452, 5590, 56262, 56998, 5896, 6304, 64218, 6469, 6714, 6935, 714, 7292, 7305, 7409, 7535, 8111, 8600, 863, 8737, 8876, 8993, 915, 9290, 9370, 941, 944, 9580, 972, 9840, 9846	334	-0.0217565	1.14477	0.000212289	0.00298631	down	10125, 10221, 10288, 10320, 10859, 11005, 11035, 112616, 1230, 1236, 133396, 146850, 1794, 1840, 1880, 22806, 22985, 2322, 26191, 2621, 2625, 27086, 2841, 28959, 29760, 301, 3059, 3071, 3142, 3516, 3559, 3594, 3600, 3606, 3635, 3659, 3665, 3676, 3702, 3718, 3815, 3932, 3965, 3981, 399, 4208, 4242, 4286, 472, 4853, 4860, 5336, 54440, 5452, 55012, 5532, 55365, 55795, 558, 56603, 5788, 6363, 6422, 6…
6	GO:0030029	actin filament-based process	GOBP	567	-0.0375329	0.791954	0.000314	0.00314173	down	10095, 10344, 10391, 10580, 10810, 11252, 11346, 116985, 1264, 1436, 1440, 144347, 146206, 152273, 165904, 2013, 2035, 2036, 2037, 2039, 2185, 221472, 2242, 22899, 26037, 2702, 29780, 29993, 29999, 342184, 358, 3728, 3753, 3880, 4336, 440073, 442721, 4430, 4627, 4633, 4647, 4650, 4868, 5058, 5142, 5159, 5295, 5590, 5629, 57553, 57698, 5770, 57822, 5880, 59341, 6331, 6369, 6401, 64098, 64423, 6711…	497	-0.0155243	1.10128	0.00300209	0.0250461	down	10052, 10395, 10411, 10486, 10565, 10580, 10602, 10677, 1073, 10788, 10810, 11151, 112464, 1236, 130271, 150, 152273, 171024, 1739, 1756, 1794, 1809, 2042, 221472, 221692, 2252, 22808, 22885, 22899, 23002, 23092, 23136, 23500, 257019, 25802, 27295, 2824, 287, 29109, 2919, 29767, 29780, 301, 3059, 3071, 339451, 342184, 3551, 358, 3717, 3815, 388591, 397, 4208, 4287, 4620, 4621, 4626, 4703, 5142, 5…
6	GO:0031295	T cell costimulation	GOBP	59	-0.067745	0.656384	0.000317	0.0031624	down	126259, 1445, 2534, 3932, 5058, 5295, 55615, 6714, 7292, 7409, 915, 9402, 941	58	-0.0376982	1.264	0.000135102	0.00206722	down	10673, 115650, 1236, 23308, 2534, 28755, 3123, 3932, 6363, 6366, 6693, 7292, 7409, 80380, 9020, 916, 917, 920, 921, 9402
6	GO:0002366	leukocyte activation involved in immune response	GOBP	172	-0.0528047	0.720247	0.000329	0.003263	down	10814, 114770, 114836, 202309, 2185, 2242, 2268, 257101, 27040, 27086, 282618, 3448, 3565, 3718, 3955, 5294, 5590, 5724, 5873, 5880, 64218, 6556, 7292, 729230, 7305, 7535, 8993, 941, 9846	150	-0.0273452	1.18523	0.000442827	0.00558389	down	10125, 10859, 11151, 11314, 1794, 1880, 201294, 2268, 2625, 27086, 301, 3142, 3594, 3606, 3683, 3718, 3815, 3958, 3965, 3981, 4064, 4242, 4683, 4853, 5294, 5336, 54518, 5581, 6284, 6363, 6814, 695, 7099, 7292, 7462, 7535, 8013, 8767, 8809, 8832, 9025, 90865, 9452, 9846, 9984
6	GO:0002263	cell activation involved in immune response	GOBP	173	-0.0524736	0.721731	0.000364	0.00351276	down	10814, 114770, 114836, 202309, 2185, 2242, 2268, 257101, 27040, 27086, 282618, 3448, 3565, 3718, 3955, 5294, 5590, 5724, 5873, 5880, 64218, 6556, 7292, 729230, 7305, 7535, 8993, 941, 9846	151	-0.0272584	1.18459	0.000451794	0.00568326	down	10125, 10859, 11151, 11314, 1794, 1880, 201294, 2268, 2625, 27086, 301, 3142, 3594, 3606, 3683, 3718, 3815, 3958, 3965, 3981, 4064, 4242, 4683, 4853, 5294, 5336, 54518, 5581, 6284, 6363, 6814, 695, 7099, 7292, 7462, 7535, 8013, 8767, 8809, 8832, 9025, 90865, 9452, 9846, 9984
6	GO:0046632	alpha-beta T cell differentiation	GOBP	75	-0.0637549	0.672864	0.000404	0.00381604	down	114836, 122706, 257101, 27086, 2841, 3565, 3718, 5590, 6304, 64218, 6469, 7292, 7535, 941, 944	65	-0.0395015	1.27824	1.44e-05	0.000333301	down	1880, 2625, 27086, 2841, 301, 3071, 3142, 3594, 3606, 3659, 3702, 3718, 3965, 4860, 54440, 6363, 6932, 7048, 7292, 7535, 8767, 8809, 91543
6	GO:0043367	CD4-positive, alpha-beta T cell differentiation	GOBP	50	-0.0690513	0.651077	0.000463	0.00421341	down	114836, 27086, 3565, 3718, 5590, 6304, 64218, 7292, 941	44	-0.0359821	1.25059	0.00183141	0.0168431	down	1880, 2625, 27086, 301, 3071, 3142, 3594, 3606, 3718, 3965, 54440, 6363, 7292, 8767, 8809, 91543
6	GO:0045576	mast cell activation	GOBP	44	-0.0704656	0.64538	0.000531	0.00465753	down	10814, 1269, 2242, 2268, 27040, 3565, 5294, 5880, 7535, 9846	39	-0.0386584	1.27156	0.00078924	0.00876878	down	10125, 10666, 11314, 201294, 2268, 3815, 3937, 3965, 399, 5294, 5359, 6284, 695, 7462, 7535, 8013, 8832, 9846
6	GO:0051056	regulation of small GTPase mediated signal transduction	GOBP	238	-0.0463951	0.749516	0.000733	0.00594813	down	10144, 10160, 115703, 116985, 117289, 152273, 153090, 153478, 221472, 22899, 23094, 23221, 23550, 25791, 26030, 26037, 26230, 345, 389337, 440073, 440107, 4650, 4803, 5159, 55160, 5880, 5909, 64926, 6714, 7074, 7409, 80728, 9267, 9289, 9290	245	-0.0211417	1.14041	0.0018522	0.0170045	down	10125, 10156, 10160, 10395, 10565, 1123, 1124, 152273, 2, 201163, 221178, 221472, 22899, 23092, 23108, 23221, 23229, 23779, 253959, 257106, 259173, 27128, 286205, 343578, 3479, 393, 394, 397, 399, 4853, 50861, 5159, 54869, 55103, 55843, 57381, 57514, 57569, 5922, 5924, 64333, 6453, 7042, 7074, 7409, 80243, 80728, 8437, 8473, 8874, 90627, 93663, 9411, 9459, 9462, 9754, 9828, 9901, 9938
6	GO:0050867	positive regulation of cell activation	GOBP	247	-0.045838	0.752116	0.000753	0.00607504	down	126259, 1445, 2039, 2268, 2534, 3481, 3559, 3565, 3718, 3932, 5058, 5159, 5295, 55615, 5590, 5724, 5896, 59067, 6352, 6403, 6469, 64926, 6665, 6714, 7292, 729230, 7293, 7409, 7535, 825, 8440, 8600, 8876, 915, 9402, 941, 972, 975, 9840, 9846	232	-0.0490291	1.35621	7.92e-20	1.97e-17	down	10125, 10288, 10666, 10673, 10859, 11151, 1141, 114609, 115650, 1236, 146850, 1880, 2268, 23308, 2534, 2621, 2625, 283234, 28755, 301, 3071, 3123, 3142, 3479, 3493, 3500, 3502, 3507, 3514, 3538, 3539, 3559, 3594, 3600, 3606, 3635, 3717, 3718, 3932, 3965, 4208, 4773, 4860, 5159, 5341, 54440, 55012, 55423, 55795, 558, 5788, 6347, 6363, 6366, 64127, 6693, 695, 7048, 7099, 7292, 7409, 7535, 8013, 803…
6	GO:0003009	skeletal muscle contraction	GOBP	36	-0.0720712	0.638972	0.000813	0.00642659	down	1144, 126306, 246329, 7125, 7135, 7140, 844, 8557	24	-0.0445344	1.31885	0.000375807	0.00480831	down	124093, 1756, 1760, 23336, 4621, 4626, 487, 7135, 92241
6	GO:0022409	positive regulation of cell-cell adhesion	GOBP	206	-0.0479851	0.742147	0.000826	0.00647931	down	10563, 126259, 1445, 2039, 2534, 3481, 3559, 3565, 3718, 3932, 5058, 5295, 55615, 5590, 5724, 5896, 59067, 6352, 6469, 64926, 6714, 7292, 729230, 7409, 7535, 8440, 8600, 8876, 915, 9402, 941, 972, 9840	180	-0.0268761	1.18178	0.000201351	0.00285548	down	10125, 10288, 10563, 10673, 10859, 11151, 115650, 1236, 146850, 2113, 23308, 2534, 2625, 283234, 28755, 301, 3037, 3071, 3123, 3142, 3479, 3559, 3594, 3600, 3606, 3676, 3718, 3932, 3965, 4860, 5420, 54440, 55423, 5788, 6347, 6363, 6366, 64127, 6693, 7048, 7292, 7409, 7535, 8013, 80380, 8767, 9020, 916, 917, 920, 921, 923, 9402, 972
6	GO:0046631	alpha-beta T cell activation	GOBP	92	-0.0587329	0.694195	0.000893	0.00681545	down	114836, 122706, 257101, 27086, 2841, 3565, 3718, 5590, 6304, 64218, 6469, 64926, 7292, 729230, 7535, 941, 944	81	-0.0389099	1.27355	3.72e-06	0.000107015	down	10859, 11314, 1794, 1880, 2625, 27086, 2841, 301, 3071, 3142, 3594, 3600, 3606, 3659, 3702, 3718, 3965, 4860, 54440, 6363, 6932, 7048, 7292, 7535, 8767, 8809, 91543, 916
6	GO:0046058	cAMP metabolic process	GOBP	126	-0.0540928	0.714505	0.000998	0.00745894	down	107, 135, 1394, 1812, 1813, 2641, 2852, 2912, 4987, 5142, 5151, 551, 55811, 56246, 729230, 7434, 7466, 799, 90226	77	-0.0291916	1.19891	0.00426641	0.032498	down	10411, 10486, 10846, 150, 154, 1910, 196883, 2550, 2696, 27031, 27115, 2773, 3627, 4283, 5138, 5142, 5150, 53829, 56413, 7253, 8477, 8622, 90226, 9472, 9495, 9590
6	GO:0030048	actin filament-based movement	GOBP	106	-0.0561395	0.705474	0.00111499	0.00816089	down	2013, 2702, 3728, 3753, 4336, 4430, 4627, 4633, 4647, 4650, 5142, 57698, 6331, 7125, 7135, 7139, 7140, 7456, 85366, 8557, 9992	78	-0.0278581	1.18902	0.00739141	0.0482285	down	10052, 1756, 287, 388591, 4620, 4621, 4626, 4703, 5142, 6324, 6330, 7135, 7139, 7168, 7169, 7273, 7454, 7456, 775
6	GO:0002448	mast cell mediated immunity	GOBP	37	-0.0706835	0.644507	0.00114146	0.0082826	down	10814, 2242, 2268, 27040, 3565, 5294, 5880, 7535, 9846	35	-0.0396375	1.27932	0.000807236	0.00891131	down	10125, 10417, 11314, 201294, 2268, 3815, 3965, 5272, 5294, 6284, 695, 7462, 7535, 8013, 8832, 9846
6	GO:0048871	multicellular organismal homeostasis	GOBP	277	-0.0432078	0.76451	0.00115743	0.00838162	down	107, 1436, 1445, 1513, 1621, 18, 1812, 1813, 2185, 221395, 25861, 272, 29123, 358, 359, 388697, 388698, 3953, 4057, 4588, 5284, 54, 54106, 551, 57822, 5880, 59341, 6337, 64072, 6556, 6714, 7442, 7466, 7879, 8529, 8600, 924, 9290	229	-0.0201021	1.13307	0.00460084	0.0342478	down	10891, 11151, 154, 1910, 196883, 201163, 2034, 22841, 23178, 239, 24, 27031, 282809, 3037, 32, 3375, 340547, 340719, 3493, 3502, 3514, 358, 360, 3635, 376497, 388698, 4069, 4117, 4585, 4982, 5166, 51738, 51763, 54440, 5563, 5567, 55812, 56603, 5733, 58476, 6337, 64072, 64081, 64127, 654, 6584, 7099, 7442, 79705, 8013, 8029, 84959, 9079, 9455, 947, 948
6	GO:0072376	protein activation cascade	GOBP	53	-0.0654468	0.665826	0.00122929	0.008737	down	2155, 2159, 2161, 2220, 2814, 4153, 5648, 712, 713, 714, 722, 78989	51	-0.0704941	1.54975	1.87e-22	9.77e-20	down	2, 2152, 2157, 2219, 2811, 28299, 28908, 3426, 3493, 3500, 3502, 3507, 3514, 3538, 3539, 710, 718, 730, 7450
6	GO:0006959	humoral immune response	GOBP	118	-0.0541833	0.714103	0.00131626	0.00922167	down	10563, 128822, 1670, 2220, 3110, 326, 3448, 351, 4057, 4153, 5452, 5648, 6480, 712, 713, 714, 722, 78989	95	-0.0593188	1.44577	6.58e-20	1.72e-17	down	10417, 10563, 11005, 1236, 124976, 1880, 2, 2219, 2625, 28299, 28908, 29760, 3426, 3493, 3500, 3502, 3507, 3514, 3516, 3538, 3539, 4208, 5450, 5452, 55012, 5699, 6347, 6480, 684, 710, 718, 730
6	GO:0002685	regulation of leukocyte migration	GOBP	123	-0.0533534	0.717796	0.00143865	0.00984498	down	10563, 1240, 1588, 2155, 2185, 23604, 2841, 3554, 3565, 3579, 5724, 57402, 5880, 59341, 6352, 6369, 6403, 729230, 972	107	-0.0332766	1.22974	5.14e-05	0.000964638	down	10563, 11035, 11240, 11314, 114609, 1230, 1236, 1240, 1893, 2621, 2841, 2919, 2920, 301, 3071, 347, 3627, 3676, 3958, 3965, 4283, 4354, 57402, 6347, 6363, 6366, 6387, 7060, 7424, 7941, 83700, 90865, 972
6	GO:0002443	leukocyte mediated immunity	GOBP	232	-0.0446949	0.757478	0.00154093	0.0103762	down	10814, 114836, 1511, 1621, 2013, 202309, 2242, 2268, 23180, 27040, 3565, 3718, 4153, 5294, 5452, 5590, 5724, 57823, 5873, 5880, 59067, 64005, 6556, 712, 713, 714, 722, 7292, 729230, 7409, 7535, 84174, 9245, 9437, 972, 9846	206	-0.0533338	1.39298	2.15e-22	1.02e-19	down	10125, 10225, 10384, 10417, 10666, 10859, 11035, 11118, 11151, 1130, 11314, 133396, 146850, 163486, 1636, 1739, 201294, 2268, 23180, 23705, 2625, 28299, 28908, 3426, 3493, 3500, 3502, 3507, 3514, 3538, 3539, 3594, 3635, 3665, 3718, 3815, 3824, 3902, 3965, 3981, 409, 4683, 5272, 5294, 54440, 5452, 5532, 57823, 5788, 6284, 6318, 64005, 64127, 6693, 6814, 684, 695, 7099, 710, 718, 7292, 730, 7409, 7…
6	GO:0002688	regulation of leukocyte chemotaxis	GOBP	76	-0.0596753	0.690142	0.00158182	0.010567	down	10563, 1240, 1588, 2155, 2185, 23604, 2841, 3565, 3579, 57402, 5880, 59341, 6352, 729230, 972	69	-0.0390749	1.27486	1.27e-05	0.000301487	down	10563, 11240, 114609, 1230, 1236, 1240, 2621, 2841, 2919, 2920, 3071, 3627, 3965, 4283, 4354, 57402, 6347, 6363, 6366, 6387, 7060, 7424, 7941, 83700, 972
6	GO:0050776	regulation of immune response	GOBP	677	-0.0315431	0.821989	0.00178459	0.0116185	down	10095, 10563, 10870, 114770, 114836, 120425, 122706, 126014, 130132, 1445, 146894, 150372, 1508, 1511, 1513, 153090, 170482, 1813, 2212, 2220, 2242, 2268, 23180, 2533, 2534, 257101, 26191, 27040, 282618, 2840, 29121, 3384, 3448, 3559, 3565, 3689, 3718, 3932, 4057, 4153, 5058, 5142, 5284, 5291, 5295, 53347, 54106, 54923, 55824, 5590, 5599, 5648, 5724, 57402, 5770, 57823, 5880, 59067, 6352, 640, 64…	620	-0.0370395	1.25883	1.73e-18	3.36e-16	down	10125, 10225, 10288, 10417, 10563, 10622, 10666, 10673, 10859, 11005, 11035, 11119, 11213, 11274, 11314, 114609, 115362, 115650, 1236, 124976, 130132, 131450, 146850, 1540, 163486, 1893, 2, 201294, 2069, 2213, 2219, 2268, 23098, 23180, 23586, 2359, 23705, 2533, 2534, 25939, 26191, 2625, 2633, 2672, 28299, 284, 28755, 28908, 29121, 301, 3071, 30835, 3106, 3123, 3134, 3142, 330, 3426, 3455, 3493, 3…
6	GO:0002684	positive regulation of immune system process	GOBP	741	-0.0305067	0.827301	0.00185291	0.0118985	down	10095, 10563, 114770, 114836, 122706, 1240, 126259, 130132, 1440, 1445, 146433, 150372, 1508, 1511, 1513, 153090, 170482, 2155, 2185, 2212, 2220, 2242, 2268, 23180, 23604, 2533, 2534, 26191, 27040, 282618, 3384, 3481, 3554, 3559, 3562, 3565, 3579, 3624, 3689, 3718, 3932, 4057, 4153, 5058, 5142, 5291, 5295, 53347, 54106, 54923, 55615, 55824, 5590, 5648, 56998, 5724, 57402, 5880, 5896, 59067, 59341…	670	-0.0351144	1.24386	2.28e-17	3.51e-15	down	10125, 10221, 10288, 10417, 10443, 10563, 10622, 10666, 10673, 10859, 11119, 11151, 11213, 11314, 1141, 114609, 115362, 115650, 1230, 1236, 1240, 130132, 146850, 1540, 163486, 1880, 2, 201294, 2069, 2113, 2219, 2268, 22985, 23098, 23180, 23308, 23586, 2359, 23705, 2533, 2534, 26191, 2621, 2625, 2633, 2672, 28299, 283234, 28755, 28908, 2919, 2920, 301, 3059, 3071, 30835, 3123, 3142, 330, 3426, 347…
6	GO:0051345	positive regulation of hydrolase activity	GOBP	748	-0.0304079	0.827809	0.00185433	0.0118985	down	10144, 10160, 10344, 10507, 10563, 10636, 11033, 113622, 115703, 116985, 116988, 117289, 126432, 1439, 152273, 153090, 153478, 161514, 201176, 208, 2185, 221472, 2246, 2263, 22861, 22899, 229, 23094, 23216, 23550, 2534, 25771, 25791, 26030, 26037, 26230, 266747, 27040, 2852, 2864, 2902, 344, 351, 3559, 356, 3560, 3562, 3718, 389337, 3932, 3987, 4301, 440073, 440107, 4650, 4803, 50807, 51195, 5159…	712	-0.0196	1.12954	6.59e-06	0.00017679	down	10044, 10125, 10156, 10160, 10395, 10411, 10563, 10565, 10602, 11035, 11069, 1123, 1124, 11314, 116986, 117177, 120526, 1236, 1285, 130872, 139818, 1439, 145957, 152273, 153020, 160518, 163259, 163486, 1794, 1795, 2, 201163, 2069, 2152, 221178, 221472, 2246, 2247, 2252, 2260, 22861, 22899, 22900, 23092, 23108, 23229, 23232, 23234, 23348, 2339, 23779, 239, 2534, 253959, 257106, 25780, 259173, 2629…
6	GO:0002696	positive regulation of leukocyte activation	GOBP	239	-0.042581	0.767494	0.00276998	0.0163534	down	126259, 1445, 2268, 2534, 3481, 3559, 3565, 3718, 3932, 5058, 5295, 55615, 5590, 5724, 5896, 59067, 6352, 6469, 64926, 6714, 7292, 729230, 7293, 7409, 7535, 8440, 8600, 8876, 915, 9402, 941, 972, 975, 9840, 9846	226	-0.0491551	1.35728	1.1e-19	2.52e-17	down	10125, 10288, 10666, 10673, 10859, 11151, 1141, 114609, 115650, 1236, 146850, 1880, 2268, 23308, 2534, 2621, 2625, 283234, 28755, 301, 3071, 3123, 3142, 3479, 3493, 3500, 3502, 3507, 3514, 3538, 3539, 3559, 3594, 3600, 3606, 3635, 3718, 3932, 3965, 4208, 4773, 4860, 54440, 55012, 55423, 55795, 558, 5788, 6347, 6363, 6366, 64127, 6693, 695, 7048, 7099, 7292, 7409, 7535, 8013, 80380, 8767, 9020, 90…
6	GO:0002252	immune effector process	GOBP	531	-0.0329621	0.814772	0.00285055	0.0167786	down	10095, 104, 10814, 114770, 114836, 1511, 1621, 2013, 202309, 2185, 2212, 2220, 2242, 2268, 23180, 2534, 257101, 27040, 27086, 282618, 3448, 3559, 3565, 3669, 3718, 3932, 3955, 4153, 4599, 5058, 5291, 5294, 5295, 5452, 5551, 5590, 5648, 5724, 57823, 5873, 5880, 59067, 64005, 64218, 6556, 6714, 712, 713, 714, 722, 7292, 729230, 7293, 7305, 7409, 7456, 7535, 7728, 78989, 84174, 89870, 8993, 9245, 94…	496	-0.0453781	1.32579	1.86e-24	1.95e-21	down	10060, 10125, 10225, 10346, 10379, 10384, 10410, 10417, 10475, 10622, 10666, 10859, 10964, 11005, 11035, 11118, 11151, 11213, 1130, 11314, 133396, 146850, 163486, 1636, 1739, 1794, 1880, 2, 200316, 201294, 2219, 2268, 23180, 23586, 23705, 24138, 2534, 25939, 2625, 2633, 2635, 27086, 28299, 284, 28908, 301, 3071, 3142, 330, 3426, 3433, 3434, 3455, 3493, 3500, 3502, 3507, 3514, 3538, 3539, 3559, 35…
6	GO:0019722	calcium-mediated signaling	GOBP	125	-0.0507414	0.729542	0.00308977	0.017883	down	1012, 11251, 1234, 1240, 126306, 2039, 2185, 27040, 3270, 4842, 6401, 6403, 7535, 83988, 84174, 844, 8600	101	-0.0329675	1.22738	9.88e-05	0.00159108	down	10345, 10725, 1234, 1240, 1756, 1760, 2633, 287, 3064, 3357, 3479, 3708, 3791, 4773, 4776, 51643, 5336, 5341, 5532, 55607, 56704, 56923, 6546, 695, 7462, 7535, 775, 7852, 79772, 84174, 916, 920, 9455, 9472
6	GO:0098542	defense response to other organism	GOBP	354	-0.0372036	0.793576	0.00330168	0.0188686	down	104, 10563, 114770, 128488, 1511, 1670, 2220, 2268, 22861, 23166, 245936, 245937, 245938, 2534, 27086, 282618, 29102, 3394, 3448, 351, 3559, 3565, 3669, 3932, 400830, 4025, 4057, 4153, 4599, 5320, 54, 54106, 5551, 57119, 57151, 57402, 6403, 6556, 7096, 7292, 7728, 89870, 8993, 944	287	-0.0450359	1.32297	2.18e-18	4.07e-16	down	10060, 10346, 10379, 10410, 10417, 10475, 10563, 10622, 10859, 10964, 11005, 1130, 114609, 116842, 133396, 1794, 200316, 201294, 2268, 22861, 23166, 23208, 23406, 23586, 24138, 2534, 25939, 2633, 2635, 27086, 283234, 284297, 330, 3394, 3433, 3434, 3455, 3493, 3500, 3502, 3507, 3514, 3516, 3538, 3539, 3559, 3594, 3600, 3627, 3659, 3665, 3669, 3932, 4069, 4283, 4599, 4600, 4938, 4939, 4940, 51191, …
6	GO:0002687	positive regulation of leukocyte migration	GOBP	89	-0.0549623	0.710654	0.00346463	0.0195908	down	10563, 1240, 2155, 2185, 23604, 3554, 3565, 3579, 5724, 57402, 5880, 59341, 6352, 6369, 6403, 729230, 972	79	-0.0316742	1.21755	0.00103069	0.0106383	down	10563, 114609, 1230, 1236, 1240, 2621, 2919, 2920, 3071, 3627, 3676, 3958, 3965, 4283, 57402, 6347, 6363, 6366, 6387, 7060, 7424, 7941, 972
6	GO:0032615	interleukin-12 production	GOBP	48	-0.0634118	0.674301	0.00351876	0.0198208	down	1240, 27086, 3394, 3604, 3718, 54, 54106, 7292	42	-0.0394158	1.27756	0.000328302	0.00426304	down	10859, 11213, 114609, 1236, 1240, 201633, 27086, 3394, 3604, 3620, 3659, 3718, 3965, 409, 6363, 7099, 7292, 8767, 948
6	GO:0043207	response to external biotic stimulus	GOBP	635	-0.0304606	0.827538	0.00353668	0.0198837	down	104, 10563, 11093, 114770, 1234, 1269, 128488, 128822, 1312, 1439, 1440, 1511, 153090, 1670, 2220, 2268, 22861, 23166, 245936, 245937, 245938, 249, 2534, 26191, 27086, 282618, 29102, 3394, 342979, 3448, 351, 3559, 356, 3565, 3604, 3669, 388419, 3932, 400830, 4016, 4025, 4057, 4153, 445, 4599, 4846, 5142, 5320, 54, 54106, 5551, 55970, 5599, 57119, 57151, 5724, 57402, 59, 59307, 6352, 6401, 6403, 6…	537	-0.0348656	1.24194	3.86e-15	4.7e-13	down	10060, 10068, 10221, 10225, 10288, 10346, 10379, 10410, 10417, 10475, 10561, 10563, 10622, 10859, 10891, 10964, 11005, 11019, 11040, 1118, 11213, 1130, 114609, 116842, 1234, 1236, 129607, 133396, 1439, 1594, 1794, 1910, 200316, 201294, 2268, 22861, 23166, 23208, 2326, 23406, 23586, 24138, 2534, 25939, 26191, 2625, 2633, 2635, 2672, 27086, 283234, 284297, 2919, 2920, 330, 3394, 3433, 3434, 3455, 3…
6	GO:0051707	response to other organism	GOBP	635	-0.0304606	0.827538	0.00353668	0.0198837	down	104, 10563, 11093, 114770, 1234, 1269, 128488, 128822, 1312, 1439, 1440, 1511, 153090, 1670, 2220, 2268, 22861, 23166, 245936, 245937, 245938, 249, 2534, 26191, 27086, 282618, 29102, 3394, 342979, 3448, 351, 3559, 356, 3565, 3604, 3669, 388419, 3932, 400830, 4016, 4025, 4057, 4153, 445, 4599, 4846, 5142, 5320, 54, 54106, 5551, 55970, 5599, 57119, 57151, 5724, 57402, 59, 59307, 6352, 6401, 6403, 6…	537	-0.0348656	1.24194	3.86e-15	4.7e-13	down	10060, 10068, 10221, 10225, 10288, 10346, 10379, 10410, 10417, 10475, 10561, 10563, 10622, 10859, 10891, 10964, 11005, 11019, 11040, 1118, 11213, 1130, 114609, 116842, 1234, 1236, 129607, 133396, 1439, 1594, 1794, 1910, 200316, 201294, 2268, 22861, 23166, 23208, 2326, 23406, 23586, 24138, 2534, 25939, 26191, 2625, 2633, 2635, 2672, 27086, 283234, 284297, 2919, 2920, 330, 3394, 3433, 3434, 3455, 3…
6	GO:0051251	positive regulation of lymphocyte activation	GOBP	216	-0.0428984	0.765982	0.00377545	0.0209858	down	126259, 1445, 2534, 3481, 3559, 3565, 3718, 3932, 5058, 5295, 55615, 5590, 5896, 59067, 6352, 6469, 64926, 6714, 7292, 729230, 7293, 7409, 7535, 8440, 8600, 8876, 915, 9402, 941, 972, 975, 9840	208	-0.0496403	1.36137	2.63e-19	5.73e-17	down	10125, 10288, 10673, 10859, 11151, 1141, 114609, 115650, 1236, 146850, 1880, 23308, 2534, 2621, 2625, 283234, 28755, 301, 3071, 3123, 3142, 3479, 3493, 3500, 3502, 3507, 3514, 3538, 3539, 3559, 3594, 3600, 3606, 3635, 3718, 3932, 3965, 4208, 4773, 4860, 54440, 55012, 55423, 55795, 558, 5788, 6347, 6363, 6366, 64127, 6693, 695, 7048, 7099, 7292, 7409, 7535, 80380, 8767, 9020, 916, 917, 920, 921, 9…
6	GO:0002444	myeloid leukocyte mediated immunity	GOBP	63	-0.0589836	0.693114	0.00425349	0.0230247	down	10814, 1511, 2242, 2268, 27040, 3565, 5294, 5724, 5880, 729230, 7535, 9846	53	-0.0322806	1.22215	0.00478331	0.0353546	down	10125, 10417, 11314, 1636, 201294, 2268, 3815, 3965, 5272, 5294, 6284, 6814, 695, 718, 7462, 7535, 8013, 8832, 9846
6	GO:0002275	myeloid cell activation involved in immune response	GOBP	59	-0.0597627	0.689767	0.0044039	0.0235461	down	10814, 2242, 2268, 27040, 3565, 5294, 5724, 5880, 729230, 7305, 7535, 9846	54	-0.0329556	1.22729	0.00323422	0.0264036	down	10125, 11314, 1794, 201294, 2268, 3815, 3965, 5294, 5581, 6284, 6814, 695, 7462, 7535, 8013, 8832, 90865, 9846
6	GO:0050879	multicellular organismal movement	GOBP	44	-0.0632555	0.674956	0.00513286	0.0265832	down	1144, 126306, 246329, 7125, 7135, 7140, 844, 8557	31	-0.04072	1.28796	0.00083693	0.00914333	down	124093, 1756, 1760, 23336, 3708, 4621, 4626, 487, 7135, 92241
6	GO:0050881	musculoskeletal movement	GOBP	44	-0.0632555	0.674956	0.00513286	0.0265832	down	1144, 126306, 246329, 7125, 7135, 7140, 844, 8557	31	-0.04072	1.28796	0.00083693	0.00914333	down	124093, 1756, 1760, 23336, 3708, 4621, 4626, 487, 7135, 92241
6	GO:0032655	regulation of interleukin-12 production	GOBP	46	-0.0624969	0.678145	0.00533366	0.0274462	down	1240, 27086, 3394, 3604, 3718, 54, 54106, 7292	40	-0.0452962	1.32511	5.59e-06	0.000152387	down	10859, 11213, 114609, 1236, 1240, 201633, 27086, 3394, 3604, 3620, 3659, 3718, 3965, 409, 6363, 7099, 7292, 8767, 948
6	GO:0048247	lymphocyte chemotaxis	GOBP	38	-0.0649903	0.667718	0.00555582	0.0282198	down	10344, 10563, 2185, 5294, 6352, 6361, 6369, 729230	29	-0.043347	1.30916	0.000253847	0.00343197	down	10563, 11240, 1880, 2621, 3627, 5294, 6347, 6362, 6363, 6366, 6367, 9023, 9420
6	GO:0030036	actin cytoskeleton organization	GOBP	490	-0.0317958	0.820699	0.0058305	0.0292328	down	10095, 10344, 10391, 10580, 10810, 11252, 11346, 116985, 1264, 1436, 1440, 144347, 146206, 152273, 165904, 2013, 2035, 2036, 2037, 2039, 2185, 221472, 2242, 22899, 26037, 29780, 29993, 29999, 342184, 358, 3880, 440073, 442721, 4430, 4627, 4633, 4868, 5058, 5159, 5295, 5590, 5629, 57553, 57698, 5770, 57822, 5880, 59341, 6369, 64098, 64423, 6711, 6714, 7139, 7456, 7464, 81532, 825, 844, 8440, 8470,…	441	-0.0151495	1.09872	0.00623425	0.0428135	down	10395, 10411, 10486, 10565, 10580, 10602, 10677, 1073, 10788, 10810, 11151, 112464, 1236, 130271, 150, 152273, 171024, 1739, 1794, 1809, 2042, 221472, 221692, 2252, 22808, 22885, 22899, 23002, 23092, 23136, 23500, 257019, 25802, 27295, 2824, 29109, 2919, 29767, 29780, 301, 3059, 3071, 339451, 342184, 3551, 358, 3717, 3815, 397, 4208, 4287, 4621, 4703, 51466, 5154, 5159, 51738, 51763, 5341, 55607,…
6	GO:0009607	response to biotic stimulus	GOBP	667	-0.0284361	0.838015	0.00613755	0.0302109	down	104, 10563, 11093, 114770, 1234, 1269, 128488, 128822, 1312, 1439, 1440, 1511, 153090, 1670, 2220, 2268, 22861, 23166, 245936, 245937, 245938, 249, 2534, 26191, 27086, 282618, 29102, 3394, 342979, 3448, 351, 3559, 356, 3565, 3604, 3669, 388419, 3932, 400830, 4016, 4025, 4057, 4153, 445, 4599, 4846, 5142, 5320, 54, 54106, 5551, 55970, 5599, 57119, 57151, 5724, 57402, 59, 59307, 6352, 6401, 6403, 6…	561	-0.0332545	1.22957	4.18e-14	4.46e-12	down	10060, 10068, 10221, 10225, 10288, 10346, 10379, 10410, 10417, 10475, 10561, 10563, 10622, 10628, 10666, 10859, 10891, 10964, 11005, 11019, 11040, 1118, 11213, 1130, 114609, 116842, 1234, 1236, 129607, 133396, 1439, 1594, 1794, 1910, 200316, 201294, 2268, 22861, 23166, 23208, 2326, 23406, 23586, 24138, 2534, 25939, 26191, 2625, 2633, 2635, 2672, 27086, 283234, 284297, 2919, 2920, 330, 3394, 3433,…
6	GO:0019932	second-messenger-mediated signaling	GOBP	202	-0.0420247	0.770152	0.00630782	0.0308685	down	1012, 107, 11251, 1234, 1240, 126306, 2039, 2185, 27040, 3270, 4842, 4846, 5152, 6401, 6403, 6690, 7535, 83988, 84174, 844, 8600, 8844	162	-0.0230486	1.154	0.0039771	0.0307872	down	10345, 10411, 10725, 10846, 11069, 1234, 1240, 1756, 1760, 1910, 196883, 1979, 2633, 287, 3064, 3357, 3479, 3627, 3708, 3791, 4283, 4501, 4773, 4776, 4846, 5138, 51643, 5336, 5341, 5532, 55607, 5592, 56704, 56923, 6546, 695, 7462, 7535, 775, 7852, 79772, 84174, 916, 920, 9455, 9472, 948, 9699
6	GO:0045087	innate immune response	GOBP	621	-0.0287793	0.83623	0.006981	0.0333323	down	10188, 10344, 104, 11074, 11093, 114770, 114836, 122706, 1436, 1445, 146433, 1508, 1513, 153090, 1670, 170482, 1813, 2161, 2185, 2220, 2242, 2268, 22861, 23180, 23569, 245936, 245937, 245938, 2534, 257101, 26191, 27179, 282618, 2852, 3384, 3394, 3448, 345611, 351, 3565, 3669, 3689, 3718, 3932, 400830, 4057, 4153, 445, 4599, 5058, 5294, 54106, 5648, 5724, 57402, 5770, 57823, 5873, 59067, 6352, 636…	556	-0.0322634	1.22202	3.38e-13	3.34e-11	down	10125, 10188, 10206, 10225, 10346, 10379, 10410, 10417, 10475, 10622, 10666, 10859, 11151, 11213, 11274, 1130, 114609, 115362, 146850, 1536, 1540, 1594, 2, 200316, 201294, 2069, 2219, 2268, 22861, 23098, 23180, 23586, 23705, 24138, 2534, 2537, 25939, 26191, 2625, 2633, 2634, 2672, 284297, 301, 30835, 3106, 3123, 3134, 330, 3394, 3426, 3429, 3433, 3434, 3455, 3493, 3500, 3502, 3507, 3514, 3538, 35…
6	GO:0050921	positive regulation of chemotaxis	GOBP	99	-0.0507058	0.729704	0.00753319	0.0352099	down	1012, 10563, 1240, 2155, 2185, 23604, 3565, 3579, 3603, 5159, 57402, 5880, 59341, 6352, 7074, 729230, 972	88	-0.0286236	1.19469	0.0031791	0.0261155	down	10563, 114609, 1230, 1236, 1240, 2152, 2247, 2260, 2621, 2919, 2920, 3071, 3603, 3627, 3791, 3965, 4283, 5159, 5587, 57402, 6347, 6363, 6366, 6387, 7060, 7074, 7424, 7941, 8829, 972
6	GO:0070252	actin-mediated cell contraction	GOBP	85	-0.0526071	0.721133	0.00783752	0.0362186	down	2013, 2702, 3728, 3753, 4633, 5142, 57698, 6331, 7125, 7135, 7139, 7140, 85366, 8557, 9992	58	-0.0390866	1.27495	4.85e-05	0.000916173	down	10052, 1756, 287, 388591, 4620, 4621, 4626, 4703, 5142, 6324, 6330, 7135, 7139, 7168, 7169, 7273, 775
6	GO:0071624	positive regulation of granulocyte chemotaxis	GOBP	21	-0.0716754	0.640546	0.00827185	0.0376714	down	23604, 3565, 3579, 57402, 5880, 972	21	-0.0466458	1.33627	0.000225969	0.00315332	down	114609, 1236, 2919, 2920, 3071, 57402, 6363, 6366, 7060, 972
6	GO:0002690	positive regulation of leukocyte chemotaxis	GOBP	62	-0.0566163	0.703387	0.00841992	0.0380738	down	10563, 1240, 2155, 2185, 23604, 3565, 3579, 57402, 5880, 59341, 6352, 729230, 972	59	-0.0376245	1.26342	0.000127012	0.00199596	down	10563, 114609, 1230, 1236, 1240, 2621, 2919, 2920, 3071, 3627, 3965, 4283, 57402, 6347, 6363, 6366, 6387, 7060, 7424, 7941, 972
6	GO:0006956	complement activation	GOBP	35	-0.0639981	0.671848	0.0094946	0.0419671	down	2220, 4153, 5648, 712, 713, 714, 722, 78989	43	-0.0735392	1.57936	6.2e-23	3.61e-20	down	2, 2219, 28299, 28908, 3426, 3493, 3500, 3502, 3507, 3514, 3538, 3539, 710, 718, 730
6	GO:0042092	type 2 immune response	GOBP	30	-0.0661056	0.663106	0.00956274	0.0421418	down	282618, 3565, 5590, 7292, 729230, 972	26	-0.0456973	1.32842	0.0001075	0.00171508	down	133396, 163486, 1893, 2625, 301, 3142, 3606, 3620, 64127, 7292, 90865, 91543, 972
6	GO:0032103	positive regulation of response to external stimulus	GOBP	220	-0.0393686	0.782971	0.00978674	0.042829	down	1012, 10344, 10563, 1240, 1270, 2155, 2161, 2185, 23604, 27190, 3565, 3579, 3603, 5159, 5294, 5320, 54106, 57402, 5880, 59067, 59341, 6352, 6369, 7074, 7292, 729230, 8600, 89870, 972	173	-0.0306286	1.20967	1.15e-05	0.000277541	down	10563, 114609, 115362, 1230, 1236, 1240, 1594, 2113, 2152, 2247, 2260, 2621, 2919, 2920, 3071, 3600, 3603, 3606, 3620, 3627, 3717, 3791, 3965, 4064, 4283, 51284, 5138, 5159, 51738, 5294, 55601, 5587, 5733, 57402, 6347, 6362, 6363, 6366, 6387, 64127, 654, 695, 7052, 7060, 7074, 7099, 718, 7292, 7424, 79132, 7941, 81565, 8767, 8829, 90865, 923, 9575, 972
6	GO:0019221	cytokine-mediated signaling pathway	GOBP	455	-0.030944	0.825056	0.00983945	0.0428802	down	10344, 10563, 10913, 11074, 122706, 1234, 1240, 1270, 1271, 131578, 132014, 1436, 1439, 1440, 1441, 2185, 23769, 27179, 2840, 3394, 342979, 3448, 3554, 3559, 3560, 3562, 3579, 3590, 3604, 3669, 3718, 3953, 3977, 400935, 4599, 50615, 5618, 5724, 57408, 5770, 59307, 6352, 6361, 6369, 64101, 7066, 7185, 7292, 729230, 7293, 7850, 84639, 8600, 8737, 9370, 943, 972	394	-0.02987	1.20398	4.08e-09	2.35e-07	down	10346, 10379, 10410, 10475, 10563, 10663, 10673, 11213, 11240, 11274, 1154, 115650, 1230, 1234, 1236, 1240, 127435, 133396, 1439, 1540, 1893, 2069, 2152, 2322, 23769, 2537, 25939, 2621, 2633, 2634, 2672, 2811, 2829, 284, 2919, 2920, 3106, 3123, 3134, 330, 3394, 3429, 3433, 3434, 3455, 3551, 3559, 3560, 3561, 3587, 3590, 3594, 3595, 3604, 3606, 3627, 3659, 3665, 3669, 3717, 3718, 376497, 3815, 426…
6	GO:0042098	T cell proliferation	GOBP	141	-0.0447171	0.757373	0.0105392	0.0453927	down	126259, 2534, 2615, 3481, 3559, 3565, 3718, 5294, 5880, 59067, 6304, 6352, 6469, 64926, 6556, 7292, 729230, 7293, 7535, 8440, 941	125	-0.0249012	1.16737	0.00455128	0.0340727	down	10288, 10385, 10673, 10859, 11035, 11119, 11146, 11151, 115650, 1739, 1794, 23308, 2534, 2615, 283234, 301, 3071, 30835, 3479, 3559, 3594, 3600, 3606, 3620, 3659, 3718, 3958, 3965, 4860, 5294, 54440, 5532, 5699, 5788, 6363, 6693, 7292, 7535, 80380, 81704, 8654, 8767, 916, 920, 923
6	GO:0072676	lymphocyte migration	GOBP	58	-0.0565844	0.703527	0.010589	0.0455736	down	10344, 10563, 2185, 5294, 6352, 6361, 6369, 64005, 729230, 7535	50	-0.0491446	1.35719	1.16e-08	6.23e-07	down	10563, 11035, 11240, 1236, 124976, 1880, 1893, 2621, 2625, 347, 3627, 3676, 3695, 5294, 6347, 6362, 6363, 6366, 6367, 6387, 64005, 7535, 9023, 9420
6	GO:0070509	calcium ion import	GOBP	135	-0.0452344	0.754942	0.0106658	0.0458705	down	1234, 126306, 1812, 1813, 2185, 2641, 2852, 3270, 3932, 4842, 51393, 5159, 57119, 57214, 59341, 6588, 6690, 7442, 825, 844, 846, 8911, 9002, 930	101	-0.0326183	1.22472	0.000128234	0.00200914	down	10345, 11151, 1234, 1236, 1756, 2247, 287, 3064, 3357, 3627, 3708, 3932, 3958, 4283, 487, 51393, 5159, 5336, 5581, 5587, 56704, 5788, 6261, 6263, 6347, 6363, 6366, 6387, 6546, 7442, 775, 776, 84959, 8912, 9472
6	GO:0030217	T cell differentiation	GOBP	184	-0.0412485	0.773876	0.0107183	0.0459763	down	114836, 122706, 1840, 257101, 26191, 27086, 282618, 2841, 29102, 326, 3559, 3565, 3718, 3932, 3953, 3955, 5590, 5896, 6304, 64218, 6469, 6935, 7292, 7409, 7535, 8876, 915, 941, 944, 9580, 972, 9840	161	-0.0272251	1.18435	0.000314749	0.00410743	down	10125, 10288, 11005, 11035, 1236, 146850, 1794, 1840, 1880, 26191, 2625, 27086, 2841, 301, 3071, 3142, 3559, 3594, 3600, 3606, 3659, 3702, 3718, 3815, 3932, 3965, 3981, 399, 4860, 54440, 5532, 56603, 5788, 6363, 6693, 6932, 6935, 7048, 7292, 7409, 7535, 814, 860, 8767, 8809, 914, 91543, 916, 920, 9580, 972
6	hsa00140	Steroid hormone biosynthesis	KEGG	28	-0.109137	0.507508	0.00368949	0.0216245	down	1312, 1588, 3290, 6820, 8630	28	0.0495665	0.734889	0.000575401	0.00920642	up	1312, 1645, 1646, 54575, 54577, 54658, 6715, 8644
6	GO:0006820	anion transport	GOBP	395	-0.0543989	0.713147	4.12e-07	1.23e-05	down	10568, 11095, 11309, 1180, 1374, 142680, 18, 1813, 208, 2172, 23428, 23539, 28231, 285641, 2912, 29803, 30814, 358, 363, 375611, 3766, 387775, 388662, 5031, 50636, 5320, 5322, 5348, 5349, 54020, 5465, 551, 55867, 56262, 5724, 57709, 57835, 624, 6256, 63027, 64849, 6511, 6521, 6529, 6536, 6539, 6542, 6556, 6573, 729330, 7439, 7442, 8497, 8529, 8600, 8648, 885, 8864, 9056, 9123, 9152, 9194, 9376, 9…	288	0.0266784	0.847219	0.000234965	0.00325284	up	10166, 10723, 10755, 10809, 10955, 10999, 115019, 1182, 1186, 1192, 124935, 159963, 1645, 19, 1906, 208, 22930, 23204, 23428, 23657, 255189, 2556, 2566, 2569, 28232, 2917, 29803, 3043, 31, 320, 347735, 348, 353189, 366, 3952, 4363, 439, 4828, 4915, 51422, 51449, 51706, 5321, 5349, 5465, 55107, 55879, 56262, 56996, 57515, 6256, 6424, 6509, 6510, 6513, 6522, 6536, 6556, 6566, 6576, 6804, 6812, 682,…
6	GO:0015711	organic anion transport	GOBP	279	-0.0561622	0.705375	2.64e-06	6.46e-05	down	11309, 1374, 18, 1813, 208, 2172, 23428, 23539, 28231, 285641, 2912, 29803, 30814, 358, 375611, 3766, 387775, 388662, 5320, 5322, 5465, 551, 55867, 57709, 57835, 624, 6256, 63027, 64849, 6511, 6521, 6529, 6536, 6539, 6542, 6573, 729330, 7439, 7442, 8497, 8529, 8600, 8648, 885, 8864, 9056, 9123, 9152, 9194, 9376, 9962	202	0.0349151	0.804943	1.6e-05	0.000361788	up	10166, 10755, 10809, 10955, 10999, 115019, 124935, 159963, 1645, 1906, 208, 22930, 23204, 23428, 23657, 255189, 28232, 2917, 29803, 3043, 31, 320, 347735, 348, 353189, 366, 3952, 4828, 4915, 51422, 51706, 5321, 5465, 57515, 6256, 6509, 6510, 6513, 6522, 6536, 6566, 6576, 6804, 6812, 682, 6857, 760, 768, 788, 8140, 8273, 83959, 84879, 8541, 8714, 8884, 9121, 9194, 92745, 9368
6	GO:0046942	carboxylic acid transport	GOBP	230	-0.0523827	0.722139	7.15e-05	0.000943	down	11309, 1374, 18, 1813, 208, 2172, 23428, 23539, 285641, 2912, 29803, 30814, 375611, 3766, 388662, 5320, 5322, 5465, 551, 57709, 624, 6256, 64849, 6511, 6529, 6536, 6539, 6542, 6573, 729330, 7442, 8497, 8529, 8600, 8648, 885, 8864, 9056, 9123, 9152, 9194, 9962	171	0.0310593	0.824465	0.000551143	0.0066318	up	10166, 10755, 10809, 10955, 10999, 115019, 124935, 159963, 1645, 1906, 208, 22930, 23204, 23428, 23657, 255189, 28232, 2917, 29803, 31, 320, 347735, 348, 366, 3952, 4828, 4915, 51422, 5321, 5465, 57515, 6256, 6509, 6510, 6536, 6566, 6576, 6804, 6812, 682, 6857, 788, 8140, 8273, 84879, 8541, 8714, 8884, 9121, 9194, 92745, 9368
6	GO:0015849	organic acid transport	GOBP	116	-0.0616565	0.681696	7.94e-05	0.00102596	down	11309, 146167, 18, 208, 2172, 23428, 2348, 285641, 3766, 388662, 55089, 56606, 57709, 6256, 6511, 6529, 6533, 6536, 6539, 6542, 6556, 6573, 8648, 8864, 9056, 9152	90	0.0351585	0.803726	0.00278702	0.0235995	up	10166, 10999, 124935, 1645, 208, 23204, 23428, 23657, 366, 3952, 59272, 6256, 6509, 6510, 6520, 6536, 6556, 6576, 8140, 8273, 8714, 92745
6	GO:0050771	negative regulation of axonogenesis	GOBP	51	-0.071427	0.641535	0.000166	0.00189215	down	10507, 10509, 4099, 6405, 64218, 80031, 84894	51	0.0408647	0.775724	0.00485813	0.0357561	up	1020, 10505, 10509, 10512, 2045, 2048, 223117, 2258, 23105, 2664, 396, 4038, 54910, 55558, 57556, 6049, 6405, 65078, 6696, 7474, 80031, 8851, 9037
6	GO:0007610	behavior	GOBP	472	-0.0410547	0.774809	0.000171	0.00193065	down	10636, 107, 11202, 1137, 1271, 127534, 1312, 1374, 1621, 18, 181, 1812, 1813, 22941, 23544, 2534, 2641, 2834, 2847, 2902, 3218, 351, 3737, 3766, 3953, 4137, 4593, 463, 491, 4987, 51168, 51286, 5309, 54584, 5465, 551, 5539, 5540, 5590, 5697, 64072, 64220, 65009, 6529, 6532, 6899, 6900, 7122, 7182, 7442, 7466, 84152, 846, 85446, 85461, 8648, 885, 9099, 9293	334	0.0217368	0.873641	0.0017007	0.0157518	up	1020, 1051, 109, 111, 112609, 1143, 123803, 1312, 139411, 1602, 191, 1956, 1959, 1981, 2048, 2059, 2115, 221935, 222236, 2237, 2257, 2258, 2334, 23394, 23542, 23551, 23615, 2548, 2566, 25769, 25946, 26053, 2697, 27020, 27429, 2760, 2917, 29801, 3066, 3091, 3156, 3198, 320, 3251, 3265, 3358, 351, 353, 3569, 3675, 3688, 3725, 3952, 4097, 4192, 463, 4644, 4864, 4900, 4909, 4915, 5028, 5270, 538, 546…
6	GO:0008217	regulation of blood pressure	GOBP	140	-0.0547789	0.711465	0.000457	0.00417799	down	10699, 1511, 18, 1813, 2013, 2702, 2981, 4842, 4846, 4987, 5465, 551, 553, 5724, 57835, 59, 83988, 8529, 8620, 9370, 94	93	0.0376298	0.791477	0.00087184	0.00938753	up	128, 1522, 1889, 1906, 2150, 2697, 28514, 2931, 3043, 3162, 3952, 4041, 50848, 5443, 5465, 5547, 57085, 59272, 59342, 6446, 66002, 774
6	GO:0003018	vascular process in circulatory system	GOBP	135	-0.054172	0.714153	0.000692	0.00567604	down	11156, 1128, 151, 1621, 1812, 219537, 2702, 2852, 3579, 4842, 4846, 5029, 551, 553, 56998, 5724, 59, 59341, 624, 6532, 6714, 8864	100	0.0312642	0.823415	0.00691585	0.0461027	up	11156, 133, 151, 1889, 1906, 1956, 2150, 2697, 2730, 27345, 2876, 3043, 3156, 3162, 348, 3579, 3952, 4922, 5028, 54795, 59272, 59342, 5997, 613, 6714, 7040, 8985
6	GO:0006865	amino acid transport	GOBP	73	-0.0611632	0.683789	0.00116357	0.00838545	down	146167, 18, 23428, 285641, 3766, 388662, 55089, 57709, 6511, 6529, 6533, 6536, 6539, 6542, 6556, 8864, 9056, 9152	55	0.0394391	0.782627	0.00556471	0.039035	up	10166, 124935, 23204, 23428, 23657, 3952, 59272, 6509, 6510, 6520, 6536, 6556, 8140, 92745
6	GO:0009611	response to wounding	GOBP	536	-0.0347815	0.805612	0.00136033	0.00948528	down	10019, 11057, 11093, 11202, 114897, 120425, 1270, 135, 146206, 151, 164656, 18, 1813, 2027, 2039, 2155, 2159, 2161, 2348, 23533, 2534, 2670, 27040, 2814, 2828, 3053, 3172, 3371, 3448, 3640, 3691, 3932, 4321, 4627, 4638, 4656, 4846, 5058, 5080, 5159, 5291, 5294, 5295, 5465, 55959, 5653, 57822, 5873, 5880, 6239, 6403, 6469, 6556, 6665, 6707, 6714, 7104, 729230, 7409, 7535, 8165, 825, 8353, 83706, 8…	447	0.0206867	0.879361	0.000657192	0.00759181	up	1001, 1020, 10461, 10544, 10630, 10672, 10855, 11057, 11093, 1192, 128272, 133, 134957, 136319, 151, 1832, 1861, 1906, 1956, 2064, 2150, 2171, 2186, 2192, 2316, 2335, 23513, 23657, 23767, 2596, 2683, 2697, 2768, 2778, 2876, 302, 3020, 3021, 3043, 3065, 3066, 30845, 3091, 3156, 3162, 3265, 3315, 3371, 3399, 348, 3491, 349667, 3569, 3691, 3705, 3725, 388552, 3913, 4088, 4097, 4147, 4192, 4217, 4627…
6	GO:0010771	negative regulation of cell morphogenesis involved in differentiation	GOBP	74	-0.0604525	0.686816	0.0013843	0.00960696	down	10507, 10509, 2039, 25791, 4099, 6405, 64218, 80031, 84894	74	0.0384806	0.787303	0.00204939	0.0185544	up	1020, 10505, 10509, 10512, 1946, 2045, 2048, 2192, 223117, 2258, 23105, 23603, 2664, 3196, 3397, 396, 4038, 4070, 54910, 55558, 55920, 57556, 6049, 6405, 65078, 6696, 7474, 7533, 80031, 81, 8851, 9037
6	GO:0048589	developmental growth	GOBP	486	-0.0340133	0.809467	0.00278448	0.0164226	down	10409, 10507, 10509, 10658, 10743, 1144, 123904, 127833, 1588, 1813, 2027, 2246, 2263, 2307, 23769, 29123, 3371, 342184, 351, 3953, 3975, 4137, 4146, 4593, 4656, 4897, 4921, 51393, 5362, 5364, 5449, 5590, 5618, 5629, 5653, 57178, 57698, 5916, 6256, 6405, 64218, 64220, 6469, 65009, 6532, 658, 6665, 7074, 7104, 7161, 768239, 80031, 825, 8470, 9215, 9254	409	0.0236577	0.863274	0.000157139	0.0023361	up	10155, 1020, 10409, 10439, 10479, 10505, 10509, 10512, 11344, 114789, 1311, 133, 136319, 157506, 1717, 1906, 1946, 1954, 2045, 223117, 2258, 2261, 2263, 22809, 2309, 23105, 23168, 23191, 23327, 2335, 23394, 23566, 23767, 23770, 2539, 25836, 2593, 2596, 2690, 2697, 27339, 2736, 27429, 2778, 28514, 2876, 2931, 3020, 3021, 320, 3297, 3371, 348, 351, 3688, 375790, 3913, 3952, 3984, 4038, 4088, 4131, …
6	GO:0048843	negative regulation of axon extension involved in axon guidance	GOBP	21	-0.0743603	0.629947	0.00413028	0.0225539	down	10507, 10509, 6405, 64218, 80031	21	0.0526681	0.720859	0.00533303	0.0380311	up	10505, 10509, 10512, 223117, 54910, 55558, 57556, 6405, 7474, 80031, 9037
6	GO:0050830	defense response to Gram-positive bacterium	GOBP	56	-0.0594767	0.690994	0.00578399	0.0291276	down	114770, 1511, 2220, 2268, 29102, 351, 4153, 5320, 54, 57151, 8993, 944	41	0.0431453	0.764807	0.00589237	0.0409492	up	114771, 133, 3148, 351, 3569, 57115, 6170, 79792, 8339, 8343, 8344, 8346, 8347, 8349, 85236, 8970, 9466
6	GO:0045664	regulation of neuron differentiation	GOBP	475	-0.032132	0.818986	0.00583466	0.0292328	down	10363, 10507, 10509, 11202, 1270, 127833, 1406, 151, 153090, 1789, 1840, 2185, 2242, 22882, 23613, 23654, 2534, 25791, 26037, 26039, 2670, 2902, 29993, 322, 351, 390992, 4099, 4137, 463, 4803, 4897, 5080, 50807, 51393, 5362, 5364, 54897, 5629, 5653, 57540, 57698, 5909, 59341, 6405, 64218, 6469, 65009, 6532, 6900, 6935, 7074, 7161, 80031, 81532, 81544, 8175, 84894, 8648, 90527, 9139	411	0.0198637	0.88387	0.00169831	0.0157518	up	10090, 1020, 10439, 10505, 10509, 10512, 1072, 11344, 140578, 151, 1523, 153090, 1627, 1789, 182, 1894, 1902, 1946, 1954, 1981, 2045, 2048, 2049, 2138, 221935, 223117, 2258, 2288, 2309, 23105, 23327, 2335, 23394, 23413, 23531, 23557, 23566, 23654, 2664, 27020, 27257, 27339, 2736, 28514, 29904, 3066, 3196, 3280, 3397, 348, 351, 3569, 3675, 375, 389549, 396, 3984, 4035, 4038, 4131, 463, 4674, 4780,…
6	GO:0051960	regulation of nervous system development	GOBP	654	-0.0286194	0.837061	0.00616601	0.0303257	down	10363, 10507, 10509, 10636, 10810, 11202, 118738, 1270, 127833, 1406, 151, 153090, 1789, 1813, 1840, 2185, 2242, 22882, 22899, 23613, 23654, 23769, 2534, 25791, 26037, 26039, 2670, 2852, 2902, 29993, 3213, 322, 351, 386724, 390992, 3975, 406, 4099, 4137, 4593, 463, 4803, 4842, 4897, 5080, 50807, 51286, 51393, 5362, 5364, 54897, 5629, 5653, 57408, 575, 57540, 57698, 57822, 5909, 5916, 59341, 6405,…	544	0.0194572	0.886106	0.000474725	0.00592688	up	10090, 1020, 10439, 10505, 10509, 10512, 1072, 11221, 11344, 140578, 1499, 151, 1523, 153090, 1627, 1789, 182, 1857, 1894, 1902, 1946, 1954, 1981, 2045, 2048, 2049, 2138, 221935, 223117, 2258, 2288, 22883, 22933, 2309, 23105, 23327, 2335, 23394, 23413, 23432, 23531, 23557, 23566, 23654, 23767, 2535, 2664, 27020, 27242, 27257, 27339, 2736, 28514, 29904, 3065, 3066, 3091, 3148, 3196, 3280, 3397, 34…
6	GO:0019229	regulation of vasoconstriction	GOBP	49	-0.0607553	0.685525	0.00669767	0.03232	down	1128, 151, 1621, 219537, 2702, 551, 553, 5724, 624, 8864	35	0.0450233	0.755933	0.0063558	0.0433992	up	133, 151, 1889, 1906, 1956, 2697, 27345, 3952, 54795, 59272
6	GO:0060284	regulation of cell development	GOBP	680	-0.0276017	0.842372	0.0076745	0.0357456	down	1003, 10363, 10507, 10509, 10636, 11202, 118738, 1270, 127833, 1406, 144347, 151, 153090, 1789, 1813, 1840, 1903, 2039, 2185, 2242, 22882, 23613, 23654, 2534, 25791, 26037, 26039, 2670, 2852, 2902, 29993, 3213, 322, 351, 390992, 3987, 4057, 406, 4099, 4137, 463, 4656, 4803, 4842, 4897, 5080, 50807, 51393, 5362, 5364, 54897, 5629, 5653, 57540, 57698, 5909, 59341, 6239, 6405, 64218, 6469, 65009, 65…	561	0.0191934	0.887559	0.000476281	0.00592688	up	10090, 1020, 10439, 10505, 10509, 10512, 1072, 11221, 11344, 1399, 140578, 1499, 151, 1523, 153090, 1627, 1789, 182, 1894, 1902, 1906, 1946, 1954, 1981, 2045, 2048, 2049, 2138, 2192, 221935, 223117, 2258, 2288, 22933, 2309, 23105, 2316, 23327, 2335, 23394, 23413, 23531, 23557, 23566, 23603, 23654, 2539, 2664, 27020, 27242, 27257, 27339, 2736, 28514, 2931, 29904, 3065, 3066, 3091, 3148, 3196, 3280…
6	GO:1901615	organic hydroxy compound metabolic process	GOBP	347	-0.0345853	0.806595	0.00814568	0.0373206	down	114879, 122618, 1312, 151056, 1588, 1610, 1621, 1727, 18, 1812, 1813, 2185, 222, 2246, 23007, 23780, 2852, 29881, 314, 3249, 351, 3565, 3631, 389434, 3953, 3990, 491, 5449, 55809, 55902, 5724, 57540, 6256, 7108, 7173, 7292, 8435, 84532, 8529, 8818, 90527, 9619, 9627	281	0.0290265	0.834946	6.11e-05	0.00110318	up	1001, 1050, 1066, 10682, 10948, 11160, 11165, 112724, 116150, 128, 130367, 131, 1312, 136319, 157506, 1591, 1717, 1718, 1727, 19, 2222, 2230, 2232, 224, 22937, 2304, 231, 2539, 2584, 2629, 27235, 283871, 29968, 3069, 3156, 3157, 3251, 340485, 341, 348, 351, 3613, 3638, 3705, 3952, 4041, 4047, 4051, 4128, 4644, 47, 4790, 4864, 4952, 5028, 50814, 51302, 51422, 51477, 51706, 51805, 5332, 5333, 5360,…
6	GO:0000904	cell morphogenesis involved in differentiation	GOBP	536	-0.0298126	0.830877	0.00816532	0.0373816	down	10160, 10507, 10509, 107, 1419, 1436, 1813, 2039, 2263, 23094, 23114, 23654, 2534, 25791, 26037, 26039, 2814, 2902, 322, 323, 342184, 351, 3975, 3987, 4099, 4133, 4137, 4146, 4627, 4647, 473, 4803, 4855, 4897, 491, 494470, 5058, 5080, 51393, 5362, 5364, 5629, 56896, 57010, 575, 57622, 57698, 6239, 63923, 6405, 64218, 6469, 654429, 658, 6711, 6714, 6900, 7074, 79834, 80031, 83706, 84894, 885, 91653	475	0.0240033	0.861422	3.97e-05	0.000775108	up	10090, 1020, 10211, 10439, 10461, 10479, 10505, 10509, 10512, 10653, 10678, 1072, 10890, 11344, 126755, 1399, 1523, 1605, 168002, 1749, 1945, 1946, 1947, 1951, 1954, 1959, 196383, 2041, 2045, 2048, 2049, 2064, 2115, 2192, 223117, 2258, 2263, 23094, 23105, 2316, 23191, 2335, 23394, 23513, 23542, 23543, 23566, 23603, 23654, 23767, 25946, 2596, 25987, 26084, 2664, 2736, 2817, 2885, 29904, 3196, 3251…
6	GO:0045665	negative regulation of neuron differentiation	GOBP	163	-0.0426856	0.766996	0.010991	0.0468251	down	10363, 10507, 10509, 11202, 1270, 1840, 22882, 25791, 2670, 351, 4099, 5080, 50807, 57540, 5909, 59341, 6405, 64218, 6469, 6532, 6900, 7161, 80031, 84894, 9139	144	0.0346419	0.806311	0.000254463	0.00343197	up	1020, 10505, 10509, 10512, 182, 1902, 2045, 2048, 223117, 2258, 2288, 2309, 23105, 23557, 2664, 27257, 27339, 28514, 3066, 3196, 3280, 3397, 351, 396, 4035, 4038, 4851, 4854, 50807, 54910, 55558, 56963, 57556, 5909, 6049, 6405, 6469, 65078, 655, 6662, 6696, 7474, 7533, 80031, 811, 81618, 8851, 9037
6	GO:0044708	single-organism behavior	GOBP	350	-0.033265	0.81324	0.0115868	0.0487641	down	10636, 107, 11202, 1137, 127534, 1312, 1621, 18, 181, 1812, 1813, 22941, 23544, 2534, 2902, 3218, 351, 3737, 3766, 4137, 4593, 51286, 5465, 551, 5590, 64220, 65009, 6529, 6532, 6900, 7122, 7442, 7466, 84152, 846, 85446, 85461, 885, 9293	249	0.0213615	0.875681	0.00735764	0.0481884	up	1020, 1051, 109, 1143, 123803, 1312, 1956, 1959, 1981, 2048, 2059, 2115, 221935, 2237, 2257, 2258, 2334, 23394, 23542, 2566, 25769, 25946, 26053, 2697, 27020, 27429, 2760, 2917, 3066, 3091, 3156, 3198, 3251, 3358, 351, 353, 3569, 3675, 3688, 3725, 3952, 4097, 4192, 4864, 4900, 4909, 4915, 5270, 5465, 5575, 5621, 57502, 57555, 5764, 590, 6335, 6446, 65009, 6715, 673, 706, 7345, 7436, 7466, 79784, …
6	GO:0044782	cilium organization	GOBP	191	0.155839	2.63394	1.26e-06	3.45e-05	up	11190, 117178, 1453, 153241, 220136, 22873, 22897, 4218, 4735, 4750, 55036, 55329, 55582, 65062, 79598, 8100, 84260, 84314	153	-0.0226161	1.15091	0.00623189	0.0428135	down	10257, 11127, 1540, 199223, 202018, 22873, 22885, 22897, 23322, 25914, 25981, 26140, 27185, 282809, 3064, 339829, 3983, 4117, 5116, 54558, 55582, 57539, 57545, 57560, 5990, 6103, 6674, 79140, 8100, 84100, 84223, 84260, 91147, 92482
6	GO:0042384	cilium assembly	GOBP	178	0.154592	2.6136	2.78e-06	6.62e-05	up	11190, 117178, 1453, 153241, 220136, 22873, 22897, 4218, 4735, 4750, 55036, 55329, 55582, 65062, 79598, 8100, 84260, 84314	140	-0.0231718	1.15489	0.00670926	0.0452443	down	10257, 11127, 1540, 202018, 22873, 22885, 22897, 23322, 25981, 26140, 27185, 282809, 3064, 339829, 3983, 4117, 5116, 54558, 55582, 57539, 57545, 57560, 5990, 6103, 6674, 79140, 8100, 84100, 84223, 84260, 91147, 92482
6	GO:0010927	cellular component assembly involved in morphogenesis	GOBP	261	0.0676531	1.52263	0.00791722	0.036501	up	11190, 117178, 1453, 153241, 220136, 22873, 22897, 23122, 3688, 4218, 4735, 4750, 55036, 55329, 55582, 57082, 65062, 7168, 7368, 79598, 8100, 84260, 84314, 928	196	-0.0262676	1.17732	0.000183979	0.00267434	down	10257, 1073, 11127, 1540, 202018, 22873, 22885, 22897, 23114, 23136, 23187, 23322, 23405, 25802, 25981, 26140, 27185, 282809, 287, 29767, 3064, 339829, 3983, 4117, 4208, 4621, 5116, 5159, 54558, 55582, 57539, 57545, 57560, 5990, 6103, 6674, 7110, 7168, 7273, 79140, 8100, 84100, 84223, 84260, 8837, 91147, 92482
6	GO:0038095	Fc-epsilon receptor signaling pathway	GOBP	112	0.105586	1.92741	0.00799539	0.036775	up	2885, 5693, 5696, 5702, 5704, 5710, 5714, 5719, 6233, 7335	122	-0.0262548	1.17723	0.00251532	0.0216135	down	28299, 28908, 3514, 3538, 3539, 3551, 3702, 3937, 4773, 4893, 5336, 5532, 5599, 5682, 5683, 5684, 5686, 5687, 5699, 5706, 5715, 695, 7335, 7409, 7462, 8013, 8945, 9402, 9846, 9861
6	hsa03010	Ribosome	KEGG	70	0.450115	16.4001	2.85e-10	2.01e-08	up	6154, 6158, 6160, 6167, 6175, 6204, 6210, 6228, 6229, 6233	86	0.0476528	0.743681	5.09e-07	3.53e-05	up	11224, 2197, 23521, 25873, 3921, 4736, 6122, 6124, 6128, 6130, 6132, 6133, 6134, 6136, 6137, 6138, 6141, 6142, 6143, 6144, 6147, 6152, 6155, 6158, 6159, 6160, 6161, 6164, 6167, 6169, 6170, 6171, 6175, 6176, 6181, 6187, 6188, 6189, 6191, 6193, 6194, 6202, 6203, 6205, 6206, 6208, 6209, 6218, 6222, 6223, 6224, 6227, 6230, 6231, 6232, 6233, 6234, 7311, 9045, 9349
6	GO:0000278	mitotic cell cycle	GOBP	841	0.189329	3.24335	3.9e-25	6.71e-22	up	1017, 1021, 1022, 10253, 1028, 10296, 10300, 10403, 10600, 10617, 10763, 11073, 11130, 11190, 113130, 134353, 1452, 1453, 147841, 1781, 1977, 220134, 22897, 23122, 23160, 23165, 23279, 23649, 245711, 25942, 25970, 26271, 26586, 2672, 26993, 3275, 3280, 3320, 3688, 3833, 3925, 4171, 4218, 4331, 4361, 4436, 4735, 4750, 4762, 4999, 51203, 5300, 53371, 54998, 55022, 5518, 55215, 5546, 55706, 55722, 5…	830	0.0136015	0.918946	0.00333094	0.0270665	up	100101267, 10040, 1019, 1022, 1026, 1029, 10474, 1058, 10592, 10615, 1063, 10630, 1069, 10776, 10899, 10950, 11044, 11065, 11104, 113130, 11331, 1163, 1164, 1213, 127829, 128866, 138151, 147841, 1499, 151242, 157313, 1639, 1642, 1647, 1778, 1781, 1788, 1843, 1869, 1906, 1956, 1978, 2010, 203068, 2059, 2138, 220134, 22919, 22933, 22974, 2305, 2316, 23160, 23165, 23326, 23331, 23354, 23476, 23511, …
6	GO:0006396	RNA processing	GOBP	726	0.201349	3.49491	3.66e-24	2.58e-21	up	10181, 1022, 10236, 10438, 10594, 11051, 11100, 11338, 1195, 134353, 1453, 1659, 1660, 196074, 23160, 23404, 23536, 25926, 26993, 283742, 2926, 2963, 3185, 3187, 3190, 3312, 3692, 387338, 4331, 51585, 51645, 5411, 5431, 5440, 54496, 54998, 55006, 55127, 5518, 55272, 55339, 57805, 58517, 5930, 60487, 6154, 6158, 6160, 6167, 6175, 6204, 6210, 6228, 6229, 6233, 64852, 65008, 6628, 6638, 6741, 6830, …	784	0.0164028	0.903086	0.000546458	0.0066042	up	10212, 1022, 10236, 10248, 1025, 10262, 10284, 10291, 10360, 10438, 10523, 10607, 10656, 10713, 10775, 10799, 10922, 10969, 10978, 10992, 11062, 11100, 11171, 11224, 113000, 114049, 1477, 16, 162989, 165545, 1659, 1660, 170506, 1736, 1956, 1994, 2091, 22827, 22828, 23020, 23144, 23160, 23246, 2334, 23481, 23521, 23543, 24148, 25804, 25873, 26121, 26156, 26173, 26747, 27079, 27257, 27304, 27336, 2…
6	GO:0034660	ncRNA metabolic process	GOBP	447	0.249085	4.70188	1.44e-21	5.66e-19	up	1022, 10438, 1453, 196074, 23160, 23395, 23404, 23536, 25926, 283742, 2926, 2957, 2960, 2961, 2963, 3692, 387338, 4677, 51091, 51520, 5431, 5440, 55006, 55127, 55272, 60487, 6154, 6158, 6160, 6167, 6175, 6204, 6210, 6228, 6229, 6233, 64852, 65008, 6741, 80149, 80237, 84154, 91801, 92856	489	0.0216556	0.874082	0.000193512	0.00277437	up	1022, 10248, 1025, 10360, 10438, 10607, 10775, 10799, 10969, 10978, 11062, 11224, 113000, 114049, 16, 1615, 162989, 1736, 2058, 2091, 2193, 23160, 23246, 23248, 23481, 23521, 25873, 25973, 26156, 2617, 26173, 27079, 27304, 283989, 2975, 3028, 3265, 339175, 3692, 3921, 4088, 441250, 4677, 4736, 4790, 51119, 51729, 5430, 5433, 5438, 5439, 54517, 54888, 54913, 55011, 55253, 55272, 55505, 55661, 5569…
6	GO:0006974	cellular response to DNA damage stimulus	GOBP	650	0.177031	3.0047	1.44e-18	3.85e-16	up	1017, 1022, 10463, 10600, 11073, 113130, 1432, 1453, 2067, 2070, 22897, 2309, 23503, 245711, 254225, 2885, 3146, 3190, 3661, 3980, 4331, 4361, 4436, 4439, 4487, 4968, 51548, 5431, 5440, 55215, 55247, 55339, 55929, 5608, 56647, 572, 57805, 5884, 5930, 602, 604, 60488, 6233, 6387, 64421, 675, 6787, 6794, 7153, 7323, 7335, 7398, 754, 80149, 80237, 80254, 8368, 84268, 84515, 85015, 85456, 8870, 9112,…	662	0.0145959	0.913285	0.00445194	0.0334294	up	10155, 10212, 1022, 1025, 1026, 10273, 10397, 10445, 10535, 1054, 1069, 10856, 10933, 10980, 11044, 11144, 113130, 138151, 140733, 142, 1642, 1647, 1869, 1956, 197370, 200558, 2138, 2176, 2178, 221120, 2237, 2305, 2309, 23476, 23645, 252969, 2547, 25836, 25946, 26574, 27330, 27339, 27429, 2794, 2810, 2873, 2885, 29089, 29108, 29128, 3014, 3148, 3162, 3190, 3276, 3364, 3835, 4176, 4332, 4350, 4521…
6	GO:0022613	ribonucleoprotein complex biogenesis	GOBP	357	0.245263	4.59153	1.38e-17	3.14e-15	up	10181, 10438, 10594, 1453, 196074, 1975, 23160, 23404, 25926, 29889, 3692, 387338, 54496, 55127, 55272, 55341, 6059, 6154, 6158, 6160, 6167, 6175, 6204, 6210, 6228, 6229, 6233, 64979, 65008, 6628, 7514, 83640, 84154, 8664, 8665, 90441, 92856, 9416	413	0.0282295	0.839092	3.89e-06	0.000111125	up	10291, 10360, 10438, 10607, 10713, 10775, 10799, 10856, 10969, 10978, 11171, 11224, 11273, 114049, 14, 1736, 1778, 2091, 23020, 23160, 23246, 23481, 23521, 24148, 25804, 25873, 26065, 26121, 26156, 26284, 26574, 26747, 27335, 27339, 2794, 2886, 3692, 3921, 4736, 51081, 51119, 51386, 51729, 5433, 54700, 54913, 55011, 55272, 55299, 55505, 55661, 55695, 56915, 56949, 57418, 5901, 6122, 6124, 6128, 6…
6	GO:0016071	mRNA metabolic process	GOBP	534	0.186519	3.18721	5.65e-17	1.23e-14	up	10140, 10181, 1022, 10236, 10594, 11051, 11100, 11338, 134353, 1659, 1660, 167227, 1797, 1973, 1975, 1977, 23404, 26993, 2926, 2963, 3185, 3187, 3190, 3312, 4331, 51585, 51645, 5411, 5431, 5440, 54496, 54998, 5518, 55339, 55629, 57805, 58517, 5930, 6154, 6158, 6160, 6167, 6175, 6204, 6210, 6228, 6229, 6233, 64852, 6628, 6638, 6741, 6830, 6832, 7009, 7812, 80149, 81608, 8220, 83640, 84844, 85456, …	566	0.0166677	0.901601	0.00243862	0.0211981	up	10212, 1022, 10236, 1025, 10262, 10284, 10291, 1054, 10605, 10656, 10713, 10775, 10978, 10992, 11100, 11171, 11224, 1477, 165545, 1659, 1660, 1736, 1981, 1994, 22827, 22828, 23020, 23144, 2334, 23521, 23543, 24148, 25804, 25873, 26121, 27257, 27336, 27339, 283989, 29890, 3188, 3190, 3191, 3312, 351, 3921, 4116, 4736, 4904, 5073, 5093, 51729, 5430, 5433, 5438, 5439, 54623, 54998, 55094, 55095, 551…
6	GO:0034470	ncRNA processing	GOBP	309	0.259109	5.00413	7.34e-17	1.49e-14	up	10438, 1453, 196074, 23160, 23404, 23536, 25926, 283742, 2926, 3692, 387338, 55006, 55127, 55272, 60487, 6154, 6158, 6160, 6167, 6175, 6204, 6210, 6228, 6229, 6233, 64852, 65008, 6741, 84154, 91801, 92856	360	0.0263503	0.848948	5.88e-05	0.00107569	up	10248, 10360, 10438, 10607, 10775, 10799, 10969, 10978, 11062, 11224, 113000, 114049, 16, 1736, 2091, 23160, 23246, 23481, 23521, 25873, 26156, 26173, 27079, 27304, 283989, 3028, 339175, 3692, 3921, 4088, 441250, 4736, 51119, 51729, 54517, 54888, 54913, 55011, 55253, 55272, 55505, 55661, 55695, 56915, 56931, 57418, 6122, 6124, 6128, 6130, 6132, 6133, 6134, 6136, 6137, 6138, 6141, 6142, 6143, 6144…
6	GO:0051276	chromosome organization	GOBP	496	0.194271	3.3445	7.15e-17	1.49e-14	up	10300, 10403, 11130, 113130, 146059, 147841, 151246, 1616, 1660, 2067, 220134, 23122, 23279, 23649, 26993, 3017, 3066, 3146, 3833, 4171, 4361, 4436, 4439, 4673, 51203, 5518, 55294, 55706, 55723, 57082, 57405, 6046, 6233, 64421, 675, 6832, 7011, 7013, 7153, 7203, 7514, 79172, 80351, 81929, 81930, 83540, 8368, 84861, 85456, 8697, 9126, 9212, 9232, 9787, 9793	499	0.0285813	0.837259	3.65e-07	1.42e-05	up	1029, 10388, 10574, 10575, 1058, 10592, 10615, 1063, 1069, 10856, 10980, 11044, 11065, 1108, 11144, 113130, 11331, 116447, 128854, 128866, 142, 147841, 1499, 1642, 1660, 170506, 1736, 1843, 220134, 2237, 22893, 22919, 22948, 23523, 24137, 2547, 25836, 25913, 27243, 2873, 29781, 3005, 3006, 3007, 3008, 3009, 3014, 3017, 3020, 3021, 3066, 3148, 3149, 332, 3619, 3833, 3835, 387103, 4085, 4171, 4175,…
6	GO:0043043	peptide biosynthetic process	GOBP	558	0.172523	2.92169	6.84e-16	1.22e-13	up	10140, 10236, 10600, 10643, 122704, 132949, 1967, 1973, 1975, 1977, 1982, 2309, 23395, 2730, 283130, 28973, 28977, 3029, 327, 3692, 387338, 4677, 51073, 51091, 51123, 51520, 54516, 54998, 5610, 5611, 602, 60488, 6059, 6154, 6158, 6160, 6167, 6175, 6182, 6204, 6210, 6228, 6229, 6233, 64215, 64979, 64983, 65008, 6741, 7040, 7284, 80149, 80315, 8034, 8664, 8665, 92014, 9698	564	0.0236598	0.863263	1.25e-05	0.000297368	up	10166, 1019, 10209, 10236, 10573, 10605, 10642, 10643, 10767, 11224, 114789, 115286, 116832, 136319, 149986, 158078, 16, 1615, 1725, 1915, 1933, 1936, 1938, 1956, 1978, 1981, 1994, 2058, 2064, 208, 2193, 23, 2309, 23367, 23521, 23645, 25873, 25946, 2597, 25973, 26065, 2617, 2686, 26873, 27102, 2730, 2733, 27335, 2886, 29074, 29088, 292, 2937, 29904, 3315, 3488, 351, 3569, 3692, 3872, 3921, 399664…
6	GO:0006412	translation	GOBP	537	0.176264	2.99041	7.53e-16	1.3e-13	up	10140, 10236, 10600, 10643, 122704, 1967, 1973, 1975, 1977, 1982, 2309, 23395, 283130, 28973, 28977, 327, 3692, 387338, 4677, 51073, 51091, 51123, 51520, 54516, 54998, 5610, 5611, 602, 60488, 6059, 6154, 6158, 6160, 6167, 6175, 6182, 6204, 6210, 6228, 6229, 6233, 64215, 64979, 64983, 65008, 6741, 7040, 7284, 80149, 80315, 8034, 8664, 8665, 92014, 9698	542	0.0242636	0.860029	1.03e-05	0.000257549	up	10166, 1019, 10209, 10236, 10573, 10605, 10642, 10643, 10767, 11224, 114789, 115286, 116832, 136319, 149986, 158078, 16, 1615, 1725, 1915, 1933, 1936, 1938, 1956, 1978, 1981, 1994, 2058, 2064, 208, 2193, 23, 2309, 23367, 23521, 23645, 25873, 25946, 2597, 25973, 26065, 2617, 27102, 2733, 27335, 2886, 29074, 29088, 292, 29904, 3315, 3488, 351, 3569, 3692, 3872, 3921, 399664, 4116, 4677, 4736, 51081…
6	GO:0006259	DNA metabolic process	GOBP	788	0.134394	2.30528	4.82e-15	7.48e-13	up	1017, 1022, 10463, 11073, 113130, 1453, 146059, 1777, 2067, 2070, 22897, 23075, 23503, 23649, 254225, 25942, 25970, 29893, 3146, 3516, 3980, 409, 4152, 4171, 4254, 4331, 4361, 4436, 4439, 4673, 4771, 4774, 4968, 4999, 51548, 5431, 5440, 54496, 54826, 55022, 5518, 55215, 55247, 55294, 55339, 55929, 56647, 5884, 5897, 5930, 604, 6233, 64421, 675, 6830, 6832, 7011, 7013, 7040, 7153, 7203, 7323, 7335…	772	0.015874	0.906059	0.000897775	0.00960748	up	10155, 1022, 1025, 1026, 10273, 10445, 10535, 1054, 10574, 10575, 1063, 1069, 10856, 10919, 10933, 10980, 11044, 11144, 113130, 116447, 142, 1499, 1602, 1642, 1647, 170506, 1736, 1776, 1777, 1788, 1789, 1843, 1854, 1956, 197370, 200315, 200424, 200558, 2021, 2138, 2176, 2178, 221120, 2237, 22948, 2305, 252969, 2547, 25849, 25913, 25942, 2697, 27339, 2736, 2778, 2873, 29089, 29128, 29803, 3005, 30…
6	GO:0044265	cellular macromolecule catabolic process	GOBP	777	0.131605	2.26567	1.83e-14	2.46e-12	up	10140, 10193, 10221, 10236, 10277, 10296, 10600, 10613, 10616, 10730, 10855, 122809, 1452, 1453, 149603, 167227, 1777, 1797, 1973, 1975, 1977, 2272, 23404, 25820, 25841, 26091, 26271, 2629, 27252, 29979, 3146, 409, 4092, 54442, 5476, 5518, 55294, 55629, 5611, 5693, 5696, 5702, 5704, 57092, 5710, 5714, 5719, 57805, 5930, 6049, 6154, 6158, 6160, 6167, 6175, 6204, 6210, 6228, 6229, 6233, 65992, 6832…	832	0.0180302	0.893999	9.31e-05	0.00153186	up	10040, 10134, 10236, 10269, 10273, 10299, 1050, 10535, 10605, 1075, 10755, 10855, 10869, 10956, 11065, 11160, 11224, 11253, 114088, 127544, 128866, 144699, 149603, 1499, 1519, 1522, 153090, 154214, 158880, 162989, 1642, 1776, 1777, 1861, 1981, 2021, 2237, 22838, 22933, 23014, 23326, 23327, 23400, 23510, 23521, 23624, 23640, 23753, 25804, 25873, 26133, 26269, 26271, 2629, 26994, 27044, 27257, 2733…
6	GO:0042254	ribosome biogenesis	GOBP	244	0.264591	5.17755	2.09e-14	2.74e-12	up	10438, 1453, 196074, 23160, 23404, 25926, 29889, 3692, 387338, 55127, 55272, 55341, 6059, 6154, 6158, 6160, 6167, 6175, 6204, 6210, 6228, 6229, 6233, 64979, 65008, 7514, 84154, 90441, 92856	290	0.0328417	0.815382	2.54e-06	7.78e-05	up	10360, 10438, 10607, 10775, 10799, 10969, 11224, 114049, 14, 1736, 2091, 23160, 23246, 23481, 23521, 25873, 26156, 26284, 26574, 2794, 3692, 3921, 4736, 51081, 51119, 51729, 54700, 54913, 55011, 55272, 55299, 55505, 55661, 55695, 56915, 57418, 5901, 6122, 6124, 6128, 6130, 6132, 6133, 6134, 6136, 6137, 6138, 6141, 6142, 6143, 6144, 6147, 6152, 6155, 6158, 6159, 6160, 6161, 6164, 6167, 6168, 6169,…
6	GO:0033365	protein localization to organelle	GOBP	741	0.129769	2.23997	1.14e-13	1.32e-11	up	10140, 10347, 10452, 10527, 10616, 10736, 10890, 10953, 10971, 11190, 113130, 11338, 127700, 1432, 1453, 1660, 23165, 23649, 23788, 25942, 26519, 285521, 30000, 3280, 3312, 3320, 4487, 4771, 4968, 51079, 5300, 53371, 55294, 55670, 55722, 55929, 57082, 5714, 572, 602, 604, 6154, 6158, 6160, 6167, 6175, 6204, 6210, 6228, 6229, 6233, 6491, 6741, 6747, 675, 6794, 7013, 7040, 7203, 7323, 7514, 7529, 7…	748	0.026148	0.850016	4.05e-08	2e-06	up	100101267, 100288540, 10049, 10134, 10155, 1026, 10445, 10452, 10523, 10574, 10575, 1058, 10615, 10808, 10856, 10890, 10945, 10956, 11014, 11043, 11224, 11252, 113130, 11331, 121665, 1258, 128866, 142, 1434, 1499, 153090, 1605, 1660, 1736, 1861, 1869, 1894, 1896, 1956, 2010, 22919, 22930, 22948, 2316, 23165, 23203, 23481, 23511, 23521, 23534, 23636, 23645, 23677, 25873, 25913, 25942, 26517, 26521…
6	GO:0006364	rRNA processing	GOBP	198	0.274343	5.50103	6.92e-13	7.03e-11	up	10438, 1453, 196074, 23160, 23404, 25926, 3692, 387338, 55127, 55272, 6154, 6158, 6160, 6167, 6175, 6204, 6210, 6228, 6229, 6233, 65008, 84154, 92856	240	0.0345444	0.8068	4.24e-06	0.000119668	up	10360, 10438, 10607, 10775, 10799, 10969, 11224, 114049, 1736, 2091, 23160, 23246, 23481, 23521, 25873, 26156, 3692, 3921, 4736, 51119, 51729, 54913, 55011, 55272, 55505, 55661, 55695, 56915, 57418, 6122, 6124, 6128, 6130, 6132, 6133, 6134, 6136, 6137, 6138, 6141, 6142, 6143, 6144, 6147, 6152, 6155, 6158, 6159, 6160, 6161, 6164, 6167, 6168, 6169, 6170, 6171, 6175, 6176, 6181, 6187, 6188, 6189, 61…
6	GO:0006518	peptide metabolic process	GOBP	665	0.129954	2.24255	1.39e-12	1.35e-10	up	10140, 10236, 10347, 10600, 10643, 122704, 132949, 1967, 1973, 1975, 1977, 1982, 2309, 23395, 2730, 283130, 28973, 28977, 2952, 3029, 327, 3692, 373156, 387338, 4677, 5066, 51073, 51091, 51123, 51520, 54516, 54998, 5610, 5611, 56928, 602, 60488, 6059, 6154, 6158, 6160, 6167, 6175, 6182, 6204, 6210, 6228, 6229, 6233, 64215, 64979, 64983, 65008, 6741, 6892, 7040, 7284, 80149, 80315, 8034, 8664, 866…	653	0.0267338	0.846928	1.11e-07	4.9e-06	up	10166, 1019, 10209, 10236, 10573, 10605, 10642, 10643, 10767, 11093, 11224, 114789, 115286, 116832, 121665, 1362, 136319, 149986, 1522, 158078, 16, 1615, 165, 1725, 1889, 1915, 1933, 1936, 1938, 1956, 1978, 1981, 1994, 2058, 2064, 208, 2193, 23, 2309, 23367, 23385, 23521, 23549, 23645, 2539, 25873, 25946, 2597, 25973, 26065, 2617, 2686, 26873, 27102, 2730, 2733, 27335, 27344, 2876, 2886, 28972, 2…
6	GO:0034622	cellular macromolecular complex assembly	GOBP	769	0.117722	2.07839	2.44e-12	2.18e-10	up	10181, 1022, 10594, 1453, 1535, 1616, 1975, 23122, 23165, 26271, 285521, 2885, 29078, 30000, 3017, 3146, 3320, 3692, 387338, 3925, 4091, 4171, 4331, 4673, 4696, 4709, 4976, 51079, 51295, 54496, 54943, 55036, 55706, 55723, 55770, 55832, 5610, 5702, 5704, 57082, 5710, 5714, 57180, 5719, 5987, 6046, 6204, 6233, 6628, 6843, 6879, 7013, 7040, 79172, 83640, 8368, 84154, 85378, 8664, 8665, 8775, 89848, …	760	0.0212207	0.876448	8.95e-06	0.000226242	up	10096, 1022, 10273, 10291, 1058, 1063, 1069, 10713, 10787, 10856, 10978, 11065, 11076, 11135, 11144, 11171, 11273, 11344, 114088, 116841, 128854, 136319, 142, 147179, 1602, 163, 1642, 1778, 1946, 203547, 2059, 2258, 22837, 2288, 22919, 22921, 22933, 23020, 23165, 23191, 23521, 23523, 23542, 23580, 24148, 25804, 25915, 26065, 26121, 26271, 26284, 26747, 27072, 27243, 27335, 27338, 27339, 2801, 287…
6	GO:0051726	regulation of cell cycle	GOBP	816	0.113341	2.02257	2.81e-12	2.47e-10	up	1017, 1021, 1022, 1028, 10296, 10403, 10600, 11073, 11130, 11186, 113130, 134353, 153241, 1977, 1982, 245711, 25942, 25970, 26271, 3275, 3280, 3312, 3688, 388, 4331, 4361, 4436, 4487, 4616, 4762, 51203, 5300, 54998, 55022, 5518, 55215, 55294, 5546, 5608, 56475, 56647, 5693, 5696, 5702, 5704, 5710, 5714, 5719, 572, 57805, 5884, 5933, 6210, 6233, 6491, 65979, 675, 6794, 7013, 7040, 7153, 7465, 7474…	773	0.0139318	0.917062	0.00359059	0.0284383	up	10040, 1019, 1020, 1022, 1025, 1026, 1029, 10397, 1050, 10615, 1063, 10630, 10634, 1069, 10755, 10807, 10869, 10950, 11065, 11145, 113130, 11331, 1163, 1164, 1192, 1213, 128866, 138151, 1499, 151242, 153090, 1602, 1642, 1647, 1718, 1843, 1869, 1894, 1906, 1956, 1978, 208, 2122, 2263, 22809, 22858, 22933, 22974, 2305, 23246, 23326, 23331, 23476, 23481, 23513, 23645, 247, 25942, 25946, 26073, 26271…
6	GO:0016072	rRNA metabolic process	GOBP	203	0.256839	4.93401	4.46e-12	3.81e-10	up	10438, 1453, 196074, 23160, 23404, 25926, 3692, 387338, 55127, 55272, 6154, 6158, 6160, 6167, 6175, 6204, 6210, 6228, 6229, 6233, 65008, 84154, 92856	243	0.0343887	0.807581	4.24e-06	0.000119668	up	10360, 10438, 10607, 10775, 10799, 10969, 11224, 114049, 162989, 1736, 2091, 23160, 23246, 23481, 23521, 25873, 26156, 3692, 3921, 4736, 51119, 51729, 54913, 55011, 55272, 55505, 55661, 55695, 56915, 57418, 6122, 6124, 6128, 6130, 6132, 6133, 6134, 6136, 6137, 6138, 6141, 6142, 6143, 6144, 6147, 6152, 6155, 6158, 6159, 6160, 6161, 6164, 6167, 6168, 6169, 6170, 6171, 6175, 6176, 6181, 6187, 6188, …
6	GO:0043604	amide biosynthetic process	GOBP	618	0.126293	2.19211	1.92e-11	1.47e-09	up	10140, 10236, 10600, 10643, 122704, 132949, 1967, 1973, 1975, 1977, 1982, 2309, 23395, 2583, 2629, 2730, 283130, 28973, 28977, 3029, 327, 3692, 387338, 4677, 51073, 51091, 51123, 51520, 54516, 54998, 5610, 5611, 59344, 602, 60488, 6059, 6154, 6158, 6160, 6167, 6175, 6182, 6204, 6210, 6228, 6229, 6233, 64215, 64979, 64983, 65008, 6741, 7040, 7284, 7368, 80149, 80315, 8034, 8664, 8665, 92014, 9698	616	0.0229598	0.867026	1.09e-05	0.000267936	up	10166, 1019, 10209, 10236, 1050, 10573, 10605, 10610, 10642, 10643, 10767, 11224, 114789, 115286, 116832, 136319, 149986, 158078, 16, 1615, 1725, 1915, 1933, 1936, 1938, 1956, 1978, 1981, 1994, 2058, 2064, 208, 2193, 23, 2309, 23367, 23521, 23645, 2583, 25873, 25946, 2597, 25973, 26065, 2617, 2629, 2686, 26873, 27102, 2730, 2733, 27335, 2886, 29074, 29088, 292, 2937, 29904, 3315, 3488, 3491, 351,…
6	GO:0007346	regulation of mitotic cell cycle	GOBP	418	0.156649	2.64723	2.75e-11	2.08e-09	up	1017, 1028, 10296, 10403, 11073, 11130, 113130, 134353, 1977, 25942, 25970, 26271, 3275, 3280, 4361, 4436, 4762, 51203, 5300, 54998, 55022, 55215, 5546, 56475, 5693, 5696, 5702, 5704, 5710, 5714, 5719, 5884, 6233, 675, 7040, 7153, 79598, 817, 84861, 85456, 8697, 8877, 9585, 9787, 995	402	0.0174518	0.897218	0.00671969	0.0452563	up	10040, 1019, 1026, 1063, 10630, 10950, 11065, 113130, 11331, 1163, 1164, 1213, 128866, 138151, 1499, 151242, 1642, 1647, 1843, 1869, 1906, 1956, 1978, 22933, 22974, 23326, 23331, 23476, 23513, 25942, 25946, 26073, 26271, 26574, 27243, 2810, 3265, 3276, 3280, 3364, 351, 4041, 4085, 4088, 415116, 440, 5111, 5119, 51529, 51696, 5347, 54443, 54998, 5578, 55920, 56257, 5688, 5689, 5691, 5692, 5694, 57…
6	GO:0044033	multi-organism metabolic process	GOBP	176	0.259616	5.01992	4.94e-11	3.5e-09	up	22879, 23165, 23279, 2963, 53371, 5431, 5440, 55706, 5606, 5608, 5987, 6154, 6158, 6160, 6167, 6175, 6204, 6210, 6228, 6229, 6233, 6741, 7153, 7391, 81929, 8664, 8665	197	0.0467522	0.747855	4.26e-10	2.72e-08	up	100101267, 10155, 1025, 11043, 11224, 23165, 23511, 23521, 23636, 25873, 3065, 3725, 3921, 4736, 4851, 5045, 5093, 51386, 5430, 5433, 5438, 5439, 55746, 5604, 5725, 5987, 6122, 6124, 6128, 6130, 6132, 6133, 6134, 6136, 6137, 6138, 6141, 6142, 6143, 6144, 6147, 6152, 6155, 6158, 6159, 6160, 6161, 6164, 6167, 6168, 6169, 6170, 6171, 6175, 6176, 6181, 6187, 6188, 6189, 6191, 6193, 6194, 6202, 6203, …
6	GO:0072594	establishment of protein localization to organelle	GOBP	536	0.126202	2.19086	2.95e-10	1.85e-08	up	10140, 10452, 10527, 10616, 10736, 10890, 10953, 10971, 11338, 127700, 1432, 23165, 23649, 26519, 285521, 30000, 3280, 3312, 3320, 4968, 51079, 53371, 55294, 55670, 55929, 5714, 572, 602, 604, 6154, 6158, 6160, 6167, 6175, 6204, 6210, 6228, 6229, 6233, 6747, 675, 7013, 7040, 7323, 7529, 754, 80149, 83752, 84268, 8877, 90196, 9321, 9765	552	0.0295416	0.832278	3.62e-08	1.8e-06	up	100101267, 100288540, 10155, 1026, 10452, 10523, 10574, 10575, 10808, 10856, 10890, 11224, 11331, 121665, 128866, 142, 1434, 1499, 153090, 1605, 1736, 1869, 1894, 1896, 1956, 2010, 22930, 22948, 2316, 23165, 23203, 23511, 23521, 23534, 23636, 25873, 25913, 26517, 26521, 27072, 27429, 2810, 28952, 28972, 2923, 2931, 29801, 29927, 30000, 3009, 30849, 3098, 3099, 3280, 3312, 3320, 3326, 3569, 3725, …
6	GO:0006886	intracellular protein transport	GOBP	854	0.096265	1.81893	3.62e-10	2.2e-08	up	10140, 10300, 10452, 10527, 10616, 10736, 10953, 10971, 11338, 117177, 117178, 1211, 127700, 1315, 133022, 1432, 164, 1959, 196383, 23165, 23232, 23649, 26229, 26519, 29098, 29907, 30000, 3280, 3312, 3313, 3320, 3799, 388, 4968, 51079, 53371, 54471, 5476, 55294, 55670, 55929, 5714, 602, 604, 6154, 6158, 6160, 6167, 6175, 6204, 6210, 6228, 6229, 6233, 6747, 6809, 6891, 7040, 7323, 7514, 7529, 754,…	866	0.0179193	0.894616	7.74e-05	0.00132412	up	100101267, 100288540, 10040, 10053, 10113, 10134, 10155, 1020, 1026, 10267, 10452, 10523, 10755, 10945, 10956, 10961, 11014, 11224, 11260, 11331, 1173, 1174, 1211, 1213, 121665, 128866, 1314, 142, 1434, 1499, 153090, 160, 1605, 161291, 163, 1894, 1896, 1956, 1959, 196383, 2010, 2064, 208, 22858, 23061, 23158, 2316, 23165, 23203, 23204, 23400, 23511, 23521, 23534, 23557, 23636, 25873, 26229, 26517…
6	GO:0010498	proteasomal protein catabolic process	GOBP	352	0.155227	2.62394	7.42e-10	4.24e-08	up	10193, 10221, 10277, 10296, 10613, 10616, 122809, 1452, 1453, 149603, 2272, 25820, 25841, 2629, 27252, 29979, 409, 4092, 54442, 55294, 5693, 5696, 5702, 5704, 57092, 5710, 5714, 5719, 57805, 6049, 6233, 65992, 7323, 79139, 83590, 857, 8697, 9097, 9112, 9212, 9232, 9683	373	0.0187795	0.889846	0.00471205	0.0348772	up	10134, 10273, 10299, 1050, 10755, 10869, 10956, 11065, 11160, 11253, 114088, 127544, 149603, 1499, 153090, 154214, 1642, 1861, 22838, 22933, 23327, 23510, 23640, 23753, 2629, 27338, 27339, 2768, 2876, 2931, 3077, 3309, 3326, 378884, 4085, 4189, 4780, 494470, 51255, 51283, 51529, 5347, 54461, 54467, 54476, 54620, 550, 55643, 55658, 55741, 5688, 56886, 5689, 56893, 5691, 5692, 5694, 57003, 5701, 57…
6	GO:0019080	viral gene expression	GOBP	157	0.250164	4.73354	9.04e-10	5.03e-08	up	22879, 23165, 23279, 2963, 53371, 5431, 5440, 55706, 5987, 6154, 6158, 6160, 6167, 6175, 6204, 6210, 6228, 6229, 6233, 6741, 7391, 81929, 8664, 8665	177	0.0498962	0.733384	6.48e-11	4.85e-09	up	100101267, 1025, 11043, 11224, 23165, 23511, 23521, 23636, 25873, 3065, 3725, 3921, 4736, 4851, 5045, 51386, 5430, 5433, 5438, 5439, 55746, 5725, 5987, 6122, 6124, 6128, 6130, 6132, 6133, 6134, 6136, 6137, 6138, 6141, 6142, 6143, 6144, 6147, 6152, 6155, 6158, 6159, 6160, 6161, 6164, 6167, 6168, 6169, 6170, 6171, 6175, 6176, 6181, 6187, 6188, 6189, 6191, 6193, 6194, 6202, 6203, 6205, 6206, 6208, 6…
6	GO:0043161	proteasome-mediated ubiquitin-dependent protein catabolic process	GOBP	326	0.158379	2.67584	1.41e-09	7.78e-08	up	10221, 10277, 10296, 10613, 10616, 122809, 1452, 1453, 149603, 2272, 25820, 25841, 2629, 27252, 29979, 409, 4092, 54442, 55294, 5693, 5696, 5702, 5704, 57092, 5710, 5714, 5719, 57805, 6049, 6233, 7323, 79139, 83590, 857, 8697, 9097, 9112, 9212, 9232, 9683	348	0.0203188	0.881374	0.00293391	0.0246044	up	10134, 10273, 1050, 10755, 10869, 10956, 11065, 11160, 11253, 114088, 127544, 149603, 1499, 154214, 1642, 1861, 22838, 22933, 23327, 23510, 23640, 23753, 2629, 27338, 2768, 2931, 3077, 3309, 3326, 378884, 4085, 4189, 4780, 494470, 51255, 51283, 51529, 5347, 54461, 54467, 54476, 54620, 550, 55643, 55658, 55741, 5688, 56886, 5689, 56893, 5691, 5692, 5694, 57003, 5701, 5702, 5704, 5705, 5708, 5709, …
6	GO:0006325	chromatin organization	GOBP	581	0.113606	2.02591	1.82e-09	9.85e-08	up	1017, 10600, 10629, 146059, 1616, 1810, 2070, 22823, 23067, 23135, 23338, 25942, 2672, 26993, 3017, 3066, 3170, 3275, 3299, 3670, 4152, 4171, 4673, 51548, 54496, 55683, 55723, 55929, 57082, 57708, 5897, 5933, 59336, 604, 6046, 63925, 63976, 675, 6830, 6832, 6871, 6879, 7040, 7422, 79172, 79685, 817, 8368, 84159, 8726, 9112, 9212, 9682	592	0.028309	0.838677	6.11e-08	2.88e-06	up	10155, 1025, 10284, 1029, 10445, 10467, 10474, 1058, 10626, 10856, 10919, 10933, 1108, 11091, 11108, 114049, 121536, 122953, 128854, 138151, 1499, 158880, 1642, 1788, 1789, 200424, 2091, 2122, 2138, 2186, 22893, 22933, 23168, 23326, 23466, 23476, 23523, 23558, 25836, 25942, 26053, 29128, 3005, 3006, 3007, 3008, 3009, 3014, 3015, 3017, 3020, 3021, 3054, 3065, 3066, 3148, 317772, 3276, 387103, 3898…
6	GO:0000956	nuclear-transcribed mRNA catabolic process	GOBP	161	0.237899	4.38615	2.05e-09	1.1e-07	up	10140, 167227, 1797, 1973, 1975, 1977, 23404, 5518, 55629, 6154, 6158, 6160, 6167, 6175, 6204, 6210, 6228, 6229, 6233, 7812, 80149, 85456	182	0.0334441	0.812335	9.72e-05	0.00157021	up	10605, 11224, 1981, 23521, 25804, 25873, 27257, 3921, 4116, 4736, 5073, 5433, 55095, 5518, 56915, 57819, 6122, 6124, 6128, 6130, 6132, 6133, 6134, 6136, 6137, 6138, 6141, 6142, 6143, 6144, 6147, 6152, 6155, 6158, 6159, 6160, 6161, 6164, 6167, 6168, 6169, 6170, 6171, 6175, 6176, 6181, 6187, 6188, 6189, 6191, 6193, 6194, 6202, 6203, 6205, 6206, 6208, 6209, 6217, 6218, 6222, 6223, 6224, 6227, 6231, …
6	GO:0043603	cellular amide metabolic process	GOBP	783	0.0942104	1.79585	3.18e-09	1.63e-07	up	10140, 10236, 10347, 10600, 10643, 1201, 122704, 132949, 1967, 1973, 1975, 1977, 1982, 2309, 23395, 2583, 2629, 2730, 283130, 28973, 28977, 2952, 3029, 327, 3692, 373156, 387338, 441024, 4522, 4677, 5066, 51073, 51091, 51123, 51520, 54516, 54998, 5518, 5610, 5611, 56928, 59344, 602, 60488, 6059, 6154, 6158, 6160, 6167, 6175, 6182, 6204, 6210, 6228, 6229, 6233, 64215, 64979, 64983, 65008, 6741, 68…	752	0.0249606	0.856312	1.62e-07	6.69e-06	up	10135, 10166, 1019, 10209, 10236, 1050, 10573, 10605, 10610, 10642, 10643, 10767, 10797, 11093, 11224, 114789, 115286, 116832, 121665, 1362, 136319, 149986, 1522, 158078, 16, 1615, 165, 1725, 1738, 1889, 1915, 1933, 1936, 1938, 1956, 1978, 1981, 1994, 2058, 2064, 208, 2193, 23, 2309, 23367, 23385, 23521, 23549, 2356, 23645, 2539, 2583, 25873, 25902, 25946, 2597, 25973, 26065, 2617, 2629, 2686, 26…
6	GO:0006413	translational initiation	GOBP	155	0.237354	4.37131	3.63e-09	1.85e-07	up	1967, 1973, 1975, 1977, 1982, 3692, 5610, 5611, 6059, 6154, 6158, 6160, 6167, 6175, 6204, 6210, 6228, 6229, 6233, 6741, 8664, 8665	178	0.0423978	0.768369	1.51e-07	6.38e-06	up	10209, 10605, 11224, 1978, 1981, 23367, 23521, 23645, 25873, 27102, 2733, 27335, 3315, 3692, 3921, 4736, 51386, 5433, 54915, 5499, 55364, 5725, 6122, 6124, 6128, 6130, 6132, 6133, 6134, 6136, 6137, 6138, 6141, 6142, 6143, 6144, 6147, 6152, 6155, 6158, 6159, 6160, 6161, 6164, 6167, 6168, 6169, 6170, 6171, 6175, 6176, 6181, 6187, 6188, 6189, 6191, 6193, 6194, 6202, 6203, 6205, 6206, 6208, 6209, 621…
6	GO:0019083	viral transcription	GOBP	146	0.245772	4.60608	3.85e-09	1.9e-07	up	22879, 23165, 23279, 2963, 53371, 5431, 5440, 55706, 5987, 6154, 6158, 6160, 6167, 6175, 6204, 6210, 6228, 6229, 6233, 7391, 81929	166	0.0496733	0.734401	2.46e-10	1.63e-08	up	100101267, 1025, 11043, 11224, 23165, 23511, 23521, 23636, 25873, 3065, 3725, 3921, 4736, 4851, 5430, 5433, 5438, 5439, 55746, 5987, 6122, 6124, 6128, 6130, 6132, 6133, 6134, 6136, 6137, 6138, 6141, 6142, 6143, 6144, 6147, 6152, 6155, 6158, 6159, 6160, 6161, 6164, 6167, 6168, 6169, 6170, 6171, 6175, 6176, 6181, 6187, 6188, 6189, 6191, 6193, 6194, 6202, 6203, 6205, 6206, 6208, 6209, 6217, 6218, 62…
6	GO:0018205	peptidyl-lysine modification	GOBP	331	0.150521	2.54831	4.39e-09	2.14e-07	up	10629, 1810, 1959, 22823, 23067, 23165, 23279, 23338, 25942, 2672, 3066, 3190, 3670, 53371, 55683, 55706, 55929, 63925, 63976, 64135, 6670, 675, 6830, 6871, 6879, 7040, 7153, 81929, 83475, 8726, 9112, 9126, 9212, 9682	328	0.021229	0.876402	0.00242297	0.0210972	up	100101267, 10054, 10155, 10401, 10445, 10474, 10626, 1069, 10856, 10919, 10933, 11091, 142, 1499, 1725, 1789, 1958, 1959, 197370, 200424, 2122, 2138, 22933, 23165, 23168, 23326, 23511, 23551, 23558, 23636, 25942, 26053, 28999, 3006, 3007, 3008, 3009, 3054, 3065, 3066, 3190, 332, 3619, 3976, 4674, 5111, 51230, 53335, 538, 54107, 5447, 54795, 55011, 55143, 55746, 55818, 57332, 57673, 6015, 63976, 6…
6	GO:0048193	Golgi vesicle transport	GOBP	261	0.166339	2.81153	9.63e-09	4.43e-07	up	10342, 10890, 10897, 10960, 1315, 1453, 164, 1781, 27252, 29098, 4218, 51542, 54943, 55770, 58485, 6892, 81930, 84364, 8775, 90196, 90411, 9117, 9321, 966	270	0.0226254	0.86883	0.00301127	0.0250525	up	10066, 10067, 10113, 10134, 10342, 10525, 10618, 1075, 10890, 10897, 10945, 10960, 11014, 11070, 1314, 1522, 1523, 160, 1639, 1778, 1780, 1781, 22870, 24137, 26958, 27095, 2801, 28952, 29886, 29959, 30845, 338382, 3638, 375, 3797, 381, 3835, 4218, 4430, 4644, 4905, 51399, 51560, 5265, 54732, 55062, 55690, 5627, 56992, 57410, 57511, 64083, 6653, 6683, 6711, 6836, 6892, 7415, 79090, 79571, 8120, 81…
6	GO:0051301	cell division	GOBP	474	0.118165	2.08413	1.45e-08	6.5e-07	up	1017, 1021, 1022, 10296, 10300, 10403, 10600, 10617, 10890, 11130, 113130, 1452, 147841, 151246, 2119, 220134, 22897, 23122, 23503, 26271, 26586, 3833, 388, 3925, 3980, 4735, 4750, 51203, 5300, 55909, 57082, 57405, 675, 6787, 7013, 7040, 7153, 7422, 7465, 80254, 80346, 81929, 83540, 84861, 85458, 8697, 9126, 9133, 9212, 9232, 9270, 9585, 9793, 993, 995	459	0.0166817	0.901523	0.00592057	0.0410906	up	10096, 1019, 1020, 1022, 10388, 1058, 10592, 10615, 1063, 1069, 10713, 10755, 10776, 10807, 10890, 10899, 11044, 11065, 11104, 113130, 1163, 1164, 127829, 128866, 147841, 151011, 151242, 157313, 1730, 1894, 203068, 220134, 2258, 2263, 22919, 22933, 22974, 23331, 23354, 24137, 25847, 26271, 26574, 26586, 27243, 27338, 2770, 2801, 2810, 28514, 28964, 29901, 30849, 332, 3619, 3833, 387103, 4085, 419…
6	GO:0070972	protein localization to endoplasmic reticulum	GOBP	101	0.285021	5.87846	1.9e-08	8.23e-07	up	10890, 6154, 6158, 6160, 6167, 6175, 6204, 6210, 6228, 6229, 6233, 6747	117	0.055437	0.708561	1.14e-10	8.05e-09	up	10134, 10890, 10945, 10956, 11014, 11224, 128866, 22930, 23521, 23645, 25873, 28972, 2923, 29927, 3309, 3921, 4736, 58477, 6122, 6124, 6128, 6130, 6132, 6133, 6134, 6136, 6137, 6138, 6141, 6142, 6143, 6144, 6147, 6152, 6155, 6158, 6159, 6160, 6161, 6164, 6167, 6168, 6169, 6170, 6171, 6175, 6176, 6181, 6187, 6188, 6189, 6191, 6193, 6194, 6202, 6203, 6205, 6206, 6208, 6209, 6217, 6218, 6222, 6223, …
6	GO:0006402	mRNA catabolic process	GOBP	175	0.201024	3.48784	2.19e-08	9.43e-07	up	10140, 10236, 167227, 1797, 1973, 1975, 1977, 23404, 5518, 55629, 6154, 6158, 6160, 6167, 6175, 6204, 6210, 6228, 6229, 6233, 6832, 7812, 80149, 85456	194	0.0328483	0.815349	8.69e-05	0.00144789	up	10236, 10605, 11224, 1981, 23521, 25804, 25873, 27257, 3921, 4116, 4736, 5073, 5433, 55095, 5518, 56915, 57819, 6050, 6122, 6124, 6128, 6130, 6132, 6133, 6134, 6136, 6137, 6138, 6141, 6142, 6143, 6144, 6147, 6152, 6155, 6158, 6159, 6160, 6161, 6164, 6167, 6168, 6169, 6170, 6171, 6175, 6176, 6181, 6187, 6188, 6189, 6191, 6193, 6194, 6202, 6203, 6205, 6206, 6208, 6209, 6217, 6218, 6222, 6223, 6224,…
6	GO:0071824	protein-DNA complex subunit organization	GOBP	186	0.193533	3.3292	2.29e-08	9.78e-07	up	1022, 1616, 3017, 3146, 4171, 4331, 4673, 55723, 55832, 5702, 5704, 57082, 6046, 6233, 6879, 7013, 79172, 8368	196	0.0501852	0.732069	7.42e-12	6.17e-10	up	1022, 10467, 1058, 1063, 1069, 11144, 128854, 142, 1602, 1642, 23523, 3005, 3006, 3007, 3008, 3009, 3014, 3017, 3020, 3021, 3148, 387103, 4171, 440689, 4674, 54623, 55166, 55723, 55729, 55839, 5701, 5702, 5704, 5705, 5757, 5925, 6046, 6233, 6418, 653604, 6598, 6599, 6603, 6662, 6666, 6879, 6944, 7259, 7311, 7314, 7316, 7516, 79019, 8294, 8318, 8339, 8340, 8341, 8342, 8343, 8344, 8345, 8346, 8347,…
6	GO:0006613	cotranslational protein targeting to membrane	GOBP	80	0.318302	7.22913	2.8e-08	1.18e-06	up	133022, 6154, 6158, 6160, 6167, 6175, 6204, 6210, 6228, 6229, 6233, 6747	97	0.0580356	0.69721	1.37e-10	9.42e-09	up	11224, 23204, 23521, 25873, 29927, 3921, 4736, 58477, 6122, 6124, 6128, 6130, 6132, 6133, 6134, 6136, 6137, 6138, 6141, 6142, 6143, 6144, 6147, 6152, 6155, 6158, 6159, 6160, 6161, 6164, 6167, 6168, 6169, 6170, 6171, 6175, 6176, 6181, 6187, 6188, 6189, 6191, 6193, 6194, 6202, 6203, 6205, 6206, 6208, 6209, 6217, 6218, 6222, 6223, 6224, 6227, 6231, 6232, 6233, 6234, 6730, 6745, 6746, 7311, 9045, 9349
6	GO:0072599	establishment of protein localization to endoplasmic reticulum	GOBP	82	0.308267	6.79207	4.28e-08	1.79e-06	up	10890, 6154, 6158, 6160, 6167, 6175, 6204, 6210, 6228, 6229, 6233, 6747	100	0.0566357	0.703302	3.83e-10	2.48e-08	up	10890, 11224, 128866, 22930, 23521, 25873, 28972, 29927, 3921, 4736, 58477, 6122, 6124, 6128, 6130, 6132, 6133, 6134, 6136, 6137, 6138, 6141, 6142, 6143, 6144, 6147, 6152, 6155, 6158, 6159, 6160, 6161, 6164, 6167, 6168, 6169, 6170, 6171, 6175, 6176, 6181, 6187, 6188, 6189, 6191, 6193, 6194, 6202, 6203, 6205, 6206, 6208, 6209, 6217, 6218, 6222, 6223, 6224, 6227, 6231, 6232, 6233, 6234, 6730, 7311,…
6	GO:0045047	protein targeting to ER	GOBP	78	0.311612	6.93474	6.03e-08	2.43e-06	up	6154, 6158, 6160, 6167, 6175, 6204, 6210, 6228, 6229, 6233, 6747	97	0.0571069	0.701246	3.74e-10	2.45e-08	up	11224, 128866, 23521, 25873, 28972, 29927, 3921, 4736, 58477, 6122, 6124, 6128, 6130, 6132, 6133, 6134, 6136, 6137, 6138, 6141, 6142, 6143, 6144, 6147, 6152, 6155, 6158, 6159, 6160, 6161, 6164, 6167, 6168, 6169, 6170, 6171, 6175, 6176, 6181, 6187, 6188, 6189, 6191, 6193, 6194, 6202, 6203, 6205, 6206, 6208, 6209, 6217, 6218, 6222, 6223, 6224, 6227, 6231, 6232, 6233, 6234, 6730, 7311, 9045, 9349
6	GO:0065004	protein-DNA complex assembly	GOBP	161	0.198565	3.43496	6.82e-08	2.68e-06	up	1022, 1616, 3017, 3146, 4171, 4331, 4673, 55723, 55832, 5702, 5704, 57082, 6046, 6233, 6879, 7013, 79172, 8368	175	0.0512375	0.727296	1.56e-11	1.28e-09	up	1022, 1058, 1063, 1069, 11144, 128854, 142, 1602, 1642, 23523, 3005, 3006, 3007, 3008, 3009, 3014, 3017, 3020, 3021, 3148, 387103, 4171, 440689, 4674, 55166, 55723, 55729, 55839, 5701, 5702, 5704, 5705, 5925, 6046, 6233, 6418, 653604, 6662, 6666, 6879, 7259, 7311, 7314, 7316, 7516, 79019, 8294, 8318, 8339, 8340, 8341, 8342, 8343, 8344, 8345, 8346, 8347, 8348, 8349, 8350, 8351, 8352, 8354, 8355, 8…
6	GO:0006614	SRP-dependent cotranslational protein targeting to membrane	GOBP	75	0.314309	7.05198	7.79e-08	2.94e-06	up	6154, 6158, 6160, 6167, 6175, 6204, 6210, 6228, 6229, 6233, 6747	91	0.0593506	0.691535	9.13e-11	6.64e-09	up	11224, 23521, 25873, 29927, 3921, 4736, 58477, 6122, 6124, 6128, 6130, 6132, 6133, 6134, 6136, 6137, 6138, 6141, 6142, 6143, 6144, 6147, 6152, 6155, 6158, 6159, 6160, 6161, 6164, 6167, 6168, 6169, 6170, 6171, 6175, 6176, 6181, 6187, 6188, 6189, 6191, 6193, 6194, 6202, 6203, 6205, 6206, 6208, 6209, 6217, 6218, 6222, 6223, 6224, 6227, 6231, 6232, 6233, 6234, 6730, 7311, 9045, 9349
6	GO:0006457	protein folding	GOBP	189	0.179785	3.05656	8.27e-08	3.08e-06	up	120526, 2286, 22926, 23184, 25828, 2783, 3312, 3313, 3320, 4820, 51645, 5481, 64215, 7203, 79031, 81542, 83460, 85313, 8877, 957	172	0.0324765	0.817235	0.000251856	0.00341441	up	10049, 10491, 10549, 10574, 10575, 10808, 10856, 10961, 11328, 134218, 16, 169714, 1861, 2288, 22948, 23193, 23640, 23770, 27348, 2770, 2783, 2923, 3300, 3309, 3312, 3320, 3326, 3329, 3337, 5202, 5478, 5479, 55033, 5589, 55898, 56886, 60681, 6767, 6950, 7203, 7295, 7411, 7466, 7841, 79031, 811, 81562, 81572, 821, 8425, 8787, 8877, 9049, 908, 9093, 9530, 9531, 9601
6	GO:0034976	response to endoplasmic reticulum stress	GOBP	232	0.16132	2.7252	8.26e-08	3.08e-06	up	10211, 10277, 10613, 10897, 153657, 22926, 29979, 4976, 5610, 5611, 5702, 5704, 65992, 7009, 79139, 81542, 83590, 857, 9097	233	0.0268853	0.84613	0.000771895	0.00866016	up	10113, 10134, 10211, 10273, 10299, 1051, 10525, 10869, 10897, 10955, 10956, 10961, 11160, 11253, 153090, 16, 1639, 1861, 1938, 23645, 23753, 26608, 2907, 2923, 2931, 29927, 3068, 3309, 3725, 4000, 4102, 4189, 4217, 439, 440, 467, 4780, 5034, 51060, 51283, 54956, 550, 55033, 55062, 55161, 55741, 56886, 57003, 5701, 5702, 5704, 5705, 581, 58477, 6048, 6388, 6464, 6745, 7009, 7094, 7157, 7186, 7415,…
6	GO:0071103	DNA conformation change	GOBP	207	0.167809	2.83734	1.26e-07	4.46e-06	up	113130, 146059, 1616, 1660, 26993, 3017, 3146, 4171, 4361, 4673, 51203, 55723, 57082, 6046, 6233, 6832, 7153, 79172, 8368	221	0.0441296	0.760143	1.34e-09	8.34e-08	up	1029, 1058, 10592, 1069, 10856, 11044, 1108, 113130, 116447, 128854, 142, 1642, 1660, 22893, 23523, 2547, 25913, 29781, 3005, 3006, 3007, 3008, 3009, 3014, 3017, 3020, 3021, 3148, 3149, 387103, 4171, 4175, 4176, 440689, 4674, 5119, 54623, 54892, 55166, 55723, 55839, 5965, 6046, 6233, 6418, 653604, 6662, 7153, 7156, 7157, 7259, 7311, 7314, 7316, 7520, 79019, 8294, 8318, 8339, 8340, 8341, 8342, 834…
6	GO:0006605	protein targeting	GOBP	565	0.0970186	1.82747	1.76e-07	5.78e-06	up	10140, 10300, 10452, 10527, 10616, 10736, 10953, 10971, 11338, 117177, 127700, 133022, 1432, 23165, 23649, 26519, 30000, 3280, 3312, 3320, 4968, 51079, 53371, 54471, 55294, 55670, 55929, 5714, 602, 604, 6154, 6158, 6160, 6167, 6175, 6204, 6210, 6228, 6229, 6233, 6747, 7040, 7323, 7529, 754, 80149, 83752, 84268, 8877, 90196, 91663, 9270, 9321, 9765, 9847	567	0.0261527	0.849991	1.07e-06	3.7e-05	up	100101267, 100288540, 10053, 10155, 1020, 1026, 10452, 10523, 10755, 10956, 11224, 11331, 121665, 128866, 142, 1434, 1499, 153090, 1605, 1894, 1896, 1956, 2010, 2064, 208, 2316, 23165, 23203, 23204, 23511, 23521, 23534, 23636, 25873, 26517, 26521, 2664, 27072, 27429, 28952, 28972, 2923, 2931, 29801, 29927, 30000, 302, 30845, 30849, 3280, 3312, 3320, 3326, 3569, 3725, 3728, 3838, 3839, 3921, 3952,…
6	GO:0000184	nuclear-transcribed mRNA catabolic process, nonsense-mediated decay	GOBP	97	0.254045	4.8491	2.14e-07	6.88e-06	up	167227, 5518, 55629, 6154, 6158, 6160, 6167, 6175, 6204, 6210, 6228, 6229, 6233	116	0.0469884	0.746758	4.61e-07	1.73e-05	up	11224, 1981, 23521, 25873, 3921, 4116, 4736, 5073, 5518, 6122, 6124, 6128, 6130, 6132, 6133, 6134, 6136, 6137, 6138, 6141, 6142, 6143, 6144, 6147, 6152, 6155, 6158, 6159, 6160, 6161, 6164, 6167, 6168, 6169, 6170, 6171, 6175, 6176, 6181, 6187, 6188, 6189, 6191, 6193, 6194, 6202, 6203, 6205, 6206, 6208, 6209, 6217, 6218, 6222, 6223, 6224, 6227, 6231, 6232, 6233, 6234, 7311, 9045, 9349, 9775, 9811
6	GO:0010608	posttranscriptional regulation of gene expression	GOBP	407	0.11451	2.03731	2.43e-07	7.73e-06	up	10140, 10236, 10600, 10643, 1432, 1660, 167227, 1797, 1967, 1973, 1975, 1977, 1982, 2309, 23395, 23404, 3312, 3692, 387338, 51091, 51123, 51520, 5610, 5611, 5693, 5696, 5702, 5704, 5710, 5714, 5719, 602, 6233, 64215, 7040, 7514, 7529, 80149, 80315, 857, 8664, 8665, 9698	389	0.019165	0.887716	0.00322993	0.0264036	up	1019, 10209, 10236, 10605, 10642, 10643, 10978, 136319, 138151, 149986, 16, 1660, 1736, 1869, 1938, 1956, 1978, 1981, 1994, 2058, 2064, 208, 2309, 23367, 23521, 23645, 25946, 2597, 26065, 2651, 27102, 2733, 27335, 2886, 3312, 3315, 3488, 351, 3569, 3692, 3872, 399664, 4088, 4116, 4904, 5073, 51204, 51386, 5433, 54915, 5499, 55095, 55323, 55364, 55699, 5578, 5580, 5604, 5688, 5689, 5691, 56915, 56…
6	GO:0022618	ribonucleoprotein complex assembly	GOBP	161	0.179519	3.05152	4.16e-07	1.24e-05	up	10181, 10594, 1975, 3692, 387338, 54496, 6204, 6628, 83640, 84154, 8664, 8665, 9416	176	0.0258401	0.851645	0.0049096	0.0358826	up	10291, 10713, 10856, 10978, 11171, 11273, 1778, 23020, 23521, 24148, 25804, 26065, 26121, 26284, 26747, 27335, 27339, 2886, 3692, 3921, 51081, 51119, 51386, 5433, 55011, 55299, 56949, 6122, 6128, 6134, 6136, 6147, 6152, 6169, 6193, 6208, 6209, 6218, 6223, 6232, 6234, 65003, 6606, 6628, 6631, 6633, 6634, 6637, 6733, 7458, 8662, 8663, 8664, 8668, 8872, 9092, 96764
6	GO:0051438	regulation of ubiquitin-protein transferase activity	GOBP	107	0.204613	3.56652	1.44e-06	3.85e-05	up	1017, 26271, 4092, 5300, 55294, 5693, 5696, 5702, 5704, 5710, 5714, 5719, 6233, 8697	105	0.0309073	0.825243	0.00642688	0.0437915	up	10273, 10444, 11065, 123879, 26271, 27338, 3984, 4085, 51529, 5347, 5688, 5689, 5691, 5692, 5694, 5701, 5702, 5704, 5705, 5708, 5709, 5710, 5714, 5716, 6233, 64682, 7311, 7314, 7316, 7332, 8312, 84259, 8454, 891, 991
6	GO:1902582	single-organism intracellular transport	GOBP	590	0.0855867	1.70214	1.58e-06	4.16e-05	up	10140, 10452, 10527, 10616, 10632, 10736, 117177, 117178, 118426, 1201, 133022, 1432, 196383, 23160, 23165, 23279, 23649, 26519, 30000, 3280, 3320, 3799, 4968, 4976, 51079, 521, 53371, 54471, 55670, 55706, 55929, 602, 604, 6154, 6158, 6160, 6167, 6175, 6204, 6210, 6228, 6229, 6233, 6284, 6747, 6891, 7040, 754, 80149, 81929, 83752, 84268, 8877, 91663, 9270, 9847	602	0.027402	0.843418	1.4e-07	5.98e-06	up	100101267, 100288540, 10155, 1020, 1026, 10452, 10476, 10523, 1066, 11224, 11260, 11331, 116150, 121665, 128866, 1329, 142, 1434, 147700, 1499, 153090, 1605, 1639, 1780, 1894, 1896, 19, 1956, 196383, 20, 2010, 2064, 208, 2205, 22858, 2316, 23160, 23165, 23204, 23299, 23511, 23521, 23534, 23557, 23636, 24137, 25873, 2664, 28952, 2923, 29927, 30000, 302, 30845, 3091, 30968, 31, 3162, 320, 3280, 332…
6	GO:0051052	regulation of DNA metabolic process	GOBP	304	0.120821	2.11881	2.07e-06	5.35e-05	up	1017, 146059, 2067, 2070, 254225, 25970, 3146, 3980, 409, 4152, 4254, 4361, 4436, 4771, 4968, 51548, 55022, 5518, 55294, 5884, 5930, 604, 675, 6830, 7013, 7040, 7153, 7203, 7335, 7398, 80351, 9126, 9212	292	0.0201323	0.882396	0.00670543	0.0452443	up	10155, 1025, 1026, 1054, 10574, 10575, 10919, 142, 1499, 1602, 170506, 1736, 1788, 1843, 1956, 200558, 2021, 2138, 22948, 2305, 25849, 25913, 2697, 2736, 29128, 3014, 30968, 3265, 3297, 3364, 3399, 3480, 3569, 3725, 3838, 4254, 4609, 4771, 5111, 54929, 55137, 5518, 5531, 5570, 5580, 56897, 57332, 581, 58525, 5879, 5982, 604, 6188, 6282, 6464, 64710, 6714, 675, 6830, 6950, 7037, 7040, 7126, 7153, …
6	GO:0006401	RNA catabolic process	GOBP	200	0.147708	2.50414	2.34e-06	5.99e-05	up	10140, 10236, 167227, 1797, 1973, 1975, 1977, 23404, 5518, 55629, 6154, 6158, 6160, 6167, 6175, 6204, 6210, 6228, 6229, 6233, 6832, 7812, 80149, 85456	217	0.0284493	0.837946	0.000511473	0.00627295	up	10236, 10535, 10605, 11224, 162989, 1981, 2237, 23521, 25804, 25873, 27044, 27257, 3921, 4116, 4736, 5073, 5433, 55095, 5518, 56164, 56915, 57819, 6050, 6122, 6124, 6128, 6130, 6132, 6133, 6134, 6136, 6137, 6138, 6141, 6142, 6143, 6144, 6147, 6152, 6155, 6158, 6159, 6160, 6161, 6164, 6167, 6168, 6169, 6170, 6171, 6175, 6176, 6181, 6187, 6188, 6189, 6191, 6193, 6194, 6202, 6203, 6205, 6206, 6208, …
6	GO:0051443	positive regulation of ubiquitin-protein transferase activity	GOBP	92	0.211224	3.7161	2.61e-06	6.41e-05	up	26271, 5300, 55294, 5693, 5696, 5702, 5704, 5710, 5714, 5719, 6233, 8697	92	0.033014	0.814509	0.00540038	0.0383449	up	10273, 11065, 123879, 26271, 27338, 4085, 51529, 5347, 5688, 5689, 5691, 5692, 5694, 5701, 5702, 5704, 5705, 5708, 5709, 5710, 5714, 5716, 6233, 64682, 7311, 7314, 7316, 7332, 8312, 84259, 8454, 891, 991
6	GO:0031145	anaphase-promoting complex-dependent catabolic process	GOBP	73	0.228113	4.12735	4.49e-06	9.98e-05	up	5693, 5696, 5702, 5704, 5710, 5714, 5719, 6233, 8697, 9212, 9232	74	0.0379823	0.789745	0.0024676	0.021379	up	11065, 27338, 4085, 51529, 5347, 5688, 5689, 5691, 5692, 5694, 5701, 5702, 5704, 5705, 5708, 5709, 5710, 5714, 5716, 6233, 64682, 6502, 6790, 7311, 7314, 7316, 79791, 891, 991
6	GO:0043488	regulation of mRNA stability	GOBP	124	0.176752	2.9995	4.57e-06	0.000101	up	10236, 1432, 1660, 167227, 23404, 3312, 5693, 5696, 5702, 5704, 5710, 5714, 5719, 6233, 7514, 7529, 80149, 9698	126	0.0289286	0.835454	0.00612829	0.0422487	up	10236, 10605, 10642, 1660, 1869, 1981, 1994, 3312, 3315, 399664, 4904, 5073, 55095, 5578, 5580, 5688, 5689, 5691, 56915, 5692, 5694, 5701, 5702, 5704, 5705, 5708, 5709, 5710, 5714, 5716, 6233, 6418, 6556, 7311, 7314, 7316, 7529, 7538, 80149, 8125
6	GO:0090150	establishment of protein localization to membrane	GOBP	293	0.117966	2.08155	4.76e-06	0.000105	up	10211, 10890, 10971, 117177, 133022, 163882, 196383, 23122, 26519, 285521, 29098, 3320, 3688, 3799, 51079, 53371, 54471, 55022, 55670, 572, 6154, 6158, 6160, 6167, 6175, 6204, 6210, 6228, 6229, 6233, 6747, 7529, 90196, 91663, 9270, 9847	310	0.03667	0.796212	3.17e-08	1.61e-06	up	1020, 10211, 10890, 11224, 128866, 131578, 1869, 1956, 196383, 2064, 208, 22930, 23167, 2319, 23204, 23521, 25873, 2664, 27237, 2810, 29927, 302, 30845, 3320, 340348, 3675, 3688, 3728, 3875, 3911, 3921, 439, 4736, 481, 4864, 4905, 50848, 51024, 54361, 54543, 55690, 56288, 581, 5830, 58477, 5962, 6122, 6124, 6128, 6130, 6132, 6133, 6134, 6136, 6137, 6138, 6141, 6142, 6143, 6144, 6147, 6152, 6155, …
6	GO:1902580	single-organism cellular localization	GOBP	926	0.0627149	1.47661	4.85e-06	0.000106	up	10140, 10211, 10253, 10300, 10403, 10452, 10527, 10616, 10632, 10736, 10890, 10971, 117177, 117178, 118426, 1201, 133022, 1432, 143425, 163882, 196383, 2119, 23122, 23160, 23165, 23279, 23649, 26519, 285521, 29098, 30000, 3280, 3320, 3688, 3799, 4218, 483, 4968, 4976, 51079, 51203, 51735, 521, 53371, 54471, 55022, 55171, 55670, 55706, 55929, 572, 602, 604, 6154, 6158, 6160, 6167, 6175, 6204, 6210…	917	0.0211257	0.876965	1.65e-06	5.36e-05	up	1001, 100101267, 100288540, 10096, 10155, 1020, 10211, 1026, 10267, 10452, 10476, 10523, 1058, 10615, 1066, 10890, 11224, 11260, 11331, 114088, 116150, 116841, 1173, 1213, 121665, 128866, 131578, 1329, 142, 1434, 147700, 1499, 153090, 1605, 1639, 1778, 1780, 1861, 1869, 1894, 1896, 19, 1956, 196383, 20, 2010, 2064, 208, 2138, 2205, 2258, 22858, 22930, 2316, 23160, 23165, 23167, 2319, 23204, 23299…
6	GO:0019058	viral life cycle	GOBP	381	0.102528	1.89112	4.96e-06	0.000108	up	22879, 23165, 23279, 2963, 3688, 4774, 53371, 5431, 5440, 5481, 55706, 5610, 5987, 6154, 6158, 6160, 6167, 6175, 6204, 6210, 6228, 6229, 6233, 6741, 6891, 7153, 7391, 7514, 79139, 80149, 81929, 857, 8664, 8665, 9076	380	0.0218153	0.873215	0.000821017	0.00902601	up	100101267, 10155, 1025, 11043, 11224, 128866, 131578, 1525, 1605, 1642, 200315, 23165, 23327, 23367, 23511, 23521, 23636, 25873, 27243, 27336, 3065, 3326, 348, 3685, 3688, 3693, 3725, 3838, 3839, 3921, 4736, 4851, 4864, 5034, 5045, 50848, 5093, 51160, 5119, 51386, 51534, 5430, 5433, 5438, 5439, 5478, 5479, 55746, 57132, 5725, 57617, 5817, 5886, 5901, 59272, 5987, 6122, 6124, 6128, 6130, 6132, 613…
6	GO:1904666	regulation of ubiquitin protein ligase activity	GOBP	79	0.211404	3.72025	6.15e-06	0.000129	up	1017, 26271, 5693, 5696, 5702, 5704, 5710, 5714, 5719, 6233, 8697	77	0.0363985	0.797557	0.003625	0.0286551	up	11065, 26271, 27338, 4085, 51529, 5347, 5688, 5689, 5691, 5692, 5694, 5701, 5702, 5704, 5705, 5708, 5709, 5710, 5714, 5716, 6233, 64682, 7311, 7314, 7316, 8454, 891, 991
6	GO:1904668	positive regulation of ubiquitin protein ligase activity	GOBP	75	0.214826	3.80021	6.78e-06	0.000141	up	26271, 5693, 5696, 5702, 5704, 5710, 5714, 5719, 6233, 8697	75	0.0369803	0.794678	0.00332559	0.027065	up	11065, 26271, 27338, 4085, 51529, 5347, 5688, 5689, 5691, 5692, 5694, 5701, 5702, 5704, 5705, 5708, 5709, 5710, 5714, 5716, 6233, 64682, 7311, 7314, 7316, 8454, 891, 991
6	GO:0034728	nucleosome organization	GOBP	119	0.174432	2.95656	7.62e-06	0.000156	up	1616, 3017, 4171, 4673, 55723, 57082, 6046, 79172, 8368	126	0.0618739	0.680776	9.07e-15	1.03e-12	up	10467, 1058, 128854, 23523, 3005, 3006, 3007, 3008, 3009, 3014, 3017, 3020, 3021, 3148, 387103, 4171, 440689, 4674, 54623, 55166, 55723, 55839, 5757, 6046, 6418, 653604, 6598, 6599, 6603, 6662, 6944, 7259, 79019, 8294, 8339, 8340, 8341, 8342, 8343, 8344, 8345, 8346, 8347, 8348, 8349, 8350, 8351, 8352, 8354, 8355, 8356, 8357, 8358, 8359, 8360, 8361, 8362, 8363, 8364, 8365, 8366, 8367, 8368, 8467, …
6	GO:0006612	protein targeting to membrane	GOBP	149	0.157474	2.66084	8.54e-06	0.000167	up	117177, 133022, 53371, 54471, 55670, 6154, 6158, 6160, 6167, 6175, 6204, 6210, 6228, 6229, 6233, 6747, 91663, 9270, 9847	159	0.0457852	0.752362	2.74e-08	1.41e-06	up	1020, 11224, 128866, 2064, 208, 23204, 23521, 25873, 2664, 29927, 302, 30845, 3921, 4736, 51024, 55690, 56288, 5830, 58477, 6122, 6124, 6128, 6130, 6132, 6133, 6134, 6136, 6137, 6138, 6141, 6142, 6143, 6144, 6147, 6152, 6155, 6158, 6159, 6160, 6161, 6164, 6167, 6168, 6169, 6170, 6171, 6175, 6176, 6181, 6187, 6188, 6189, 6191, 6193, 6194, 6202, 6203, 6205, 6206, 6208, 6209, 6217, 6218, 6222, 6223,…
6	GO:0022411	cellular component disassembly	GOBP	448	0.0887357	1.73578	1.35e-05	0.000247	up	10193, 10211, 10300, 10763, 11338, 122704, 130271, 1452, 1777, 23075, 23122, 23165, 23279, 23710, 2629, 26586, 26993, 28973, 28977, 3146, 327, 3312, 3799, 3925, 4035, 4320, 4324, 51073, 53371, 54516, 54998, 55294, 55706, 60488, 6059, 6158, 6182, 64979, 64983, 65008, 7040, 7153, 81929, 81930, 857, 8775, 9133	447	0.019457	0.886107	0.00140988	0.0135998	up	100101267, 10134, 10211, 10573, 1072, 10767, 11344, 136319, 1499, 162989, 1776, 1777, 1857, 2010, 2021, 2059, 2150, 2201, 2258, 23165, 2335, 23400, 23511, 23636, 23710, 2535, 26100, 2629, 26586, 27243, 2733, 27429, 2801, 29074, 29088, 2931, 29801, 3005, 3091, 3099, 3148, 3297, 3312, 3339, 3909, 3914, 3915, 4000, 4035, 4041, 4281, 4316, 4320, 4324, 5045, 51024, 51081, 5119, 51253, 51474, 51534, 51…
6	GO:0006334	nucleosome assembly	GOBP	94	0.179921	3.05916	2.09e-05	0.000356	up	1616, 3017, 4171, 4673, 55723, 57082, 6046, 79172, 8368	105	0.0650078	0.667645	6.04e-15	7.02e-13	up	1058, 128854, 23523, 3005, 3006, 3007, 3008, 3009, 3014, 3017, 3020, 3021, 3148, 387103, 4171, 440689, 4674, 55166, 55723, 55839, 6046, 6418, 653604, 6662, 7259, 79019, 8294, 8339, 8340, 8341, 8342, 8343, 8344, 8345, 8346, 8347, 8348, 8349, 8350, 8351, 8352, 8354, 8355, 8356, 8357, 8358, 8359, 8360, 8361, 8362, 8363, 8364, 8365, 8366, 8367, 8368, 8467, 85236, 8968, 8970, 8971
6	GO:0031497	chromatin assembly	GOBP	106	0.171679	2.90641	2.13e-05	0.000359	up	146059, 1616, 3017, 4171, 4673, 55723, 57082, 6046, 79172, 8368	120	0.0612502	0.68342	5.76e-14	5.91e-12	up	1029, 1058, 128854, 22893, 23523, 3005, 3006, 3007, 3008, 3009, 3014, 3017, 3020, 3021, 3148, 387103, 4171, 440689, 4674, 54623, 55166, 55723, 55839, 6046, 6418, 653604, 6662, 7157, 7259, 79019, 8294, 8339, 8340, 8341, 8342, 8343, 8344, 8345, 8346, 8347, 8348, 8349, 8350, 8351, 8352, 8354, 8355, 8356, 8357, 8358, 8359, 8360, 8361, 8362, 8363, 8364, 8365, 8366, 8367, 8368, 84629, 8467, 85236, 8968…
6	GO:0006333	chromatin assembly or disassembly	GOBP	129	0.156589	2.64623	2.7e-05	0.00043	up	146059, 1616, 3017, 4171, 4673, 55723, 57082, 6046, 79172, 8368	142	0.0574542	0.699734	2.94e-13	2.96e-11	up	1029, 1058, 128854, 22893, 23523, 3005, 3006, 3007, 3008, 3009, 3014, 3017, 3020, 3021, 3148, 387103, 4171, 440689, 4674, 54623, 55166, 55201, 55723, 55839, 6046, 6418, 653604, 6598, 6599, 6603, 6662, 7157, 7259, 79019, 8294, 8339, 8340, 8341, 8342, 8343, 8344, 8345, 8346, 8347, 8348, 8349, 8350, 8351, 8352, 8354, 8355, 8356, 8357, 8358, 8359, 8360, 8361, 8362, 8363, 8364, 8365, 8366, 8367, 8368,…
6	GO:0043044	ATP-dependent chromatin remodeling	GOBP	61	0.205738	3.59154	2.8e-05	0.000441	up	3066, 57082, 79172, 8368	63	0.0491674	0.736714	3.66e-05	0.000717472	up	10467, 1058, 1108, 3065, 3066, 387103, 55166, 55839, 5757, 60, 6594, 6598, 6599, 6603, 6944, 79019, 8294, 8359, 8360, 8361, 8362, 8363, 8364, 8365, 8366, 8367, 8368, 8467, 86
6	GO:0051348	negative regulation of transferase activity	GOBP	311	0.103041	1.89716	2.95e-05	0.000463	up	10114, 1017, 10221, 10253, 1028, 122809, 1846, 1848, 23768, 26271, 2629, 29085, 3156, 3170, 4092, 4616, 4771, 5518, 5611, 5693, 5696, 5702, 5704, 5710, 5714, 5719, 5987, 6233, 6879, 7013, 79706, 857, 8651, 8697, 8835, 9021, 9270, 9479	293	0.0231919	0.865777	0.00153333	0.0145361	up	1026, 1029, 1050, 11065, 11221, 113791, 131578, 151242, 153090, 1647, 1843, 1844, 1849, 2041, 23603, 23624, 23636, 23767, 25913, 26271, 2629, 2631, 2810, 2873, 29085, 29108, 2931, 2950, 30837, 3156, 3315, 348, 3480, 349667, 3569, 3984, 400916, 4041, 4085, 4298, 4771, 51422, 51529, 5347, 5518, 5570, 5575, 5580, 5585, 5688, 5689, 5691, 5692, 5694, 5701, 5702, 5704, 5705, 5708, 5709, 5710, 5714, 571…
6	GO:1903362	regulation of cellular protein catabolic process	GOBP	213	0.122421	2.13999	4e-05	0.00058	up	10221, 122809, 1452, 1453, 2272, 25820, 26271, 2629, 29979, 4092, 55294, 5693, 5696, 5702, 5704, 5710, 5714, 5719, 57805, 6233, 65992, 754, 79031, 857, 8697, 9097, 9683	221	0.0243883	0.859363	0.00334522	0.0271403	up	10134, 10273, 1050, 1075, 10755, 10869, 11065, 127544, 153090, 154214, 22933, 23400, 23640, 26271, 2629, 2768, 2876, 28952, 29116, 302, 3077, 3326, 348, 4085, 4478, 4780, 5045, 51529, 5347, 54467, 55823, 5688, 5689, 56893, 5691, 5692, 5694, 5701, 5702, 5704, 5705, 5708, 5709, 5710, 5714, 5716, 5886, 5962, 6233, 64682, 6469, 6599, 6613, 6790, 7311, 7314, 7316, 7341, 7415, 7430, 79031, 7917, 8078, …
6	GO:0043486	histone exchange	GOBP	42	0.218916	3.89804	5.23e-05	0.000736	up	57082, 79172, 8368	42	0.0534202	0.717498	8.1e-05	0.00136866	up	10467, 1058, 387103, 55166, 55839, 5757, 6944, 79019, 8294, 8359, 8360, 8361, 8362, 8363, 8364, 8365, 8366, 8367, 8368, 8467
6	GO:0006336	DNA replication-independent nucleosome assembly	GOBP	38	0.219596	3.91455	6.79e-05	0.000904	up	55723, 57082, 79172, 8368	43	0.0564983	0.703903	1.15e-05	0.000277541	up	1058, 23523, 3020, 3021, 387103, 55166, 55723, 55839, 79019, 8294, 8359, 8360, 8361, 8362, 8363, 8364, 8365, 8366, 8367, 8368, 8467
6	GO:0034724	DNA replication-independent nucleosome organization	GOBP	38	0.219596	3.91455	6.79e-05	0.000904	up	55723, 57082, 79172, 8368	43	0.0564983	0.703903	1.15e-05	0.000277541	up	1058, 23523, 3020, 3021, 387103, 55166, 55723, 55839, 79019, 8294, 8359, 8360, 8361, 8362, 8363, 8364, 8365, 8366, 8367, 8368, 8467
6	GO:0031400	negative regulation of protein modification process	GOBP	500	0.0737106	1.58104	9.08e-05	0.00113879	up	10114, 1017, 10221, 10253, 1028, 122809, 1846, 1848, 22823, 23075, 23768, 25942, 26271, 2629, 3066, 3156, 409, 4091, 4092, 4616, 4771, 5167, 5300, 55022, 5518, 5611, 5693, 5696, 5702, 5704, 5710, 5714, 5719, 57718, 5987, 6233, 6830, 6879, 7040, 7529, 79031, 79706, 80149, 857, 8651, 8697, 8835, 9021, 91663, 9270, 9479, 9682, 9683	476	0.0212963	0.876036	0.000298371	0.00392305	up	1020, 1026, 1029, 10401, 10491, 1050, 10808, 11065, 11171, 11221, 131578, 1499, 151242, 153090, 1605, 1647, 1789, 1843, 1844, 1849, 2041, 2122, 2150, 2192, 22933, 2305, 23551, 23603, 23624, 23636, 23645, 23767, 2539, 25942, 26271, 2629, 27330, 2810, 2873, 28999, 29108, 2950, 3065, 3066, 3077, 30837, 3156, 3315, 340485, 348, 3480, 3486, 349667, 3569, 3725, 3976, 3984, 4041, 4085, 4298, 4609, 467, …
6	GO:0006323	DNA packaging	GOBP	139	0.140618	2.3962	9.51e-05	0.00118169	up	113130, 146059, 1616, 26993, 3017, 4171, 4673, 51203, 55723, 57082, 6046, 7153, 79172, 8368	147	0.0529277	0.719697	4.35e-11	3.3e-09	up	1029, 1058, 10592, 11044, 113130, 128854, 22893, 23523, 29781, 3005, 3006, 3007, 3008, 3009, 3014, 3017, 3020, 3021, 3148, 387103, 4171, 440689, 4674, 5119, 54623, 54892, 55166, 55723, 55839, 6046, 6418, 653604, 6662, 7153, 7157, 7259, 79019, 8294, 8339, 8340, 8341, 8342, 8343, 8344, 8345, 8346, 8347, 8348, 8349, 8350, 8351, 8352, 8354, 8355, 8356, 8357, 8358, 8359, 8360, 8361, 8362, 8363, 8364, …
6	GO:0035966	response to topologically incorrect protein	GOBP	164	0.130318	2.24763	0.000101	0.0012404	up	10897, 22926, 3312, 3320, 5610, 5611, 7009, 79139	161	0.0276291	0.842228	0.00354734	0.0282116	up	10113, 10273, 10525, 10808, 10897, 153090, 16, 1639, 1861, 23645, 23753, 26608, 27348, 2931, 29927, 3068, 3300, 3309, 3312, 3315, 3320, 3326, 3329, 3337, 4000, 4189, 439, 440, 467, 4780, 51283, 54956, 55033, 55062, 55161, 55658, 55741, 56886, 581, 58477, 6048, 6388, 64224, 6464, 6745, 7009, 7094, 7415, 7466, 79094, 811, 8440, 871, 91445, 9217, 9451
6	GO:0006986	response to unfolded protein	GOBP	151	0.131668	2.26656	0.000151	0.00174352	up	10897, 22926, 3312, 3320, 5610, 5611, 7009, 79139	146	0.0286417	0.836945	0.00366766	0.0289259	up	10113, 10273, 10525, 10808, 10897, 153090, 16, 1639, 23645, 26608, 27348, 2931, 29927, 3068, 3300, 3309, 3312, 3315, 3320, 3326, 3329, 3337, 4000, 4189, 439, 440, 467, 4780, 51283, 54956, 55033, 55062, 55161, 55741, 56886, 581, 58477, 64224, 6464, 6745, 7009, 7094, 7415, 7466, 79094, 811, 8440, 871, 9217, 9451
6	GO:0034508	centromere complex assembly	GOBP	42	0.201631	3.50102	0.000153	0.00176568	up	57082, 79172, 8368	44	0.0515912	0.7257	0.000147611	0.00221332	up	1058, 1063, 3020, 3021, 387103, 55166, 55839, 5925, 79019, 8294, 8359, 8360, 8361, 8362, 8363, 8364, 8365, 8366, 8367, 8368, 8467
6	GO:0042176	regulation of protein catabolic process	GOBP	313	0.0905428	1.75538	0.000184	0.00202872	up	10221, 122809, 1452, 1453, 2272, 25820, 26271, 2629, 29979, 4092, 4898, 51079, 5300, 55294, 5693, 5696, 5702, 5704, 5710, 5714, 5719, 57805, 6233, 65992, 7474, 7514, 754, 79031, 857, 8697, 9097, 9683	315	0.0228309	0.867721	0.00127555	0.0125705	up	10134, 10273, 1050, 1075, 10755, 10869, 10956, 11065, 127544, 153090, 154214, 1956, 22933, 2316, 23327, 23400, 23640, 26271, 2629, 2697, 2719, 2768, 2876, 28952, 29116, 2931, 29763, 302, 3077, 3326, 348, 4085, 4088, 4478, 4780, 4905, 4953, 5045, 51160, 51529, 5245, 5270, 5347, 54467, 55741, 55823, 5688, 5689, 56893, 5691, 5692, 5694, 5701, 5702, 5704, 5705, 5708, 5709, 5710, 5714, 5716, 580, 5886…
6	GO:0001738	morphogenesis of a polarized epithelium	GOBP	109	0.148503	2.51655	0.000186	0.00204624	up	10890, 1952, 409, 5693, 5696, 5702, 5704, 5710, 5714, 5719, 6233, 7474	119	0.030491	0.827381	0.00444388	0.0334294	up	10890, 1173, 1213, 128272, 160, 163, 1857, 1951, 2239, 2295, 2535, 2719, 3911, 4478, 5688, 5689, 5691, 5692, 5694, 5701, 5702, 5704, 5705, 5708, 5709, 5710, 5714, 5716, 57216, 5879, 6233, 6259, 6423, 7311, 7314, 7316, 7474, 80199, 8321, 8324, 84133, 8626, 9368, 9620
6	GO:0006338	chromatin remodeling	GOBP	129	0.138436	2.36393	0.000194	0.00212275	up	10629, 1616, 3066, 55929, 57082, 6830, 6871, 79172, 8368	133	0.0378051	0.790615	7.66e-05	0.00131461	up	1029, 10467, 1058, 10856, 10933, 1108, 1499, 2186, 22893, 3020, 3021, 3065, 3066, 387103, 4609, 55011, 55166, 55839, 5757, 5925, 60, 6594, 6598, 6599, 6603, 6662, 6829, 6830, 6871, 6944, 7270, 79019, 8294, 8359, 8360, 8361, 8362, 8363, 8364, 8365, 8366, 8367, 8368, 84629, 8467, 86, 8626, 9031
6	GO:0090090	negative regulation of canonical Wnt signaling pathway	GOBP	147	0.130966	2.2567	0.000194	0.00212275	up	1432, 1452, 2309, 3670, 4163, 5693, 5696, 5702, 5704, 5710, 5714, 5719, 6233, 7474, 79412, 857	140	0.0329913	0.814625	0.000694832	0.00792322	up	153090, 169200, 1857, 1958, 2309, 25928, 2719, 2931, 3065, 348, 3485, 3489, 4038, 4851, 54361, 5688, 5689, 5691, 5692, 5694, 5701, 5702, 5704, 5705, 5708, 5709, 5710, 5714, 5716, 6233, 6423, 6424, 6469, 6478, 6591, 6662, 7311, 7314, 7316, 7474, 80199, 8312, 8321, 84133, 9096
6	GO:0043618	regulation of transcription from RNA polymerase II promoter in response to stress	GOBP	57	0.18191	3.0972	0.000222	0.00236561	up	22926, 25942, 3516, 6233, 7009, 7323, 7422	55	0.0423474	0.768609	0.0020846	0.0187758	up	1051, 1958, 22933, 23645, 25942, 3091, 3162, 3309, 3725, 467, 4780, 4851, 55364, 6233, 7009, 7157, 7311, 7314, 7316, 768, 84181, 8440, 8453
6	GO:0034080	CENP-A containing nucleosome assembly	GOBP	30	0.210907	3.70879	0.000234	0.0024667	up	57082, 79172, 8368	33	0.058979	0.693134	2.53e-05	0.000516902	up	1058, 387103, 55166, 55839, 79019, 8294, 8359, 8360, 8361, 8362, 8363, 8364, 8365, 8366, 8367, 8368, 8467
6	GO:0061641	CENP-A containing chromatin organization	GOBP	30	0.210907	3.70879	0.000234	0.0024667	up	57082, 79172, 8368	33	0.058979	0.693134	2.53e-05	0.000516902	up	1058, 387103, 55166, 55839, 79019, 8294, 8359, 8360, 8361, 8362, 8363, 8364, 8365, 8366, 8367, 8368, 8467
6	GO:0006091	generation of precursor metabolites and energy	GOBP	304	0.0887722	1.73618	0.000288	0.00292441	up	113115, 2108, 2696, 27089, 3692, 3939, 4191, 4436, 4696, 4709, 51079, 51548, 5167, 55022, 55526, 56964, 6233, 63976, 7385, 7386, 957	281	0.0240787	0.861018	0.00119946	0.0120245	up	10007, 1050, 112609, 114789, 1327, 1329, 1534, 1537, 1738, 2023, 208, 2203, 2232, 2235, 226, 230, 23530, 2548, 2584, 2597, 2631, 2778, 2931, 2997, 3091, 3098, 3099, 3417, 3418, 3692, 378884, 3952, 400916, 4191, 440567, 4609, 4696, 4697, 4700, 4706, 4709, 4715, 4716, 4719, 4720, 4726, 4967, 50, 51, 51422, 5214, 5230, 538, 5443, 54539, 54541, 5465, 5499, 5509, 55276, 55526, 55753, 6233, 6389, 6390,…
6	GO:0031055	chromatin remodeling at centromere	GOBP	34	0.200111	3.46811	0.000361	0.00350052	up	57082, 79172, 8368	37	0.0560061	0.706059	5.32e-05	0.000994313	up	1058, 3020, 3021, 387103, 55166, 55839, 79019, 8294, 8359, 8360, 8361, 8362, 8363, 8364, 8365, 8366, 8367, 8368, 8467
6	GO:0042255	ribosome assembly	GOBP	44	0.1868	3.19278	0.000426	0.0039744	up	3692, 387338, 6204, 84154	47	0.0457664	0.75245	0.00128161	0.0126065	up	26284, 3692, 3921, 51081, 51119, 55299, 6122, 6128, 6134, 6136, 6147, 6152, 6169, 6193, 6208, 6209, 6218, 6223, 6232, 6234, 65003
6	GO:0030178	negative regulation of Wnt signaling pathway	GOBP	173	0.113775	2.02804	0.000475	0.00428736	up	1432, 1452, 2309, 25776, 3670, 4035, 4163, 5693, 5696, 5702, 5704, 5710, 5714, 5719, 6233, 7474, 79412, 857	167	0.032531	0.816958	0.000296755	0.00391164	up	10042, 11197, 153090, 169200, 1857, 1958, 2309, 25928, 25987, 2719, 2887, 2931, 3065, 348, 3485, 3489, 387914, 4035, 4038, 4851, 54361, 56033, 5688, 5689, 5691, 5692, 5694, 5701, 5702, 5704, 5705, 5708, 5709, 5710, 5714, 5716, 6233, 6423, 6424, 6469, 6478, 6591, 6662, 7088, 7311, 7314, 7316, 7474, 80199, 8312, 8321, 84133, 9096
6	GO:0016458	gene silencing	GOBP	190	0.108684	1.96487	0.000477	0.00429983	up	1017, 23165, 23279, 25942, 3066, 3692, 4152, 53371, 5431, 5440, 55706, 57708, 7040, 80149, 81929, 8368, 9698	190	0.0440679	0.760435	1.31e-08	6.92e-07	up	100101267, 10155, 10933, 10978, 1788, 1956, 1994, 22893, 22933, 23165, 23511, 23636, 25942, 27044, 29128, 3014, 3015, 3020, 3021, 3065, 3066, 317772, 3692, 4088, 5119, 5253, 5430, 5433, 5438, 5439, 55553, 55746, 5604, 57673, 5901, 653604, 6774, 7040, 7247, 7538, 79902, 80149, 8294, 8318, 8329, 8332, 8334, 8335, 8338, 8350, 8351, 8352, 8354, 8355, 8356, 8357, 8358, 8359, 8360, 8361, 8362, 8363, 83…
6	GO:0000723	telomere maintenance	GOBP	111	0.136617	2.33735	0.000558	0.00482988	up	2067, 23649, 4361, 64421, 675, 7011, 7013, 7203, 80351, 8368, 85456, 9212	117	0.0313911	0.822766	0.00343072	0.0277052	up	10574, 10575, 142, 1499, 170506, 1736, 2237, 22948, 2547, 25913, 4609, 5111, 5424, 5425, 55505, 5570, 5982, 6714, 675, 6950, 7203, 7520, 8294, 8359, 8360, 8361, 8362, 8363, 8364, 8365, 8366, 8367, 8368, 908
6	GO:0040029	regulation of gene expression, epigenetic	GOBP	199	0.104846	1.91856	0.000558	0.00482988	up	22823, 25942, 3066, 3692, 4152, 5440, 54496, 57708, 5987, 63925, 7040, 80149, 8368, 8726, 9112, 9698	208	0.0345577	0.806733	1.59e-05	0.000361172	up	10155, 10209, 10933, 10978, 121536, 1499, 1788, 1789, 1956, 1994, 221830, 22893, 22933, 23558, 25885, 25942, 2876, 29128, 3014, 3015, 3020, 3021, 3065, 3066, 30834, 317772, 3692, 4088, 5253, 55974, 5604, 57673, 5901, 5987, 60, 653604, 6774, 7022, 7040, 7538, 80149, 8294, 8318, 8329, 8332, 8334, 8335, 8338, 8350, 8351, 8352, 8354, 8355, 8356, 8357, 8358, 8359, 8360, 8361, 8362, 8363, 8364, 8365, 8…
6	GO:0001892	embryonic placenta development	GOBP	72	0.158551	2.67871	0.000623	0.00524194	up	1028, 133, 2885, 3280, 3516, 639, 6670, 9021	70	0.0486756	0.738969	2.05e-05	0.000435437	up	10049, 10155, 1050, 1051, 10653, 133, 1956, 2186, 2263, 2709, 2885, 3091, 3280, 3297, 3491, 3726, 3856, 3880, 3976, 430, 50814, 5333, 5604, 655, 6692, 6768, 7477, 79977, 9021, 9394
6	GO:0043620	regulation of DNA-templated transcription in response to stress	GOBP	60	0.162607	2.74708	0.000986	0.00740112	up	22926, 25942, 3516, 6233, 7009, 7323, 7422	59	0.0403881	0.778026	0.00300573	0.0250461	up	1051, 1958, 22933, 23645, 25942, 3091, 3162, 3309, 3725, 467, 4780, 4851, 55364, 6233, 7009, 7157, 7311, 7314, 7316, 768, 84181, 8440, 8453
6	GO:0009144	purine nucleoside triphosphate metabolic process	GOBP	217	0.0940486	1.79405	0.00114132	0.0082826	up	10632, 132, 27089, 3312, 3692, 3939, 4338, 4436, 4696, 4709, 51079, 51548, 521, 55022, 55526, 572, 7040, 7385, 7386, 957	207	0.0231798	0.865842	0.00723011	0.0476514	up	10476, 114789, 1327, 1329, 142, 1537, 1738, 2023, 205, 2203, 226, 230, 2584, 2597, 2631, 27304, 3091, 30968, 3098, 3099, 3312, 3614, 3692, 400916, 440567, 4521, 4696, 4697, 4700, 4706, 4709, 4715, 4716, 4719, 4720, 4726, 481, 4832, 4833, 4967, 514, 51422, 516, 518, 5214, 5230, 538, 54539, 54541, 5465, 55034, 55526, 55753, 6774, 6834, 7040, 706, 7167, 7384, 7385, 7386, 7388, 7415, 90480, 9377
6	GO:0009123	nucleoside monophosphate metabolic process	GOBP	239	0.0891892	1.74068	0.00116559	0.00838545	up	10632, 132, 27089, 3312, 3692, 3939, 4436, 4696, 4709, 51079, 51548, 521, 55022, 55526, 572, 7040, 7385, 7386, 957	239	0.0219457	0.872508	0.00678299	0.0455174	up	10476, 11165, 114789, 1327, 1329, 142, 1537, 1738, 1854, 2023, 205, 2203, 226, 230, 2584, 2597, 2631, 3091, 30968, 3098, 3099, 3251, 3312, 353, 3614, 3692, 400916, 440567, 4696, 4697, 4700, 4706, 4709, 471, 4715, 4716, 4719, 4720, 4726, 481, 4967, 514, 51422, 516, 518, 5214, 5230, 538, 54539, 54541, 5465, 55190, 55526, 55753, 5634, 6470, 6774, 6834, 7040, 706, 7167, 7378, 7384, 7385, 7386, 7388, …
6	GO:0031647	regulation of protein stability	GOBP	178	0.103545	1.90312	0.00120364	0.00859185	up	22848, 3312, 3320, 3397, 4092, 4487, 4771, 483, 51548, 5300, 54344, 5476, 55294, 5714, 57805, 7203, 79139, 79612	179	0.0319594	0.819865	0.000256896	0.00343821	up	1026, 10273, 10430, 10474, 10491, 10574, 10575, 10755, 10869, 11331, 1828, 1857, 22948, 2316, 2319, 2597, 29108, 29116, 3009, 3054, 3312, 3320, 3326, 3329, 3397, 389856, 3920, 4047, 4088, 4771, 481, 483, 5245, 5347, 54344, 54543, 5476, 5479, 5580, 55823, 56926, 5714, 58525, 6048, 6608, 6659, 6714, 6720, 6790, 6812, 6950, 7203, 7341, 7466, 7917, 79763, 811, 8805, 8818, 908, 9531, 975, 9894
6	GO:0009894	regulation of catabolic process	GOBP	426	0.0637902	1.48651	0.00136397	0.00949943	up	10140, 10221, 10236, 122809, 1452, 1453, 2272, 25820, 26271, 2629, 29979, 3688, 3692, 4092, 4898, 51079, 51548, 5300, 55294, 5693, 5696, 5702, 5704, 5710, 5714, 5719, 57805, 6233, 65992, 6832, 7474, 7514, 754, 79031, 80149, 83752, 857, 8697, 9097, 957, 9683	415	0.0176658	0.896026	0.00532804	0.0380311	up	10134, 10236, 10273, 1050, 1075, 10755, 10869, 10956, 11065, 127544, 153090, 154214, 1956, 2021, 208, 2203, 22933, 2316, 23327, 23400, 23640, 26271, 2629, 2697, 2719, 2768, 2876, 28952, 29116, 2931, 29763, 302, 3077, 3091, 3297, 3326, 341, 3417, 348, 3688, 3692, 4085, 4088, 4478, 4780, 4905, 4953, 5045, 51099, 51160, 51422, 51529, 5245, 5270, 5347, 54467, 54541, 5465, 5499, 5509, 55741, 5580, 558…
6	GO:0051101	regulation of DNA binding	GOBP	87	0.137146	2.34505	0.00178232	0.0116167	up	113130, 25942, 3066, 3146, 3280, 3397, 3670, 4487, 5329, 602, 7040	80	0.0375629	0.791806	0.00198022	0.0179904	up	10155, 1054, 113130, 142, 1499, 1869, 201501, 22933, 25942, 3066, 3148, 3162, 3280, 3397, 3725, 3976, 5308, 5465, 5925, 602, 6608, 7040, 7295, 7341, 8721
6	GO:0019827	stem cell population maintenance	GOBP	125	0.117958	2.08145	0.00179455	0.0116697	up	10736, 1977, 22823, 2309, 3280, 3516, 388585, 51123, 5431, 5440, 63976, 9126, 9440	117	0.0291241	0.83444	0.00765427	0.0497575	up	10642, 1499, 182, 1994, 2041, 2309, 23168, 25836, 27257, 28514, 3280, 3976, 4041, 430, 4851, 5430, 5433, 5438, 5439, 54623, 55818, 57216, 607, 6299, 63976, 655, 6608, 6659, 6662, 673, 6774, 6944, 8324, 90390, 9442, 9739, 9862
6	GO:1903364	positive regulation of cellular protein catabolic process	GOBP	162	0.104051	1.90911	0.00185585	0.0118985	up	10221, 122809, 1452, 1453, 25820, 26271, 2629, 29979, 4092, 55294, 5693, 5696, 5702, 5704, 5710, 5714, 5719, 6233, 65992, 754, 857, 8697	169	0.0251922	0.855081	0.00737973	0.0482278	up	10134, 10273, 1050, 1075, 11065, 127544, 153090, 154214, 22933, 23640, 26271, 2629, 28952, 348, 4085, 4478, 4780, 51529, 5347, 54467, 55823, 5688, 5689, 5691, 5692, 5694, 5701, 5702, 5704, 5705, 5708, 5709, 5710, 5714, 5716, 5962, 6233, 64682, 6613, 6790, 7311, 7314, 7316, 7341, 7415, 7430, 8078, 8312, 8454, 891, 90637, 975, 9810, 9817, 991
6	GO:0060070	canonical Wnt signaling pathway	GOBP	258	0.0813355	1.65776	0.00191228	0.0122204	up	1432, 1452, 1453, 1501, 2309, 3516, 3670, 4163, 441478, 5300, 55366, 5693, 5696, 5702, 5704, 5710, 5714, 5719, 57805, 6233, 6794, 7474, 79412, 80351, 8325, 83999, 85458, 857	238	0.0307744	0.825925	6.86e-05	0.00119658	up	1001, 11211, 1499, 153090, 169200, 1749, 1857, 1896, 1958, 2010, 2263, 2309, 2535, 25928, 2719, 2931, 3065, 348, 3485, 3489, 3728, 4038, 4041, 4088, 441478, 4609, 4790, 4851, 54361, 54795, 5499, 55959, 5688, 5689, 5691, 5692, 5694, 5701, 5702, 5704, 5705, 5708, 5709, 5710, 5714, 5716, 607, 6233, 6259, 6382, 6423, 6424, 6469, 6478, 6591, 6659, 6662, 6714, 6907, 7311, 7314, 7316, 7474, 7477, 79971,…
6	GO:0032200	telomere organization	GOBP	121	0.118582	2.08953	0.00198193	0.0125295	up	2067, 23649, 4361, 64421, 675, 7011, 7013, 7203, 80351, 8368, 85456, 9212	130	0.0387007	0.786227	5.37e-05	0.00100005	up	10574, 10575, 142, 1499, 170506, 1736, 2237, 22948, 2547, 25913, 3020, 3021, 4609, 5111, 5424, 5425, 55505, 5570, 5982, 6714, 675, 6950, 7203, 7520, 8294, 8350, 8351, 8352, 8354, 8355, 8356, 8357, 8358, 8359, 8360, 8361, 8362, 8363, 8364, 8365, 8366, 8367, 8368, 8968, 908
6	GO:0010458	exit from mitosis	GOBP	26	0.19038	3.2646	0.0020494	0.0128732	up	113130, 23122, 4762, 7040, 8697	24	0.0589189	0.693393	0.000269352	0.00359571	up	11065, 113130, 11331, 128866, 2059, 22933, 27243, 27338, 54443, 6152, 6683, 7040
6	GO:0072657	protein localization to membrane	GOBP	406	0.062214	1.47202	0.00219918	0.0136393	up	10211, 10890, 10971, 117177, 133022, 163882, 196383, 2119, 23122, 26519, 285521, 29098, 3320, 3688, 3799, 4218, 483, 51079, 51735, 53371, 54471, 55022, 55670, 572, 6154, 6158, 6160, 6167, 6175, 6204, 6210, 6228, 6229, 6233, 6747, 6809, 7040, 7529, 857, 90196, 91663, 9270, 9847	413	0.0285864	0.837233	2.82e-06	8.26e-05	up	1020, 10211, 10267, 10890, 11224, 1173, 1213, 128866, 131578, 1869, 1956, 196383, 2064, 208, 2258, 22930, 2316, 23167, 2319, 23204, 23521, 25873, 26154, 2664, 27237, 2810, 29927, 302, 30845, 3320, 340348, 348, 3675, 3688, 3728, 375790, 3875, 3911, 3921, 4038, 4218, 439, 4644, 4736, 481, 483, 4864, 4905, 5028, 50848, 51024, 54361, 54543, 55690, 56288, 57555, 5764, 581, 5830, 58477, 5879, 5962, 612…
6	GO:1901657	glycosyl compound metabolic process	GOBP	333	0.0695205	1.5404	0.00220146	0.0136393	up	10632, 132, 27089, 3156, 3312, 3692, 3939, 4338, 4436, 4696, 4709, 51079, 51548, 5167, 521, 55022, 55526, 572, 7040, 7385, 7386, 79031, 79646, 957	323	0.0270658	0.845182	8.1e-05	0.00136866	up	10190, 10476, 11165, 114789, 1327, 1329, 140733, 142, 1537, 1645, 1646, 1738, 1788, 1789, 1854, 191, 200315, 2023, 205, 2203, 226, 230, 231, 23382, 2519, 2584, 2593, 2597, 2631, 27304, 3091, 30968, 3098, 3099, 3156, 3251, 3312, 347734, 353, 3614, 3692, 400916, 440567, 4668, 4696, 4697, 4700, 4706, 4709, 471, 4715, 4716, 4719, 4720, 4726, 481, 4832, 4833, 4967, 51071, 514, 51422, 516, 518, 5214, 5…
6	GO:0009205	purine ribonucleoside triphosphate metabolic process	GOBP	210	0.0891804	1.74059	0.00227297	0.0140234	up	10632, 27089, 3312, 3692, 3939, 4338, 4436, 4696, 4709, 51079, 51548, 521, 55022, 55526, 572, 7040, 7385, 7386, 957	200	0.0241855	0.860447	0.00557696	0.0390686	up	10476, 114789, 1327, 1329, 142, 1537, 1738, 2023, 205, 2203, 226, 230, 2584, 2597, 2631, 27304, 3091, 30968, 3098, 3099, 3312, 3614, 3692, 400916, 440567, 4696, 4697, 4700, 4706, 4709, 4715, 4716, 4719, 4720, 4726, 481, 4832, 4833, 4967, 514, 51422, 516, 518, 5214, 5230, 538, 54539, 54541, 5465, 55034, 55526, 55753, 6774, 6834, 7040, 706, 7167, 7384, 7385, 7386, 7388, 7415, 90480, 9377
6	GO:0055114	oxidation-reduction process	GOBP	797	0.0424073	1.30154	0.00231839	0.014244	up	11112, 113115, 115817, 120526, 1429, 1432, 145482, 1528, 1535, 1545, 1891, 192286, 2108, 23135, 23498, 240, 25824, 25828, 26275, 27089, 3156, 373156, 3939, 3945, 4191, 4200, 441024, 4522, 4696, 4709, 5066, 51079, 51109, 51144, 51295, 5167, 54681, 5498, 55022, 55074, 55526, 56964, 5831, 59344, 6233, 63976, 6697, 7358, 7385, 7386, 79966, 81542, 81577, 83475, 83752, 84816, 91801, 9249, 9682	737	0.0254626	0.853645	1.13e-07	4.9e-06	up	10493, 10495, 10549, 10553, 10797, 11062, 11112, 112609, 112724, 114757, 114789, 121214, 128, 131, 1327, 1329, 143686, 147015, 1534, 1537, 154807, 157506, 1591, 1592, 1645, 1646, 169714, 1717, 1718, 1727, 1728, 1738, 1891, 200424, 2023, 208, 218, 2194, 221120, 2222, 223, 2230, 2232, 224, 226, 22921, 22949, 230, 231, 23530, 247, 2495, 2539, 2548, 25824, 25902, 2597, 26002, 26063, 2639, 2664, 26872…
6	GO:0009199	ribonucleoside triphosphate metabolic process	GOBP	215	0.0875403	1.72293	0.002402	0.0146053	up	10632, 27089, 3312, 3692, 3939, 4338, 4436, 4696, 4709, 51079, 51548, 521, 55022, 55526, 572, 7040, 7385, 7386, 957	205	0.0245014	0.858759	0.00442704	0.0333814	up	10476, 114789, 1327, 1329, 142, 1537, 1738, 2023, 205, 2203, 226, 230, 2584, 2597, 2631, 27304, 3091, 30968, 3098, 3099, 3312, 3614, 3692, 400916, 440567, 4696, 4697, 4700, 4706, 4709, 4715, 4716, 4719, 4720, 4726, 481, 4832, 4833, 4967, 514, 51422, 516, 518, 5214, 5230, 538, 54539, 54541, 5465, 55034, 55526, 55753, 6774, 6834, 7040, 706, 7167, 7384, 7385, 7386, 7388, 7415, 790, 83549, 90480, 9377
6	GO:0009161	ribonucleoside monophosphate metabolic process	GOBP	230	0.0835713	1.68096	0.00263069	0.0157175	up	10632, 132, 27089, 3312, 3692, 3939, 4436, 4696, 4709, 51079, 51548, 521, 55022, 55526, 572, 7040, 7385, 7386, 957	230	0.0222961	0.870609	0.00682803	0.0456336	up	10476, 11165, 114789, 1327, 1329, 142, 1537, 1738, 2023, 205, 2203, 226, 230, 2584, 2597, 2631, 3091, 30968, 3098, 3099, 3251, 3312, 353, 3614, 3692, 400916, 440567, 4696, 4697, 4700, 4706, 4709, 471, 4715, 4716, 4719, 4720, 4726, 481, 4967, 514, 51422, 516, 518, 5214, 5230, 538, 54539, 54541, 5465, 55190, 55526, 55753, 5634, 6774, 6834, 7040, 706, 7167, 7378, 7384, 7385, 7386, 7388, 7415, 790, 8…
6	GO:0016233	telomere capping	GOBP	42	0.166712	2.81807	0.00286662	0.0168396	up	4361, 64421, 7013, 80351, 8368, 9212	41	0.045971	0.751494	0.00235858	0.0206741	up	25913, 5570, 8294, 8359, 8360, 8361, 8362, 8363, 8364, 8365, 8366, 8367, 8368
6	GO:0009126	purine nucleoside monophosphate metabolic process	GOBP	219	0.0841617	1.68714	0.00311468	0.0179919	up	10632, 132, 27089, 3312, 3692, 3939, 4436, 4696, 4709, 51079, 51548, 521, 55022, 55526, 572, 7040, 7385, 7386, 957	219	0.0227837	0.867975	0.00679326	0.0455174	up	10476, 11165, 114789, 1327, 1329, 142, 1537, 1738, 2023, 205, 2203, 226, 230, 2584, 2597, 2631, 3091, 30968, 3098, 3099, 3251, 3312, 353, 3614, 3692, 400916, 440567, 4696, 4697, 4700, 4706, 4709, 471, 4715, 4716, 4719, 4720, 4726, 481, 4967, 514, 51422, 516, 518, 5214, 5230, 538, 54539, 54541, 5465, 55190, 55526, 55753, 6774, 6834, 7040, 706, 7167, 7384, 7385, 7386, 7388, 7415, 84433, 8573, 90480…
6	GO:0009167	purine ribonucleoside monophosphate metabolic process	GOBP	219	0.0841617	1.68714	0.00311468	0.0179919	up	10632, 132, 27089, 3312, 3692, 3939, 4436, 4696, 4709, 51079, 51548, 521, 55022, 55526, 572, 7040, 7385, 7386, 957	219	0.0227837	0.867975	0.00679326	0.0455174	up	10476, 11165, 114789, 1327, 1329, 142, 1537, 1738, 2023, 205, 2203, 226, 230, 2584, 2597, 2631, 3091, 30968, 3098, 3099, 3251, 3312, 353, 3614, 3692, 400916, 440567, 4696, 4697, 4700, 4706, 4709, 471, 4715, 4716, 4719, 4720, 4726, 481, 4967, 514, 51422, 516, 518, 5214, 5230, 538, 54539, 54541, 5465, 55190, 55526, 55753, 6774, 6834, 7040, 706, 7167, 7384, 7385, 7386, 7388, 7415, 84433, 8573, 90480…
6	GO:0030111	regulation of Wnt signaling pathway	GOBP	267	0.0752572	1.59631	0.00320862	0.0184621	up	1432, 1452, 1453, 1501, 2309, 25776, 3516, 3670, 4035, 4163, 441478, 5300, 5518, 55366, 5693, 5696, 5702, 5704, 5710, 5714, 5719, 57805, 6233, 65062, 6794, 7474, 79412, 80351, 83999, 85458, 857	251	0.027856	0.841042	0.000286299	0.00380254	up	10042, 11197, 153090, 168002, 169200, 1749, 1857, 1896, 1958, 2010, 2263, 2309, 25928, 25987, 2719, 2887, 2931, 3065, 348, 3485, 3489, 3675, 3728, 387914, 4035, 4038, 4041, 441478, 4790, 4851, 54361, 54795, 5499, 5518, 55959, 56033, 5688, 5689, 5691, 5692, 5694, 5701, 5702, 5704, 5705, 5708, 5709, 5710, 5714, 5716, 57216, 6233, 6299, 6423, 6424, 6469, 6478, 6591, 6659, 6662, 6714, 7088, 7311, 731…
6	GO:0010942	positive regulation of cell death	GOBP	517	0.0503787	1.36764	0.00409933	0.0224264	up	10181, 10300, 10616, 10971, 133, 1545, 1616, 1848, 22926, 2309, 23593, 23788, 3146, 3156, 3275, 3655, 3688, 388, 3939, 4487, 4616, 51079, 5300, 5329, 5481, 5518, 55294, 55851, 5608, 572, 57805, 604, 6233, 7040, 7153, 7474, 7529, 80149, 817, 857, 8772, 90441	487	0.0209072	0.878157	0.000338761	0.00434673	up	10134, 1019, 1020, 1026, 10284, 1029, 1075, 10955, 123879, 133, 138151, 142, 1499, 153090, 155061, 1611, 162989, 1647, 1728, 1788, 1843, 1869, 1894, 1902, 2021, 2045, 22933, 2309, 23385, 23513, 23593, 23786, 26355, 2683, 27237, 27429, 2810, 29108, 29115, 2923, 2931, 29948, 3043, 3065, 3092, 3156, 3162, 3297, 3329, 3399, 340485, 3482, 3486, 3491, 3569, 3579, 3625, 3688, 3725, 3778, 389856, 3952, 4…
6	GO:0046034	ATP metabolic process	GOBP	190	0.0877035	1.72468	0.00416945	0.0226611	up	10632, 27089, 3312, 3692, 3939, 4436, 4696, 4709, 51079, 51548, 521, 55022, 55526, 572, 7040, 7385, 7386, 957	181	0.026389	0.848744	0.00348836	0.027955	up	10476, 114789, 1327, 1329, 142, 1537, 1738, 2023, 205, 2203, 226, 230, 2584, 2597, 2631, 3091, 30968, 3098, 3099, 3312, 3692, 400916, 440567, 4696, 4697, 4700, 4706, 4709, 4715, 4716, 4719, 4720, 4726, 481, 4967, 514, 51422, 516, 518, 5214, 5230, 538, 54539, 54541, 5465, 55526, 55753, 6774, 6834, 7040, 706, 7167, 7384, 7385, 7386, 7388, 7415, 90480, 9377
6	GO:0045814	negative regulation of gene expression, epigenetic	GOBP	89	0.124381	2.16621	0.00466775	0.0246658	up	22823, 25942, 3066, 4152, 57708, 5987, 8368, 8726	102	0.054383	0.713217	2.93e-09	1.72e-07	up	10155, 10933, 121536, 1788, 1789, 22893, 22933, 25942, 29128, 3014, 3015, 3020, 3021, 3065, 3066, 317772, 5253, 57673, 5987, 653604, 8294, 8318, 8329, 8332, 8334, 8335, 8338, 8350, 8351, 8352, 8354, 8355, 8356, 8357, 8358, 8359, 8360, 8361, 8362, 8363, 8364, 8365, 8366, 8367, 8368, 84629, 84661, 8467, 85235, 8968, 8969
6	GO:0060828	regulation of canonical Wnt signaling pathway	GOBP	208	0.0818503	1.66307	0.00491477	0.0256946	up	1432, 1452, 1453, 1501, 2309, 3516, 3670, 4163, 441478, 5300, 55366, 5693, 5696, 5702, 5704, 5710, 5714, 5719, 57805, 6233, 7474, 79412, 80351, 83999, 85458, 857	196	0.0289056	0.835573	0.000735103	0.00827267	up	153090, 169200, 1749, 1857, 1896, 1958, 2010, 2263, 2309, 25928, 2719, 2931, 3065, 348, 3485, 3489, 3728, 4038, 4041, 441478, 4790, 4851, 54361, 54795, 5499, 55959, 5688, 5689, 5691, 5692, 5694, 5701, 5702, 5704, 5705, 5708, 5709, 5710, 5714, 5716, 6233, 6423, 6424, 6469, 6478, 6591, 6659, 6662, 6714, 7311, 7314, 7316, 7474, 79971, 80139, 80199, 8312, 8321, 83999, 84133, 9096
6	GO:0009267	cellular response to starvation	GOBP	99	0.118194	2.0845	0.00493594	0.0257368	up	23710, 2629, 3312, 4149, 54407, 5610, 80149, 80315, 81929, 93664	97	0.0332883	0.813122	0.00392517	0.0305207	up	1026, 10634, 10919, 1312, 1611, 1824, 23710, 2629, 26608, 3077, 30849, 3309, 3312, 3625, 3725, 3992, 440, 467, 4780, 54361, 55364, 55630, 5899, 6513, 6715, 6720, 6721, 7157, 7378, 80149, 84557, 8644, 8735, 92196, 9451
6	GO:0045732	positive regulation of protein catabolic process	GOBP	219	0.0794635	1.63859	0.00497531	0.0259191	up	10221, 122809, 1452, 1453, 25820, 26271, 2629, 29979, 4092, 4898, 51079, 55294, 5693, 5696, 5702, 5704, 5710, 5714, 5719, 6233, 65992, 7474, 754, 857, 8697	225	0.0271025	0.844989	0.000840488	0.00916307	up	10134, 10273, 1050, 1075, 11065, 127544, 153090, 154214, 22933, 23327, 23640, 26271, 2629, 2697, 2719, 28952, 29116, 2931, 29763, 348, 4085, 4478, 4780, 4905, 5045, 51160, 51529, 5347, 54467, 55741, 55823, 5688, 5689, 5691, 5692, 5694, 5701, 5702, 5704, 5705, 5708, 5709, 5710, 5714, 5716, 580, 5962, 6233, 64682, 6613, 6653, 6662, 6790, 7311, 7314, 7316, 7341, 7415, 7430, 7474, 7879, 7917, 79888, …
6	GO:0016055	Wnt signaling pathway	GOBP	407	0.0555363	1.41218	0.00543736	0.0278582	up	1432, 1452, 1453, 1501, 1952, 2309, 23184, 25776, 3516, 3670, 4035, 409, 4139, 4163, 441478, 5300, 5518, 55366, 5693, 5696, 5702, 5704, 5710, 5714, 5719, 57805, 6233, 65062, 6794, 7474, 79412, 80351, 8325, 83999, 85458, 857	385	0.0244899	0.858821	0.000134228	0.00206592	up	10009, 1001, 10042, 11197, 11211, 1173, 1213, 128272, 1455, 1499, 153090, 154810, 160, 163, 1642, 168002, 169200, 1749, 1857, 1896, 1951, 1958, 2010, 2239, 2263, 2309, 23168, 2535, 25928, 25987, 26959, 2719, 2887, 2931, 3065, 348, 3485, 3489, 3675, 3728, 387914, 4035, 4038, 4041, 4088, 441478, 4609, 4790, 4851, 5308, 54361, 54623, 54795, 5499, 5518, 55959, 56033, 5688, 5689, 5691, 5692, 5694, 570…
6	GO:0050821	protein stabilization	GOBP	107	0.112849	2.0164	0.00548781	0.0279949	up	22848, 3320, 4092, 4487, 483, 5300, 55294, 7203, 79612	106	0.0313191	0.823135	0.00537815	0.038239	up	1026, 10491, 10574, 10575, 10869, 11331, 1828, 1857, 22948, 2316, 2319, 2597, 3009, 3054, 3320, 3326, 3329, 389856, 3920, 4088, 481, 483, 5245, 5479, 5580, 58525, 6608, 6659, 6812, 6950, 7203, 7341, 7466, 7917, 811, 908, 9531, 9894
6	GO:0198738	cell-cell signaling by wnt	GOBP	408	0.0550682	1.40808	0.00572751	0.0289669	up	1432, 1452, 1453, 1501, 1952, 2309, 23184, 25776, 3516, 3670, 4035, 409, 4139, 4163, 441478, 5300, 5518, 55366, 5693, 5696, 5702, 5704, 5710, 5714, 5719, 57805, 6233, 65062, 6794, 7474, 79412, 80351, 8325, 83999, 85458, 857	385	0.0244899	0.858821	0.000134228	0.00206592	up	10009, 1001, 10042, 11197, 11211, 1173, 1213, 128272, 1455, 1499, 153090, 154810, 160, 163, 1642, 168002, 169200, 1749, 1857, 1896, 1951, 1958, 2010, 2239, 2263, 2309, 23168, 2535, 25928, 25987, 26959, 2719, 2887, 2931, 3065, 348, 3485, 3489, 3675, 3728, 387914, 4035, 4038, 4041, 4088, 441478, 4609, 4790, 4851, 5308, 54361, 54623, 54795, 5499, 5518, 55959, 56033, 5688, 5689, 5691, 5692, 5694, 570…
6	GO:0043065	positive regulation of apoptotic process	GOBP	489	0.0495823	1.36088	0.00585427	0.0292565	up	10181, 10616, 10971, 133, 1545, 1848, 22926, 2309, 23788, 3146, 3156, 3275, 3655, 3688, 388, 3939, 4487, 4616, 51079, 5300, 5329, 5481, 5518, 55294, 55851, 5608, 572, 57805, 604, 6233, 7040, 7153, 7474, 7529, 80149, 817, 857, 8772, 90441	462	0.0182999	0.892502	0.00236834	0.0206903	up	10134, 1019, 1020, 10284, 1029, 1075, 10955, 123879, 133, 138151, 1499, 153090, 1611, 162989, 1647, 1728, 1843, 1869, 1894, 1902, 2021, 2045, 22933, 2309, 23385, 23513, 23786, 26355, 2683, 27237, 27429, 2810, 29108, 2923, 2931, 29948, 3065, 3092, 3156, 3162, 3297, 3329, 3399, 340485, 3482, 3486, 3491, 3569, 3579, 3625, 3688, 3725, 3778, 389856, 3952, 4055, 4088, 4217, 4294, 4332, 4609, 467, 4851,…
6	GO:0043068	positive regulation of programmed cell death	GOBP	493	0.0493591	1.359	0.00585154	0.0292565	up	10181, 10616, 10971, 133, 1545, 1848, 22926, 2309, 23788, 3146, 3156, 3275, 3655, 3688, 388, 3939, 4487, 4616, 51079, 5300, 5329, 5481, 5518, 55294, 55851, 5608, 572, 57805, 604, 6233, 7040, 7153, 7474, 7529, 80149, 817, 857, 8772, 90441	466	0.0183107	0.892442	0.00225995	0.0200446	up	10134, 1019, 1020, 1026, 10284, 1029, 1075, 10955, 123879, 133, 138151, 1499, 153090, 1611, 162989, 1647, 1728, 1843, 1869, 1894, 1902, 2021, 2045, 22933, 2309, 23385, 23513, 23786, 26355, 2683, 27237, 27429, 2810, 29108, 2923, 2931, 29948, 3065, 3092, 3156, 3162, 3297, 3329, 3399, 340485, 3482, 3486, 3491, 3569, 3579, 3625, 3688, 3725, 3778, 389856, 3952, 4055, 4088, 4217, 4294, 4332, 4609, 467,…
6	GO:0006352	DNA-templated transcription, initiation	GOBP	200	0.0791183	1.63508	0.00742423	0.0348277	up	1022, 10629, 171568, 2957, 2960, 2961, 2963, 3146, 3516, 4331, 5431, 5440, 55832, 5702, 5704, 6879, 7343, 8368, 9440	196	0.0285396	0.837476	0.000882932	0.00948744	up	10155, 1022, 1025, 1499, 1602, 171568, 2101, 221830, 25885, 27297, 284119, 2969, 29959, 30834, 3725, 4150, 4851, 4854, 5430, 5433, 5438, 5439, 5442, 5465, 54700, 55290, 55729, 5701, 5702, 5704, 5705, 6256, 6257, 64216, 6874, 6875, 6878, 6879, 7004, 7270, 7343, 7376, 81857, 8294, 8359, 8360, 8361, 8362, 8363, 8364, 8365, 8366, 8367, 8368, 8463, 8467, 90390, 9329, 9442, 9519, 9572, 9862, 9975
6	GO:0060711	labyrinthine layer development	GOBP	39	0.155233	2.62403	0.00902241	0.0403952	up	133, 2885, 3280, 3516, 9021	38	0.0571957	0.700859	2.2e-05	0.000459259	up	10049, 10653, 133, 2263, 2709, 2885, 3280, 3491, 3726, 50814, 5333, 5604, 655, 6692, 6768, 7477, 79977, 9021, 9394
6	GO:0031669	cellular response to nutrient levels	GOBP	139	0.0922878	1.77452	0.0097975	0.042829	up	23710, 25828, 2629, 3170, 3312, 4149, 54407, 5610, 7391, 80149, 80315, 81929, 93664	134	0.0337515	0.810785	0.000624769	0.00726226	up	1026, 10634, 10919, 1312, 1591, 1611, 1824, 23710, 2629, 26608, 3077, 30849, 3162, 3309, 3312, 3371, 3569, 3625, 3725, 3992, 440, 467, 4780, 5119, 5164, 54361, 55364, 55630, 5764, 5899, 6513, 6591, 6715, 6720, 6721, 7157, 7378, 7392, 80149, 8408, 84557, 8644, 8735, 8805, 92196, 9451
6	GO:0045815	positive regulation of gene expression, epigenetic	GOBP	58	0.133714	2.29556	0.0111837	0.0473719	up	5440, 8368	71	0.0515485	0.725892	2.71e-06	8.14e-05	up	1499, 221830, 23558, 25885, 3020, 3021, 30834, 5253, 55974, 60, 653604, 8294, 8350, 8351, 8352, 8354, 8355, 8356, 8357, 8358, 8359, 8360, 8361, 8362, 8363, 8364, 8365, 8366, 8367, 8368, 8467, 8968, 9031
6	GO:0002009	morphogenesis of an epithelium	GOBP	454	0.0466034	1.33592	0.011754	0.0491863	up	10253, 10736, 10890, 133, 1952, 2043, 2119, 23122, 2885, 2926, 3280, 3516, 388, 388585, 409, 441478, 4522, 55036, 55366, 5693, 5696, 5702, 5704, 5710, 5714, 5719, 6233, 6491, 65979, 7040, 7422, 7474, 80144, 9021, 9585	421	0.0267197	0.847002	1.19e-05	0.00028602	up	10155, 10512, 10653, 10672, 10890, 11331, 1173, 1213, 128272, 133, 1499, 1522, 157506, 160, 1605, 163, 182, 1857, 1861, 1906, 1951, 1954, 1956, 2045, 2138, 2239, 2263, 2295, 2304, 2316, 23513, 23654, 23767, 2535, 255743, 25902, 25928, 2683, 2697, 2719, 2736, 28514, 2885, 3091, 3237, 3280, 3371, 341640, 3488, 3491, 3569, 3579, 3714, 3868, 3872, 3911, 3976, 4041, 4070, 4088, 4233, 43847, 441478, 44…
8	hsa05146	Amoebiasis	KEGG	88	-0.0516768	0.725314	0.000527	0.00620409	down	107, 1301, 1511, 23533, 3458, 3554, 3593, 5055, 5290, 5291, 5294, 5295, 5332, 5567, 731, 732, 7850, 7879, 836	78	-0.0272207	1.18432	0.00191314	0.0110537	down	1277, 1278, 1281, 1282, 1284, 1286, 1289, 1290, 1301, 2335, 23533, 3553, 3684, 3689, 3911, 3914, 3915, 3918, 4790, 5272, 5294, 5330, 5970, 7040, 7043, 7097, 7099, 7850, 836, 8503, 929
8	hsa04380	Osteoclast differentiation	KEGG	108	-0.0490291	0.737347	0.000618	0.0068656	down	1513, 207, 208, 23533, 2534, 3458, 3554, 3716, 4689, 4772, 5290, 5291, 5294, 5295, 5468, 5602, 6850, 7305, 799, 9846	105	-0.0277476	1.1882	0.000362412	0.0035896	down	1435, 1436, 1513, 1535, 1536, 2212, 2213, 2214, 23533, 3455, 3460, 3553, 3690, 3932, 3937, 4689, 4790, 4791, 4792, 5294, 54, 5599, 5970, 5971, 6300, 6688, 6850, 7040, 7186, 7297, 7305, 8061, 814, 8503, 8651, 8878, 9020, 9021
8	hsa04510	Focal adhesion	KEGG	174	-0.0390235	0.784651	0.00357655	0.0301861	down	10398, 1293, 1301, 207, 208, 23533, 2534, 29780, 3371, 3479, 4633, 4638, 5058, 5159, 5290, 5291, 5294, 5295, 5602, 63923, 64098, 6714, 7058, 8515, 859, 91807	171	-0.022216	1.14805	0.00101293	0.00658404	down	1277, 1278, 1281, 1282, 1284, 1286, 1289, 1290, 1291, 1292, 1293, 1301, 1729, 22801, 2335, 23533, 330, 3479, 3672, 3675, 3676, 3678, 3685, 3690, 3691, 3694, 3695, 3791, 3911, 3914, 3915, 3918, 5063, 5156, 5159, 5228, 5294, 5499, 5599, 572, 5880, 64098, 6696, 6714, 7060, 7148, 7410, 7422, 8503, 8515
8	hsa04640	Hematopoietic cell lineage	KEGG	69	-0.0482559	0.740899	0.00409722	0.0307482	down	2056, 2814, 3554, 3562, 3565, 3566, 3590, 7066, 7173, 7850, 931, 948	51	-0.0297472	1.20306	0.00299922	0.0164168	down	1435, 1436, 1441, 290, 3123, 3127, 3553, 3559, 3672, 3675, 3676, 3678, 3684, 3690, 4254, 7037, 7850, 929, 945, 951
8	hsa05220	Chronic myeloid leukemia	KEGG	63	-0.0468009	0.747628	0.00828301	0.0459925	down	1488, 207, 208, 2122, 23533, 5290, 5291, 5294, 5295, 9846	71	-0.0250332	1.16833	0.00761879	0.0330148	down	1019, 1026, 1029, 1869, 2122, 23533, 3065, 4088, 4193, 4790, 4792, 5294, 572, 5925, 5970, 598, 6776, 7040, 7043, 8503
8	hsa04514	Cell adhesion molecules (CAMs)	KEGG	111	-0.0403794	0.778067	0.0092701	0.0477071	down	1002, 10686, 22871, 23114, 23562, 26285, 29851, 4897, 49861, 51208, 5788, 6401, 6403, 80380, 942	96	-0.0315751	1.2168	4.84e-05	0.000795341	down	1365, 1366, 1462, 1493, 23308, 29126, 3105, 3106, 3107, 3108, 3109, 3113, 3115, 3123, 3127, 3134, 3383, 3384, 3676, 3683, 3684, 3685, 3689, 3695, 4897, 51208, 5788, 5817, 6385, 6401, 6402, 6404, 6614, 7412, 80381, 8506, 9019, 9071, 90952, 9379, 942, 958
8	GO:0001501	skeletal system development	GOBP	425	-0.0471685	0.745923	1.98e-10	2.02e-08	down	1009, 1044, 10507, 10743, 1112, 1240, 1301, 130497, 1404, 144347, 158326, 176, 1834, 197, 2251, 2260, 2263, 2313, 23213, 2702, 27086, 27302, 2736, 2737, 29123, 3037, 3199, 3200, 3203, 3204, 3207, 3212, 3213, 3218, 3221, 3223, 3227, 3233, 3235, 342184, 3479, 3481, 3549, 4093, 4208, 4323, 4653, 4664, 51208, 5308, 54360, 55553, 55636, 55790, 55959, 56914, 56955, 56987, 5788, 5915, 5916, 658, 6660, 6…	353	-0.0158238	1.10334	0.0019027	0.0214023	down	10631, 10743, 11173, 1240, 1277, 1278, 1281, 1290, 1300, 1301, 1303, 1305, 1404, 145864, 1462, 1490, 165, 171023, 176, 2022, 2200, 2202, 23213, 249, 25902, 2662, 2702, 27173, 284266, 28982, 3200, 3223, 338773, 3481, 3487, 3491, 389058, 4017, 4057, 4060, 4088, 4148, 4313, 4318, 4323, 4325, 4880, 4920, 50515, 5075, 51208, 5156, 51804, 53, 5307, 5396, 54, 5479, 5788, 5970, 6261, 6423, 6474, 649, 649…
8	GO:0070486	leukocyte aggregation	GOBP	371	-0.0475115	0.744334	6.72e-10	5.91e-08	down	100528032, 10507, 11005, 11148, 114548, 114836, 149233, 201633, 2056, 207, 22914, 2534, 27086, 2736, 2737, 2796, 2841, 29102, 29851, 3037, 3458, 3479, 3481, 3549, 3565, 3566, 3593, 3600, 387357, 3936, 3953, 3981, 4067, 5058, 5290, 5294, 5295, 54518, 55636, 5573, 55824, 5588, 5590, 5618, 57829, 5788, 5873, 59067, 6304, 64926, 6504, 6714, 6850, 6935, 7292, 7293, 7525, 80380, 84174, 8440, 84433, 880…	317	-0.0206982	1.13727	5.47e-05	0.00135208	down	100507436, 101, 10385, 10673, 10808, 11151, 11314, 11326, 1209, 1493, 1650, 1794, 1880, 199, 2000, 2175, 2177, 2207, 2280, 2302, 2319, 23210, 23308, 26191, 27242, 28755, 29102, 29126, 3071, 30968, 3109, 3113, 3115, 3122, 3123, 3127, 3383, 3481, 3485, 3553, 3559, 3575, 3600, 3659, 3683, 3718, 3902, 3932, 3965, 4067, 4088, 4179, 4690, 5063, 5075, 50943, 5294, 54361, 54440, 54518, 54567, 567, 5699, …
8	GO:0007159	leukocyte cell-cell adhesion	GOBP	402	-0.0462413	0.750233	1.08e-09	8.6e-08	down	100528032, 10507, 11005, 11148, 114548, 114836, 149233, 201633, 2056, 207, 2113, 22914, 2534, 27086, 2736, 2737, 2796, 2841, 29102, 29851, 3037, 3458, 3479, 3481, 3549, 3565, 3566, 3593, 3600, 387357, 3936, 3953, 3981, 4067, 5058, 5290, 5294, 5295, 54518, 55636, 5573, 55824, 5588, 5590, 5618, 57829, 5788, 5873, 59067, 6304, 6401, 6403, 64926, 6504, 6714, 6850, 6935, 7292, 7293, 7525, 80380, 84174…	342	-0.0212101	1.14089	1.81e-05	0.000539242	down	100507436, 101, 10318, 10385, 10673, 10808, 11151, 11314, 11326, 1209, 1493, 1650, 1794, 1880, 199, 2000, 2175, 2177, 2207, 2280, 2302, 2319, 23210, 23308, 26191, 27242, 28755, 29102, 29126, 3071, 30968, 3109, 3113, 3115, 3122, 3123, 3127, 3383, 3481, 3485, 3553, 3559, 3575, 3600, 3659, 3676, 3678, 3683, 3689, 3695, 3718, 3902, 3932, 3965, 4067, 4088, 4179, 4690, 5063, 5075, 50943, 51148, 5294, 5…
8	GO:0042110	T cell activation	GOBP	363	-0.046915	0.747099	1.66e-09	1.24e-07	down	100528032, 11005, 11148, 114548, 114836, 149233, 201633, 2056, 207, 22914, 2534, 27086, 2736, 2737, 2796, 2841, 29102, 29851, 3458, 3479, 3481, 3549, 3565, 3566, 3593, 3600, 387357, 3936, 3953, 3981, 4067, 5058, 5290, 5294, 5295, 54518, 55636, 5573, 55824, 5588, 5590, 5618, 57829, 5788, 5873, 59067, 6304, 64926, 6504, 6714, 6850, 6935, 7292, 7293, 7525, 80380, 84174, 8440, 84433, 8809, 9402, 942,…	309	-0.0226667	1.15127	8.49e-06	0.000275729	down	100507436, 101, 10385, 10673, 10808, 11151, 11314, 11326, 1209, 1493, 1650, 1794, 1880, 199, 2000, 2175, 2177, 2207, 2280, 2302, 2319, 23210, 23308, 26191, 27242, 28755, 29102, 29126, 3071, 30968, 3109, 3113, 3115, 3122, 3123, 3127, 3383, 3481, 3485, 3553, 3559, 3575, 3600, 3659, 3683, 3718, 3902, 3932, 3965, 4067, 4088, 4179, 4690, 5063, 5075, 50943, 5294, 54361, 54440, 54518, 54567, 567, 5699, …
8	GO:0070489	T cell aggregation	GOBP	363	-0.046915	0.747099	1.66e-09	1.24e-07	down	100528032, 11005, 11148, 114548, 114836, 149233, 201633, 2056, 207, 22914, 2534, 27086, 2736, 2737, 2796, 2841, 29102, 29851, 3458, 3479, 3481, 3549, 3565, 3566, 3593, 3600, 387357, 3936, 3953, 3981, 4067, 5058, 5290, 5294, 5295, 54518, 55636, 5573, 55824, 5588, 5590, 5618, 57829, 5788, 5873, 59067, 6304, 64926, 6504, 6714, 6850, 6935, 7292, 7293, 7525, 80380, 84174, 8440, 84433, 8809, 9402, 942,…	309	-0.0226667	1.15127	8.49e-06	0.000275729	down	100507436, 101, 10385, 10673, 10808, 11151, 11314, 11326, 1209, 1493, 1650, 1794, 1880, 199, 2000, 2175, 2177, 2207, 2280, 2302, 2319, 23210, 23308, 26191, 27242, 28755, 29102, 29126, 3071, 30968, 3109, 3113, 3115, 3122, 3123, 3127, 3383, 3481, 3485, 3553, 3559, 3575, 3600, 3659, 3683, 3718, 3902, 3932, 3965, 4067, 4088, 4179, 4690, 5063, 5075, 50943, 5294, 54361, 54440, 54518, 54567, 567, 5699, …
8	GO:0071593	lymphocyte aggregation	GOBP	364	-0.046728	0.747967	1.97e-09	1.4e-07	down	100528032, 11005, 11148, 114548, 114836, 149233, 201633, 2056, 207, 22914, 2534, 27086, 2736, 2737, 2796, 2841, 29102, 29851, 3458, 3479, 3481, 3549, 3565, 3566, 3593, 3600, 387357, 3936, 3953, 3981, 4067, 5058, 5290, 5294, 5295, 54518, 55636, 5573, 55824, 5588, 5590, 5618, 57829, 5788, 5873, 59067, 6304, 64926, 6504, 6714, 6850, 6935, 7292, 7293, 7525, 80380, 84174, 8440, 84433, 8809, 9402, 942,…	310	-0.0225036	1.1501	9.89e-06	0.000319274	down	100507436, 101, 10385, 10673, 10808, 11151, 11314, 11326, 1209, 1493, 1650, 1794, 1880, 199, 2000, 2175, 2177, 2207, 2280, 2302, 2319, 23210, 23308, 26191, 27242, 28755, 29102, 29126, 3071, 30968, 3109, 3113, 3115, 3122, 3123, 3127, 3383, 3481, 3485, 3553, 3559, 3575, 3600, 3659, 3683, 3718, 3902, 3932, 3965, 4067, 4088, 4179, 4690, 5063, 5075, 50943, 5294, 54361, 54440, 54518, 54567, 567, 5699, …
8	GO:0045321	leukocyte activation	GOBP	592	-0.0397109	0.781307	1.88e-08	1.11e-06	down	100528032, 10320, 10814, 11005, 11148, 114548, 114836, 1269, 133396, 149233, 150372, 201633, 202309, 2056, 207, 2185, 22914, 2534, 26228, 27086, 2736, 2737, 2796, 2841, 29102, 29851, 3458, 3479, 3481, 3549, 3565, 3566, 3593, 3600, 3624, 387357, 3936, 3953, 3981, 4067, 4208, 4323, 4332, 5058, 50615, 5290, 5294, 5295, 5449, 54518, 55636, 5573, 55824, 5588, 5590, 5618, 57823, 57829, 5788, 5873, 5906…	498	-0.0205052	1.13591	1.52e-06	6.97e-05	down	100507436, 101, 102, 1026, 10333, 10385, 10397, 10461, 10673, 10808, 11151, 112616, 11314, 11326, 1209, 1435, 1493, 150372, 1524, 1650, 1794, 1880, 199, 2000, 201294, 2047, 2175, 2177, 2207, 2280, 22806, 22904, 22918, 2302, 2319, 23210, 23308, 26191, 27242, 286410, 28755, 29102, 29126, 3070, 3071, 30968, 3109, 3113, 3115, 3122, 3123, 3127, 3383, 3481, 3485, 3500, 3553, 3559, 3575, 3600, 3624, 363…
8	GO:0046649	lymphocyte activation	GOBP	503	-0.0410315	0.774921	2.48e-08	1.39e-06	down	100528032, 10320, 11005, 11148, 114548, 114836, 149233, 150372, 201633, 202309, 2056, 207, 2185, 22914, 2534, 27086, 2736, 2737, 2796, 2841, 29102, 29851, 3458, 3479, 3481, 3549, 3565, 3566, 3593, 3600, 3624, 387357, 3936, 3953, 3981, 4067, 4208, 4323, 4332, 5058, 50615, 5290, 5294, 5295, 5449, 54518, 55636, 5573, 55824, 5588, 5590, 5618, 57823, 57829, 5788, 5873, 59067, 6304, 64092, 64926, 6504,…	431	-0.0212949	1.1415	2.2e-06	9.45e-05	down	100507436, 101, 1026, 10385, 10461, 10673, 10808, 11151, 112616, 11314, 11326, 1209, 1493, 150372, 1650, 1794, 1880, 199, 2000, 201294, 2047, 2175, 2177, 2207, 2280, 22806, 2302, 2319, 23210, 23308, 26191, 27242, 286410, 28755, 29102, 29126, 3070, 3071, 30968, 3109, 3113, 3115, 3122, 3123, 3127, 3383, 3481, 3485, 3500, 3553, 3559, 3575, 3600, 3624, 3635, 3659, 3676, 3683, 3689, 3718, 3902, 3932, …
8	GO:0016337	single organismal cell-cell adhesion	GOBP	603	-0.0392017	0.783783	2.66e-08	1.48e-06	down	100528032, 1007, 10398, 10507, 10563, 11005, 11148, 11149, 114548, 114836, 114897, 149233, 1495, 1600, 18, 201633, 2056, 207, 2113, 2266, 22871, 22914, 23114, 2534, 26999, 27086, 2736, 2737, 2796, 2841, 288, 29102, 29119, 29851, 3037, 3458, 3479, 3481, 3549, 3565, 3566, 3593, 3600, 387357, 3936, 3953, 3981, 4067, 4897, 5058, 5290, 5291, 5294, 5295, 54518, 55636, 5573, 55824, 5588, 5590, 5618, 578…	508	-0.017395	1.11416	5.25e-05	0.00131688	down	100507436, 101, 10211, 10318, 10385, 10459, 1048, 1056, 10630, 10653, 10673, 10808, 10893, 11149, 11151, 11314, 11326, 114897, 1209, 1296, 1305, 1475, 1493, 1650, 170692, 1794, 1824, 1880, 199, 2000, 2175, 2177, 2207, 2280, 22829, 22918, 2302, 2319, 23210, 23308, 255743, 26191, 27242, 28755, 29102, 29126, 3071, 30968, 3109, 3113, 3115, 3122, 3123, 3127, 3169, 3383, 3384, 3481, 3485, 3491, 3553, 3…
[truncated: 401 more rows]
