# Supplementary material for: Epigenetic therapy sensitizes anti–PD-1 refractory head and neck cancers to immunotherapy rechallenge
Source: J Clin Invest. 2025 Mar 17;135(6):e181671. doi: 10.1172/JCI181671 (PMC11910227; doi:10.1172/JCI181671)
Supplement: Supplemental table 2 [file jci-135-181671-s218.xlsx]

## Sheet: Sheet1
Participant ID	Subsequent Treatment #1	Subsequent Treatment #2	Subsequent Treatment #3	Subsequent Treatment #4	Subsequent Treatment #5	Subsequent Treatment #6	Subsequent Treatment #7	Subsequent Treatment #8	Subsequent Treatment #9
ID 1	5FU+Erbitux	Radiation therapy
ID 2	Paclitaxel	5FU+Erbitux	Everolimus	Radiation therapy	Hospice
ID 3	Taxotere	Vinorelbine	Another clinical trial	Carboplatin	Radiation therapy	Another clinical trial	Carboplatin +Taxol	Radiation therapy	Erbitux
				+ Taxol
ID 4	Cisplatin	Immune Checkpoint Rechallenge
ID 5	5FU + Erbitux	Erbitux monotherapy	Taxol	Carboplatin	Immune Checkpoint Rechallenge	5FU + Erbitux	Carboplatin + Taxol	Radiation therapy	Carboplatin+ Taxol
ID 6	5FU +
	Carboplatin+
	Erbitux
ID 7	Hospice
ID 8	Radiation therapy+	5FU +	Radiation Therapy	Taxol	Radiation Therapy
	Erbitux	Carboplatin+
		Erbitux
ID 9	Hospice
ID 10	Hospice
ID 11	Radiation Therapy	Immune Checkpoint Rechallenge
ID 12	TIL therapy via a clinical trial	Radiation Therapy	Everolimus	Another	Radiation therapy	Navelbine
				clinical trial
