# Supplementary material for: Epigenetic therapy sensitizes anti–PD-1 refractory head and neck cancers to immunotherapy rechallenge
Source: J Clin Invest. 2025 Mar 17;135(6):e181671. doi: 10.1172/JCI181671 (PMC11910227; doi:10.1172/JCI181671)
Supplement: Supplemental table 3 [file jci-135-181671-s219.xlsx]

## Sheet: Sheet1
Response	Dose Level 1	Dose Level 2	Overall
	(N=7)	(N=5)	(N=12)
Complete	0 (0%)	0 (0%)	0 (0%)
Partial	0 (0%)	0 (0%)	0 (0%)
Stable	3* (42.8%)	1 (20.0%)	4 (33.3%)
Progression	3 (42.8%)	3 (60.0%)	6 (50.0%)
Unevaluable^	1 (14.3%)	1 (20.0%)	2 (16.7%)
* Response assessments performed every 8 weeks from Cycle 1 Day 1. BOR of stable defined as Stable scan at least two months post registration.
^ Casenums 7 and 9 did not have response data; both patients died <2 months after enrollment
