# Supplementary material for: Epigenetic therapy sensitizes anti–PD-1 refractory head and neck cancers to immunotherapy rechallenge
Source: J Clin Invest. 2025 Mar 17;135(6):e181671. doi: 10.1172/JCI181671 (PMC11910227; doi:10.1172/JCI181671)
Supplement: Supplemental table 4 [file jci-135-181671-s220.xlsx]

## Sheet: Sheet1
	Dose Level 1	Dose Level 2	Overall
	(N=7)	(N=5)	(N=12)
Number of events*	7	5	12
Number of Progressions	7	4	11
3-Month PFS (95% CI)**	42.9% (9.8%, 73.4%)	20.0% (0.8%, 58.2%)	33.3% (10.3%, 58.8%)
* Includes deaths as events, therefore there was 1 death without progression in dose level 2 (ID 9).
** Confidence intervals calculated using log-log approach to ensure values were between 0 and 1
