# Supplementary material for: Epigenetic therapy sensitizes anti–PD-1 refractory head and neck cancers to immunotherapy rechallenge
Source: J Clin Invest. 2025 Mar 17;135(6):e181671. doi: 10.1172/JCI181671 (PMC11910227; doi:10.1172/JCI181671)
Supplement: Supplemental table 5 [file jci-135-181671-s221.xlsx]

## Sheet: Sheet1
	Dose Level 1	Dose Level 2	Overall
	(N=7)	(N=5)	(N=12)
First Cycle NLR
Mean (SD)	7.0 (4.8)	24.4 (33.9)	14.2 (22.6)
Median (Range)	5.7 (0.9 – 13.8)	10.8 (3.7 – 84.8)	8.8 (0.9 – 84.8)
Last Cycle NLR*
Mean (SD)	7.2 (5.1)	6.4 (6.0)	6.9 (5.2)
Median (Range)	5.7 (0.8 – 14.1)	4.3 (2.1 – 15.0)	5.7 (0.8 – 15.0)
