# Supplementary material for: Epigenetic therapy sensitizes anti–PD-1 refractory head and neck cancers to immunotherapy rechallenge
Source: J Clin Invest. 2025 Mar 17;135(6):e181671. doi: 10.1172/JCI181671 (PMC11910227; doi:10.1172/JCI181671)
Supplement: Supplemental table 6 [file jci-135-181671-s222.xlsx]

## Sheet: Sheet1
	ID	HPV Status	WES	Methylation	RNA Seq	Site of Recurrence
5-day Dose Cohort	1	neg	✓	✗	✗	pyriformis sinus and larynx
	2	pos	✓	✓	✓	(Pre) pubic ramus
						(Post) hip parasymphyseal
	3	pos	✓	✓	✓	lymph node
	4	pos	✓	✓	✓	lung
	5	neg	✓	✓	✓	larynx
	6	neg	✓	✓	✓	lung/chest wall
	7	pos	✓	✗	✗	liver
10-day Dose Cohort	8	pos	✓	✓	✓	scalp
	9	neg	✓	✗	✗	scalp
	10	neg	✓	✓	✓	tongue
	11	neg	✓	✓	✓	lymph node
	12	pos	✓	✗	✗	lung
