# Supplementary material for: Epigenetic therapy sensitizes anti–PD-1 refractory head and neck cancers to immunotherapy rechallenge
Source: J Clin Invest. 2025 Mar 17;135(6):e181671. doi: 10.1172/JCI181671 (PMC11910227; doi:10.1172/JCI181671)
Supplement: Supplemental table 8 [file jci-135-181671-s224.xlsx]

## Sheet: Sheet1
GeneID	GeneSymbol
567	B2M
1514	CTSL
1520	CTSS
2923	PDIA3
4261	CIITA
811	CALR
5696	PSMB8
5698	PSMB9
6890	TAP1
6891	TAP2
6892	TAPBP
1385	CREB1
3105	HLA-A
3106	HLA-B
3107	HLA-C
