# Supplementary material for: Epigenetic therapy sensitizes anti–PD-1 refractory head and neck cancers to immunotherapy rechallenge
Source: J Clin Invest. 2025 Mar 17;135(6):e181671. doi: 10.1172/JCI181671 (PMC11910227; doi:10.1172/JCI181671)
Supplement: Supplemental table 9 [file jci-135-181671-s225.xlsx]

## Sheet: Sheet1
GeneID	GeneSymbol
85413	SLC22A16
51364	ZMYND10
81691	AC004381.6
51087	YBX2
3883	KRT33A
10926	DBF4
10942	PRSS21
8277	TKTL1
51533	PHF7
27033	ZBTB32
10460	TACC3
55635	DEPDC1
11063	SOX30
11055	ZPBP
51438	MAGEC2
2978	GUCA1A
5888	RAD51
4438	MSH4
28968	SLC6A16
57491	AHRR
53340	SPA17
11218	DDX20
54763	ROPN1
84217	ZMYND12
10734	STAG3
8712	PAGE1
54549	SDK2
8756	ADAM7
22844	FRMPD1
2046	EPHA8
9319	TRIP13
3161	HMMR
54456	MOV10L1
54752	FNDC8
284403	WDR62
113457	TUBA3D
9576	SPAG6
8468	FKBP6
27127	SMC1B
9063	PIAS2
55063	ZCWPW1
27039	PKD2L2
55510	DDX43
285220	EPHA6
139212	CXorf41
60509	AGBL5
51314	TXNDC3
5475	PPEF1
6790	AURKA
22974	TPX2
79822	ARHGAP28
113540	CMTM1
23594	ORC6
57096	RPGRIP1
1618	DAZL
63967	CLSPN
8318	CDC45
56165	TDRD1
53904	MYO3A
57828	CATSPERG
4113	MAGEB2
113177	IZUMO4
29799	YPEL1
11144	DMC1
49	ACR
1033	CDKN3
145497	C14orf166B
161394	SAMD15
9837	GINS1
4605	MYBL2
113278	SLC52A3
140699	C20orf132
128821	CST9L
57119	SPINLW1
158800	RHOXF1
2986	GUCY2F
51213	LUZP4
140462	ASB9
54457	TAF7L
869	CBLN1
221191	PRSS54
6530	SLC6A2
11339	OIP5
2515	ADAM2
7288	TULP2
114336	CGB2
27120	DKKL1
81492	RSPH6A
55723	ASF1B
6511	SLC1A6
6795	AURKC
29124	LGALS13
148066	ZNRF4
23546	SYNGR4
51298	THEG
2116	ETV2
26330	GAPDHS
140545	RNF32
56311	ANKRD7
6677	SPAM1
29999	FSCN3
26261	FBXO24
135935	NOBOX
26608	TBL2
168391	GALNTL5
27338	UBE2S
57482	KIAA1211
29118	DDX25
91057	CCDC34
10566	AKAP3
83445	GSG1
84519	ACRBP
4117	MAK
4988	OPRM1
116369	SLC26A8
59336	PRDM13
154150	HDGFL1
7272	TTK
3567	IL5
2779	GNAT1
27136	MORC1
152015	ROPN1B
57501	KIAA1257
7781	SLC30A3
54760	PCSK4
65121	PRAMEF1
390999	PRAMEF12
81569	ACTL8
117178	SSX2IP
4751	NEK2
84215	ZNF541
7141	TNP1
55259	CASC1
81833	SPACA1
153918	ZC2HC1B
79747	ADGB
79696	ZC2HC1C
159686	CCDC147
54586	C9orf11
11172	INSL6
83884	SLC25A2
83887	TTLL2
56159	TEX11
84569	LYZL1
54937	SOHLH2
65122	PRAMEF2
56155	TEX14
23397	NCAPH
84057	MND1
79370	BCL2L14
353299	RGSL1
55211	DPPA4
81930	KIF18A
2703	GJA8
5620	PRM2
83446	CCDC70
55355	HJURP
3598	IL13RA2
158983	H2BFWT
80712	ESX1
4108	MAGEA9B
1164	CKS2
164781	WDR69
140690	CTCFL
140686	WFDC3
149699	GTSF1L
4109	MAGEA10
56269	IRGC
7180	CRISP2
6954	TCP11
1769	DNAH8
167	CRISP1
221391	OPN5
9271	PIWIL1
78995	C17orf53
2868	GRK4
64518	TEKT3
79025	C20orf195
128408	BHLHE23
81623	DEFB126
128817	CSTL1
140836	BANF2
128646	SIRPD
140873	C20orf173
60385	TSKS
6756	SSX1
9787	DLGAP5
11105	PRDM7
57110	HRASLS
79000	C1orf135
9088	PKMYT1
6691	SPINK2
84645	C22orf23
26150	RIBC2
64753	CCDC136
389549	FEZF1
23746	AIPL1
84074	QRICH2
15	AANAT
151648	SGOL1
203611	CDY2B
26526	TSPAN16
148229	ATP8B3
81616	ACSBG2
6295	SAG
3050	HBZ
84660	CCDC62
10343	PKDREJ
3293	HSD17B3
164395	TTLL9
140683	BPIFA2
83639	TEX101
84077	C3orf20
3884	KRT33B
7153	TOP2A
57663	USP29
79727	LIN28A
79173	C19orf57
10693	CCT6B
53940	FTHL17
26166	RGS22
480	ATP1A4
9633	MTL5
93492	TPTE2
56163	RNF17
8900	CCNA1
113828	FAM83F
84125	LRRIQ1
56154	TEX15
55237	VRTN
8748	ADAM20
11085	ADAM30
83844	USP26
4544	MTNR1B
55143	CDCA8
56	ACRV1
1447	CSN2
84691	FAM71F1
84070	FAM186B
10024	TROAP
4829	NMBR
1961	EGR4
9290	GPR55
80705	TSGA10
10643	IGF2BP3
26257	NKX2-8
84073	MYCBPAP
83990	BRIP1
4957	ODF2
55363	HEMGN
1761	DMRT1
11131	CAPN11
347744	C6orf52
83894	TTC29
9313	MMP20
85016	C11orf70
54766	BTG4
57082	CASC5
676	BRDT
84692	CCDC54
55329	MNS1
51191	HERC5
59067	IL21
84103	C4orf17
89869	PLCZ1
50511	SYCP3
121643	FOXN4
85478	CCDC65
283385	MORN3
81624	DIAPH3
140432	RNF113B
85416	ZIC5
90050	FAM181A
653643	GOLGA6D
56964	WDR93
124404	2023-09-11
94160	ABCC12
146225	CMTM2
161931	ADAD2
64180	DPEP3
84690	SPATA22
124912	SPACA3
124773	C17orf64
84225	ZMYND15
201456	FBXO15
114026	ZIM3
117286	CIB3
63946	DMRTC2
93650	ACPT
112703	FAM71E1
114827	FHAD1
84970	C1orf94
10733	PLK4
113451	ADC
11004	KIF2C
63948	DMRTB1
343472	BARHL2
84944	MAEL
55811	ADCY10
83540	NUF2
54964	C1orf56
51686	OAZ3
84072	HORMAD1
51514	DTL
8444	DYRK3
79802	HHIPL2
91181	NUP210L
84696	ABHD1
129868	TRIM43
284992	CCDC150
9389	SLC22A14
83893	SPATA16
85438	CABS1
83853	ROPN1L
83890	SPATA9
91937	TIMD4
222826	FAM217A
202500	TCTE1
2569	GABRR1
113115	FAM54A
154197	PNLDC1
113130	CDCA5
8852	AKAP4
347517	RAB41
53336	CPXCR1
89885	FATE1
4103	MAGEA4
85479	DNAJC5B
63978	PRDM14
10880	ACTL7B
2649	NR6A1
3363	HTR7
80313	LRRC27
196743	PAOX
283212	KLHL35
219990	PLAC1L
80071	CCDC15
140894	C20orf152
81928	CABLES2
83723	FAM57B
132851	SPATA4
161835	FSIP1
220047	CCDC83
120379	PIH1D2
56158	TEX12
84076	TKTL2
119180	LYZL2
144715	RAD9B
93081	TEX30
55821	ALLC
5458	POU4F2
79682	MLF1IP
5042	PABPC3
166863	RBM46
112714	TUBA3E
5457	POU4F1
2895	GRID2
66037	BOLL
55301	OLAH
55521	TRIM36
1758	DMP1
54514	DDX4
347732	CATSPER3
64946	CENPH
146279	TEKT5
153643	FAM81B
121793	TEX29
90316	TGIF2LX
136895	C7orf31
127247	ASB17
26256	CABYR
123872	DNAAF1
116337	PANX3
136991	ASZ1
129881	C2orf77
135295	SRSF12
143471	PSMA8
140578	CHODL
146956	EME1
346288	2023-09-13
333926	PPM1J
9947	MAGEC1
136332	LRGUK
255762	PDZD9
146183	OTOA
130540	ALS2CR12
151254	ALS2CR11
158297	FAM154A
287015	TRIM42
4107	MAGEA8
84779	NAA11
286151	FBXO43
701	BUB1B
81626	SHCBP1L
131375	LYZL4
93190	C1orf158
221481	ARMC12
9133	CCNB2
150082	LCA5L
257169	C9orf43
130106	CIB4
995	CDC25C
158787	RIBC1
93979	CPA5
94026	POM121L2
90737	PAGE5
10642	IGF2BP1
2695	GIP
342096	GOLGA6A
130951	C2orf65
116179	TGM7
84229	CCDC135
388284	C16orf86
11077	HSF2BP
125875	CLDND2
147746	HIPK4
125965	COX6B2
147945	NLRP4
149499	LRRC71
54742	LY6K
222229	LRWD1
222235	FBXL13
164592	CCDC116
317719	KLHL10
147872	CCDC155
126123	IZUMO2
362	AQP5
256126	SYCE2
146849	CCDC42
254528	C16orf73
81570	CLPB
220004	PPP1R32
254173	TTLL10
148870	CCDC27
127255	LRRIQ3
431707	LHX8
113802	HENMT1
284525	SLC9C2
440699	LRRC52
149647	FAM71A
126859	AXDND1
163589	TDRD5
128153	SPATA17
128025	WDR64
51127	TRIM17
151112	ZSWIM2
150483	TEKT4
112401	BIRC8
5161	PDHA2
4184	SMCP
126668	TDRD10
1420	CRYGC
388701	C1orf189
149095	DCST1
152405	C3orf30
132954	PDCL2
128229	C1orf182
152110	NEK10
151871	DPPA2
151246	SGOL2
131831	FAM194A
115795	C3orf24
57047	PLSCR2
339965	CCDC158
285126	DNAJC5G
245711	SPDYA
56992	KIF15
7802	DNALI1
348807	CCDC37
116832	RPL39L
131540	ZDHHC19
150159	SLC9B1
993	CDC25A
22824	HSPA4L
132612	ADAD1
56979	PRDM9
84654	SPZ1
285782	CAGE1
340069	FAM170A
2661	GDF9
100130988	C7orf72
79722	ANKRD55
9232	PTTG1
219557	C7orf62
154865	IQUB
256979	SUN3
2636	GBX1
5568	PRKACG
136242	PRSS37
80318	GKAP1
135927	C7orf34
158401	C9orf84
254158	CXorf58
219681	ARMC3
159989	CCDC67
474354	LRRC18
220042	C11orf82
140801	RPL10L
122945	NOXRED1
83592	AKR1E2
6758	SSX5
10214	SSX3
402381	SOHLH1
158067	AK8
11092	C9orf9
160419	C12orf50
145376	PPP1R36
143379	C10orf82
120935	CCDC38
139135	PASD1
145942	TMCO5A
219938	SPATA19
219793	C10orf27
146562	C16orf71
160140	C11orf65
317754	POTED
126248	WDR88
146227	BEAN1
115811	IQCD
3948	LDHC
160287	LDHAL6A
5347	PLK1
245802	MS4A6E
84689	MS4A14
NA	TCP10L2
145645	C15orf43
158248	TTC16
146378	C16orf92
653641	GOLGA6C
125336	LOXHD1
124045	C16orf55
147011	PROCA1
3906	LALBA
199713	NLRP7
199223	TTC21A
283129	C11orf85
55872	PBK
8290	HIST3H3
169522	KCNV2
84203	TXNDC2
256309	CCDC110
83657	DYNLRB2
11086	ADAM29
8749	ADAM18
146212	KCTD19
64591	TSPY2
57093	TRIM49
51481	VCX3A
55130	ARMC4
3596	IL13
343169	OR6F1
64100	ELSPBP1
728194	RSPH10B2
54967	CXorf48
699	BUB1
140625	ACTRT2
159163	RBMY1F
159119	HSFY2
373509	USP50
202865	C7orf33
202051	SPATA24
140807	KRT72
170712	COX7B2
121355	GTSF1
284076	TTLL6
27288	RBMXL2
89882	TPD52L3
143241	DYDC1
2492	FSHR
56156	TEX13B
85509	MBD3L1
5232	PGK2
10761	PLAC1
29989	OBP2B
1448	CSN3
170626	XAGE3
170627	XAGE5
126206	NLRP5
389852	SPACA5
133558	HEATR7B2
23440	OTP
284680	C1orf111
93426	SYCE1
200172	SLFNL1
8433	UTF1
83889	WDR87
23627	PRND
128209	KLF17
10517	FBXW10
27023	FOXB1
92483	LDHAL6B
200523	C2orf51
285335	SLC9C1
220136	CCDC11
146779	EFCAB3
170370	FAM170B
93550	ZFAND4
4342	MOS
161142	FAM71D
221468	TMEM217
150165	XKR3
160762	CCDC63
80070	ADAMTS20
153770	PLAC8L1
132141	IQCF1
256710	GLIPR1L1
339834	CCDC36
122651	RNASE11
339778	C2orf70
390992	HES3
130560	SPATA3
91646	TDRD12
162333	2023-03-09
162466	PHOSPHO1
84733	CBX2
162605	KRT28
220082	SPERT
169966	FAM46D
138724	C9orf131
392509	ARL13A
147323	STARD6
283446	MYO1H
126006	PCP2
387718	C10orf122
NA	FAM182B
117144	CATSPER1
317671	RFESD
143630	UBQLNL
50613	UBQLN3
122046	TEX26
158506	ZNF645
643677	CCDC168
135886	WBSCR28
344805	TMPRSS7
257101	ZNF683
124535	HSF5
150350	ENTHD1
127540	HMGB4
390429	OR4N2
441670	OR4M1
283150	FOXR1
124817	CNTD1
138009	DCAF4L2
168975	CNBD1
150280	HORMAD2
90655	TGIF2LY
375189	PFN4
158809	MAGEB6
286514	MAGEB18
374786	EFCAB5
166655	TRIM60
158521	FMR1NB
171483	FAM9B
1068	CETN1
171169	SPACA4
162517	FBXO39
139105	BEND2
148581	UBE2U
375316	RBM44
51480	VCX2
148109	FAM187B
121273	C12orf54
165100	C2orf57
139422	MAGEB10
93661	CAPZA3
113746	ODF3
286234	FAM75E1
129852	C2orf73
388951	TSPYL6
4291	MLF1
83983	TSSK6
286187	PPP1R42
653423	SPAG11A
164127	C1orf65
63973	NEUROG2
157777	C8orf45
245938	DEFB125
282966	C10orf53
220032	GDPD4
132243	H1FOO
284355	TPRX1
161829	EXD1
205860	TRIML2
132625	ZFP42
220388	CCDC89
286499	FAM133A
374470	C12orf42
256815	C10orf67
222659	PXT1
199720	GGN
284369	C19orf75
203562	TMEM31
257044	C1orf101
165721	DNAJB8
122664	TPPP2
126205	NLRP8
204801	NLRP11
284418	FAM71E2
259239	WFDC11
221400	TDRD6
283461	C12orf40
122011	CSNK1A1L
284071	C17orf104
245936	DEFB123
144321	GLIPR1L2
245932	DEFB119
152065	C3orf22
439927	C1orf180
160298	C11orf42
NA	C17orf47
5179	PENK
55511	SAGE1
10876	EDDM3A
284451	ODF3L2
284382	ACTL9
94033	FTMT
149685	ADIG
441234	ZNF716
284359	IZUMO1
285429	DCAF4L1
400629	TEX19
3838	KPNA2
26609	VCX
339168	TMEM95
161753	ODF3L1
144608	C12orf60
164684	WBP2NL
388468	POTEC
150527	AC140481.2
171482	FAM9A
266740	MAGEA2B
388333	SPDYE4
283677	C15orf60
440955	TMEM89
51270	TFDP3
646892	SH2D7
84206	MEX3B
399814	C10orf120
283768	GOLGA8G
145858	C15orf32
441061	2023-03-10
283694	OR4N4
9083	BPY2
339416	ANKRD45
1260	CNGA2
10281	DSCR4
1485	CTAG1B
339976	TRIML1
124783	TEX34
84517	AC078802.1
390083	OR56A3
256646	C15orf55
201243	C17orf74
440822	PIWIL3
203074	PRSS55
146852	ODF4
157313	CDCA2
168400	DDX53
6991	TCTE3
389151	PRR23B
93034	NT5C1B
133491	C5orf47
162387	MFSD6L
90827	ZNF479
4110	MAGEA11
389493	RP4-725G10.1
162540	SPPL2C
149643	C1orf227
145946	SPATA8
23532	PRAME
404220	C6orf201
389730	FAM75A6
23742	C15orf2
339501	PRSS38
402573	C7orf61
121006	FAM186A
881	CCIN
93273	LEMD1
124626	ZPBP2
653149	NBPF6
503582	ARGFX
374973	ATPAF1-AS1
339779	C2orf53
164153	UBL4B
151174	AC016757.3
55693	KDM4D
285641	SLC36A3
353288	KRT26
353324	SPATA12
283471	TMPRSS12
653140	C2orf84
158798	AKAP14
375686	SPATC1
347240	KIF24
642987	TMEM232
64800	EFCAB6
10881	ACTL7A
399671	HEATR4
341567	H1FNT
171484	FAM9C
3010	HIST1H1T
25763	CXorf27
401137	C4orf40
404785	POTEM
359787	DPPA3
341947	COX8C
101805491	AC018682.6
400566	C17orf97
100190949	C5orf52
340602	CXorf67
389766	C9orf153
280658	SSX7
389421	LIN28B
338949	TMEM202
388960	C2orf78
550631	CCDC157
168433	RNF133
401565	FAM166A
344657	LRRIQ4
284338	PRR19
5535	PPP3R2
339345	NANOS2
127391	TMCO2
389206	BEND4
390259	BSX
139604	MAGEB16
63904	DUSP21
645037	GAGE2A
222698	NKAPL
84075	FSCB
646799	ZAR1L
139067	SPANXN3
51233	C22orf43
139628	FOXR2
494141	RP11-113D6.10
10388	SYCP2
390275	OR8A1
81472	OR2C3
56164	STK31
388324	INCA1
148545	NBPF4
1413	CRYBA4
2712	GK2
345456	PFN3
399967	PATE2
387990	TOMM20L
389320	C5orf48
440077	ZNF705A
168417	ZNF679
203102	ADAM32
4105	MAGEA6
55124	PIWIL2
342933	ZSCAN5B
7718	ZNF165
646486	FABP12
127343	DMBX1
196477	C12orf12
80217	WDR96
441476	C9orf173
255119	C4orf22
644890	MEIG1
147741	ZNF560
7278	TUBA3C
84677	DSCR8
23784	POTEH
442444	FAM47C
170482	CLEC4C
150160	CCT8L2
344892	RTP2
64663	SPANXC
4100	MAGEA1
257202	GPX6
374877	C19orf45
64064	OXCT2
6847	SYCP1
4114	MAGEB3
169436	C9orf96
114824	PNMA5
150771	ITPRIPL1
139170	DCAF12L1
158511	CSAG1
6953	TCP10
619208	C6orf225
92565	FANK1
149018	LELP1
441161	OOEP
340168	DPPA5
388649	C1orf146
728712	SPANXA2
347487	CXorf66
414157	C10orf62
400757	C1orf141
727940	RHOXF2B
203413	CXorf61
142910	LIPJ
221424	LRRC73
29935	RPA4
449520	GGNBP1
138803	OR13C3
NA	OR8B2
10665	C6orf10
494513	DFNB59
494197	SPANXN5
729528	PRAMEF14
170679	PSORS1C1
285679	C5orf60
138240	C9orf57
386653	IL31
26716	OR2H1
26531	OR11A1
147183	KRT25
392307	C9orf128
494188	FBXO47
9752	PCDHA9
100130958	SYCE1L
346653	FAM71F2
259308	FAM205A
344387	CDKL4
441054	C4orf47
154907	C7orf66
339184	CCDC144NL
133482	SLCO6A1
425054	VCX3B
2543	GAGE1
645432	ARRDC5
342346	C16orf96
153657	TTC23L
150297	C22orf42
284274	C18orf62
440163	RNASE13
51224	TCEB3B
344807	CD200R1L
131405	TRIM71
83942	TSSK1B
163154	PRR22
1443	CSH2
9623	TCL1B
4111	MAGEA12
440307	TTLL13
4112	MAGEB1
338069	ST7-OT4
654502	IQCJ
346562	GNAT3
729475	RAD51AP2
353149	TBC1D26
341392	ACSM4
646174	C16orf90
55889	GOLGA6B
157855	KCNU1
728957	ZNF705D
128954	GAB4
644186	SYCE3
56903	PAPOLB
648691	LL22NC03-63E9.3
84226	C2orf16
4102	MAGEA3
4995	OR3A2
26188	OR1C1
389668	XKR9
285941	C7orf71
728036	CT47A10
2880	GPX5
26749	GAGE12J
NA	C9orf53
196993	CT62
255313	CT47A6
139425	DCAF8L1
728042	CT47A9
285643	KIF4B
378951	RBMY1J
100132399	GAGE12D
728137	TSPY3
221823	PRPS1L1
401067	IQCF3
285501	RP11-389E17.1
114821	SCAND3
440561	PRAMEF6
643376	BTBD18
389152	PRR23C
728395	TSPY4
203569	PAGE2
5940	RBMY1A1
133874	C5orf58
378925	RNF148
100169851	PATE3
100038246	RP11-108L7.11
728096	CT47A1
643311	CT47B1
646603	C4orf51
284428	MBD3L5
26648	OR7E24
389860	PAGE2B
285051	C2orf61
84066	C1orf49
54596	L1TD1
6757	SSX2
140290	TCP10L
728090	CT47A2
378950	RBMY1E
728591	CCDC169
378948	RBMY1B
140870	WFDC6
149465	WDR65
57529	RGAG1
642636	RAD21L1
3640	INSL3
134187	POU5F2
221409	SPATS1
57481	KIAA1210
442247	RFPL4B
493861	EID3
100130274	CCDC166
79400	NOX5
387837	CLEC12B
136541	PRSS58
128653	C20orf141
7258	TSPY1
NA	AL163195.3
729355	TP53TG3B
