# Supplementary material for: Epigenetic therapy sensitizes anti–PD-1 refractory head and neck cancers to immunotherapy rechallenge
Source: J Clin Invest. 2025 Mar 17;135(6):e181671. doi: 10.1172/JCI181671 (PMC11910227; doi:10.1172/JCI181671)
Supplement: Supporting data values [file jci-135-181671-s226.xlsx]

## Sheet: MS Title
Manuscript title:	Epigenetic therapy sensitizes anti-PD-1 refractory head and neck cancers to immunotherapy rechallenge
Authors	Tingting Qin
	Austin K. Mattox
	Jean S. Campbell
	Jong Chul Park
	Kee-Young Shin
	Shiting Li
	Peter M. Sadow
	William C. Faquin
	Goran Micevic
	Andrew Daniels
	Robert Haddad
	Christopher S. Garris
	Mikael J. Pittet
	Thorsten R. Mempel
	Anne Oneill
	Maureen A. Sartor
	Sara I. Pai
Figure

## Sheet: 2B
Participant ID	NLR baseline	NLR at completion
1	7	8.1
2	0.9	0.8
3	5.7	3.4
4	5.3	4.4
5	3.2	5.7
6	13.8	13.8
7	12.8	14.1
8	12.3	2.1
10	10.8	15
11	10.6	5.9
12	3.7	2.7

## Sheet: 4A
celltype	prop	ID or Pt	treat	Treatment	ID or Pt	Response
Cancer	0.69126	02	pre	Baseline	02	responder
Cancer	0.633243	02	post	On-Trt	02	responder
Cancer	0.618893	03	pre	Baseline	03	non-responder
Cancer	0.643451	03	post	On-Trt	03	non-responder
Cancer	0.509417	04	pre	Baseline	04	non-responder
Cancer	0.650605	04	post	On-Trt	04	non-responder
Cancer	0.643925	05	pre	Baseline	05	responder
Cancer	0.525482	05	post	On-Trt	05	responder
Cancer	0.62808	06	pre	Baseline	06	non-responder
Cancer	0.683366	06	post	On-Trt	06	non-responder
Cancer	0.695652	08	pre	Baseline	08	non-responder
Cancer	0.737126	08	post	On-Trt	08	non-responder
Cancer	0.471892	10	pre	Baseline	10	non-responder
Cancer	0.501558	10	post	On-Trt	10	non-responder
Cancer	0.583254	11	pre	Baseline	11	responder
Cancer	0.464655	11	post	On-Trt	11	responder
CD14	0.0744671	02	pre	Baseline	02	responder
CD14	0.115986	02	post	On-Trt	02	responder
CD14	0.0492725	03	pre	Baseline	03	non-responder
CD14	0	03	post	On-Trt	03	non-responder
CD14	0.0627971	04	pre	Baseline	04	non-responder
CD14	0	04	post	On-Trt	04	non-responder
CD14	0.071632	05	pre	Baseline	05	responder
CD14	0.0603418	05	post	On-Trt	05	responder
CD14	0.0218838	06	pre	Baseline	06	non-responder
CD14	0.0302048	06	post	On-Trt	06	non-responder
CD14	0	08	pre	Baseline	08	non-responder
CD14	0.0103708	08	post	On-Trt	08	non-responder
CD14	0.0877511	10	pre	Baseline	10	non-responder
CD14	0.0778596	10	post	On-Trt	10	non-responder
CD14	0.0586508	11	pre	Baseline	11	responder
CD14	0.029242	11	post	On-Trt	11	responder
CD19	0.0388685	02	pre	Baseline	02	responder
CD19	0.00764053	02	post	On-Trt	02	responder
CD19	0.0157075	03	pre	Baseline	03	non-responder
CD19	0.0305701	03	post	On-Trt	03	non-responder
CD19	0.0742721	04	pre	Baseline	04	non-responder
CD19	0.0758504	04	post	On-Trt	04	non-responder
CD19	0.037234	05	pre	Baseline	05	responder
CD19	0.0377921	05	post	On-Trt	05	responder
CD19	0.0392257	06	pre	Baseline	06	non-responder
CD19	0.0361656	06	post	On-Trt	06	non-responder
CD19	0.040855	08	pre	Baseline	08	non-responder
CD19	0.0126786	08	post	On-Trt	08	non-responder
CD19	0.0369812	10	pre	Baseline	10	non-responder
CD19	0.0492485	10	post	On-Trt	10	non-responder
CD19	0.0568457	11	pre	Baseline	11	responder
CD19	0.0452258	11	post	On-Trt	11	responder
CD4_Eff	0	02	pre	Baseline	02	responder
CD4_Eff	0	02	post	On-Trt	02	responder
CD4_Eff	0	03	pre	Baseline	03	non-responder
CD4_Eff	0	03	post	On-Trt	03	non-responder
CD4_Eff	0	04	pre	Baseline	04	non-responder
CD4_Eff	0	04	post	On-Trt	04	non-responder
CD4_Eff	0	05	pre	Baseline	05	responder
CD4_Eff	0	05	post	On-Trt	05	responder
CD4_Eff	0	06	pre	Baseline	06	non-responder
CD4_Eff	0	06	post	On-Trt	06	non-responder
CD4_Eff	0	08	pre	Baseline	08	non-responder
CD4_Eff	0	08	post	On-Trt	08	non-responder
CD4_Eff	0	10	pre	Baseline	10	non-responder
CD4_Eff	0	10	post	On-Trt	10	non-responder
CD4_Eff	0	11	pre	Baseline	11	responder
CD4_Eff	0.0326928	11	post	On-Trt	11	responder
CD56	0	02	pre	Baseline	02	responder
CD56	0.00622589	02	post	On-Trt	02	responder
CD56	0.00255162	03	pre	Baseline	03	non-responder
CD56	0	03	post	On-Trt	03	non-responder
CD56	0	04	pre	Baseline	04	non-responder
CD56	0	04	post	On-Trt	04	non-responder
CD56	0	05	pre	Baseline	05	responder
CD56	0	05	post	On-Trt	05	responder
CD56	0	06	pre	Baseline	06	non-responder
CD56	0	06	post	On-Trt	06	non-responder
CD56	0	08	pre	Baseline	08	non-responder
CD56	0	08	post	On-Trt	08	non-responder
CD56	0.0532774	10	pre	Baseline	10	non-responder
CD56	0.0410662	10	post	On-Trt	10	non-responder
CD56	0.00477811	11	pre	Baseline	11	responder
CD56	0.00530075	11	post	On-Trt	11	responder
CD8	0.0596454	02	pre	Baseline	02	responder
CD8	0.0891988	02	post	On-Trt	02	responder
CD8	0.0610296	03	pre	Baseline	03	non-responder
CD8	0.0791499	03	post	On-Trt	03	non-responder
CD8	0.0689204	04	pre	Baseline	04	non-responder
CD8	0.0765955	04	post	On-Trt	04	non-responder
CD8	0.0205789	05	pre	Baseline	05	responder
CD8	0.0554143	05	post	On-Trt	05	responder
CD8	0.124791	06	pre	Baseline	06	non-responder
CD8	0.118781	06	post	On-Trt	06	non-responder
CD8	0.0855099	08	pre	Baseline	08	non-responder
CD8	0.0691205	08	post	On-Trt	08	non-responder
CD8	0.0237933	10	pre	Baseline	10	non-responder
CD8	0.0160577	10	post	On-Trt	10	non-responder
CD8	0.0275964	11	pre	Baseline	11	responder
CD8	0.0204715	11	post	On-Trt	11	responder
Eos	0	02	pre	Baseline	02	responder
Eos	0	02	post	On-Trt	02	responder
Eos	0	03	pre	Baseline	03	non-responder
Eos	0	03	post	On-Trt	03	non-responder
Eos	0.00591121	04	pre	Baseline	04	non-responder
Eos	0.0223717	04	post	On-Trt	04	non-responder
Eos	0	05	pre	Baseline	05	responder
Eos	0	05	post	On-Trt	05	responder
Eos	0	06	pre	Baseline	06	non-responder
Eos	0.00841031	06	post	On-Trt	06	non-responder
Eos	0	08	pre	Baseline	08	non-responder
Eos	0.00835205	08	post	On-Trt	08	non-responder
Eos	0	10	pre	Baseline	10	non-responder
Eos	0	10	post	On-Trt	10	non-responder
Eos	0	11	pre	Baseline	11	responder
Eos	0.00754846	11	post	On-Trt	11	responder
Fibroblast	0.0406699	02	pre	Baseline	02	responder
Fibroblast	0.0191486	02	post	On-Trt	02	responder
Fibroblast	0.0817233	03	pre	Baseline	03	non-responder
Fibroblast	0.0788655	03	post	On-Trt	03	non-responder
Fibroblast	0.107055	04	pre	Baseline	04	non-responder
Fibroblast	0.0394371	04	post	On-Trt	04	non-responder
Fibroblast	0.0807089	05	pre	Baseline	05	responder
Fibroblast	0.0546788	05	post	On-Trt	05	responder
Fibroblast	0.0579878	06	pre	Baseline	06	non-responder
Fibroblast	0.0401745	06	post	On-Trt	06	non-responder
Fibroblast	0.0310747	08	pre	Baseline	08	non-responder
Fibroblast	0.038314	08	post	On-Trt	08	non-responder
Fibroblast	0.142534	10	pre	Baseline	10	non-responder
Fibroblast	0.1409	10	post	On-Trt	10	non-responder
Fibroblast	0.104627	11	pre	Baseline	11	responder
Fibroblast	0.288526	11	post	On-Trt	11	responder
Neu	0.0607857	02	pre	Baseline	02	responder
Neu	0.0873639	02	post	On-Trt	02	responder
Neu	0.0622306	03	pre	Baseline	03	non-responder
Neu	0.109654	03	post	On-Trt	03	non-responder
Neu	0.0471404	04	pre	Baseline	04	non-responder
Neu	0.0604767	04	post	On-Trt	04	non-responder
Neu	0.0423576	05	pre	Baseline	05	responder
Neu	0.266291	05	post	On-Trt	05	responder
Neu	0.0586252	06	pre	Baseline	06	non-responder
Neu	0.0466899	06	post	On-Trt	06	non-responder
Neu	0.0663112	08	pre	Baseline	08	non-responder
Neu	0.0615416	08	post	On-Trt	08	non-responder
Neu	0.0733135	10	pre	Baseline	10	non-responder
Neu	0.0640285	10	post	On-Trt	10	non-responder
Neu	0.0936418	11	pre	Baseline	11	responder
Neu	0.0679105	11	post	On-Trt	11	responder
Treg	0.0343034	02	pre	Baseline	02	responder
Treg	0.0411939	02	post	On-Trt	02	responder
Treg	0.108592	03	pre	Baseline	03	non-responder
Treg	0.05831	03	post	On-Trt	03	non-responder
Treg	0.124486	04	pre	Baseline	04	non-responder
Treg	0.0746636	04	post	On-Trt	04	non-responder
Treg	0.103564	05	pre	Baseline	05	responder
Treg	0	05	post	On-Trt	05	responder
Treg	0.0694066	06	pre	Baseline	06	non-responder
Treg	0.0362075	06	post	On-Trt	06	non-responder
Treg	0.0805969	08	pre	Baseline	08	non-responder
Treg	0.0624966	08	post	On-Trt	08	non-responder
Treg	0.110457	10	pre	Baseline	10	non-responder
Treg	0.109282	10	post	On-Trt	10	non-responder
Treg	0.0706059	11	pre	Baseline	11	responder
Treg	0.0384272	11	post	On-Trt	11	responder

## Sheet: 4B
T reg
Participant ID	Baseline	On-Trt
3	175.47	174.01
4	224.8	207.8
5	184.55	47.619
6	217.54	0
10	156.4	61.38
CD8
Participant ID	Baseline	On-Trt
3	77.2	138.68
4	86.669	175
5	64.51	89.23
6	73.07	73.3
10	78.77	135.468

## Sheet: 4C
ID or Pt	Response	treat	M1M2ratio
2	response	Baseline	0.963539
3	non-response	Baseline	1.13051
4	non-response	Baseline	1.16629
5	response	Baseline	1.13776
6	non-response	Baseline	1.0107
8	non-response	Baseline	1.13297
10	non-response	Baseline	1.2093
11	response	Baseline	1.36091
2	response	On-trt	1.25152
3	non-response	On-trt	1.18879
4	non-response	On-trt	1.11616
5	response	On-trt	1.23167
6	non-response	On-trt	1.03807
8	non-response	On-trt	0.890471
10	non-response	On-trt	1.39228
11	response	On-trt	1.37875

## Sheet: 5A
pat	pre	post	log2FC	Response	ID
02	-2.27918	-1.0088	1.27038	Responder	02
03	-2.05755	-1.92132	0.136226	Non-responder	03
04	0.777018	0.431881	-0.345137	Non-responder	04
05	-1.902	-1.19167	0.710325	Responder	05
06	-1.69502	-2.52693	-0.831903	Non-responder	06
08	-1.35299	-2.08621	-0.733219	Non-responder	08
10	-0.870241	-1.12974	-0.2595	Non-responder	10
11	0.0907743	-0.398591	-0.489365	Responder	11

## Sheet: 5B
ID or Pt	Baseline	On-Trt	geoMeanFC_postVpre	log2FC	Response
2	5.2477	14.0741	2.68195	1.42328	responder
3	8.6029	7.84395	0.911779	-0.133243	non-responder
4	29.1358	22.7419	0.780547	-0.357442	non-responder
5	9.96818	14.7816	1.48287	0.568397	responder
6	9.0263	6.20842	0.687814	-0.539909	non-responder
8	23.5371	9.22021	0.391731	-1.35206	non-responder
10	19.4412	22.1339	1.13851	0.187142	non-responder
11	30.8617	32.8028	1.0629	0.0880032	responder

## Sheet: 5C
ID or Pt	CTA number
2	0
3	3
4	6
5	4
6	0
8	1
10	0
11	12

## Sheet: 5D
ID or Pt	ACPT	BTBD18	C11orf42	C5orf58	C6orf52	CABYR	CBX2	CCNA1	CDCA5	CNTD1	DEPDC1	GBX1	LEMD1	NR6A1	NUF2	PHOSPHO1	QRICH2	SDK2	SLC6A2	STK31	SYCE1L	TPX2	TRIP13	TTK	UBE2S	ZIC5
2
3		1.8	1.34									1.41					1.1
4	1.146				1.86	1.06				1.24																2.15
5				3.31												1.43		1.21		1.43
6
8																					2.76
10
11							2.04	1.97	1.95		1.25		4.09	1.81	1.19				4.31			2.11	1.61	1.14	1.51

## Sheet: 5E
De-Identified Participant ID	Immune/Molecular Response	Baseline	On-Trt	FC
2	Responder	3.938	6.01	1.526
3	Non-responder	3.927	4.471	1.138
4	Non-responder	5.259	4.765	0.906
5	Responder	7.284	10.743	1.475
6	Non-responder	7.532	2.601	0.345
8	Non-responder	4.914	2.642	0.538
10	Non-responder	5.999	6.827	1.138
11	Responder	6.848	13.237	1.933

[truncated: 9 more sheets: 7B, 7C, 7D, S1B, S1C, S1D, S1E, S1F, S2]
